# Supplementary material for: Gene Expression Differences Between Young Adults Based on Trauma History and Post-traumatic Stress Disorder
Source: Front Psychiatry. 2021 Apr 8;12:581093. doi: 10.3389/fpsyt.2021.581093 (PMC8060466; doi:10.3389/fpsyt.2021.581093)
Supplement: Supplementary Table 1 — Microarray validation using quantitative (qPCR) approach. [file Table_1.XLSX]

## Sheet: Sheet1
Suppl. Table 1. Microarray validation using quantitative (qPCR) approach.
ID	FRMD4B_qPCR	FRMD4B_Affy	DUS2_qPCR	DUS2_Affy	OGT_qPCR	OGT_Affy	CXCR6_qPCR	CXCR6_Affy	SRRT_qPCR	SRRT_Affy
S_5008	1.02608	2.87107	0.594493	6.64055	0.975413	2.39548	0.580988	3.16541	1.21198	3.82877
S_5017	0.729047	2.77769	0.815214	6.89956	0.847237	2.2987	1.19324	4.62105	0.935384	3.30115
S_5043	1.13257	2.864	1.09254	7.04035	0.871223	2.35844	0.909658	3.08997	1.19495	3.68749
S_5046	0.838859	2.88609	1.2197	7.18189	0.714204	2.39546	0.547267	3.09165	1.0571	3.44353
S_5050	1.2579	2.84389	0.607488	6.67203	0.844687	2.35372	1.46097	3.7459	0.841577	3.31445
S_5078	0.904214	2.71275	1.0336	6.95492	1.39545	2.21711	3.48389	5.34264	0.744389	2.56445
S_5080	1	2.86886	0.869665	7.01943	0.764204	2.36063	0.7822	3.03084	0.782125	2.91931
S_5083	1.11753	2.87022	0.89053	7.07795	1.06216	2.36388	1	3.62942	0.793544	3.07923
S_5090	1.25889	2.8992	0.792665	6.91876	0.850729	2.41219	0.543229	3.13701	0.833402	2.6324
S_5094	1.07889	2.81826	0.768259	7.0702	0.73376	2.36125	1.30243	4.49104	1.0648	3.63938
S_5100	1.25765	2.85548	0.816199	7.06852	0.823065	2.39074	1.23696	4.01828	0.83964	3.47831
S_5106	0.929439	2.88145	0.869964	7.10151	0.857913	2.40435	0.617834	2.8836	0.801895	3.04658
S_5108	0.883172	2.79207	1.15418	7.3239	1.04833	2.29972	2.62498	5.98739	0.74936	2.50267
S_5115	0.907598	2.86623	1.03414	7.11863	0.850748	2.4115	0.945297	3.19344	0.844953	3.36464
S_5127	0.859368	2.79013	0.988615	7.12151	1.2556	2.30386	1.20359	3.26523	1.07558	3.31892
S_5128	0.682195	2.71167	1.27135	7.39277	1.14933	2.34813	1.33694	3.9225	1.00627	3.53926
S_5147	1.33863	2.89599	0.686809	6.86928	0.654693	2.46147	0.597458	2.96109	0.768031	2.6411
S_5150	0.863985	2.83341	0.940687	7.12198	0.869212	2.43934	1.25297	4.1986	0.864804	2.60819
S_5151	0.583627	2.66372	0.74827	7.09041	0.820036	2.32452	0.648384	2.93946	0.98147	3.31094
S_5152	1.19771	2.84535	1.15512	7.21589	0.949066	2.37977	1.45148	3.14155	1.07746	3.22726
S_5160	1.10014	2.86281	0.940245	7.37824	1.08836	2.45353	1.11533	3.18231	0.751924	2.75917
S_5170	1.06788	2.86242	1.00634	7.19668	1.09102	2.38029	1.25255	3.68151	1.00796	3.38411
S_5171	0.697465	2.8082	1.00256	7.1128	1.08026	2.31736	1.29903	3.87858	0.926344	3.35993
S_5173	1.53678	2.93631	1.359	7.44826	1.09979	2.49982	0.620405	2.75875	1.17489	3.91093
S_5177	1.21934	2.89723	1.35333	7.16081	1.03532	2.43182	0.790609	2.99142	0.949295	3.05962
S_5180	1.8073	3.00651	0.858568	7.06425	1.0098	2.47927	0.579128	2.98129	1.02167	3.49718
S_5183	1.27458	2.85675	1.19963	7.14321	1.24268	2.44869	0.84344	3.09615	1.06116	3.4883
S_5187	0.890791	2.80866	1.04753	6.96647	1.00245	2.35927	0.725489	3.13636	0.858333	3.39013
S_5190	1.23537	2.83591	1.68749	7.60057	1.10395	2.38033	1.0402	2.87626	1.15725	4.01894
S_5195	1.40307	2.93127	1.39371	7.41643	1.00617	2.4082	1.304	4.45043	1	2.85355
S_5199	0.885417	2.78346	1.06468	7.1047	1.03122	2.347	0.787512	2.88512	1.12237	3.78216
S_5207	1.13878	2.86801	1.06004	7.12375	0.932071	2.47698	1.18342	3.62161	1.09358	3.39873
S_5214	0.706742	2.77967	0.989472	7.12239	0.947217	2.36254	1.04536	3.955	1.18984	3.81221
S_5217	0.919854	2.89776	1.14701	7.16368	0.848451	2.42415	1.01917	3.16879	1.01043	3.39062
S_5222	0.986936	2.88532	0.849226	7.15334	1.07004	2.46752	0.424515	3.01107	0.84595	3.29375
S_5223	0.899416	2.8415	0.773712	6.70445	1.0411	2.39929	0.573352	3.1564	0.759162	2.78959
S_5237	1.03104	2.86944	1	7.03768	1.1496	2.32382	0.649687	2.8572	1.13816	3.87278
S_5240	0.857773	2.80075	0.989918	7.08572	0.907585	2.3426	1.10207	3.64455	1.02788	3.44481
S_5247	0.927464	2.82023	1.15578	7.35548	1	2.31514	0.952493	3.19282	1.27159	4.2732
