# Supplementary material for: Gene Expression Differences Between Young Adults Based on Trauma History and Post-traumatic Stress Disorder
Source: Front Psychiatry. 2021 Apr 8;12:581093. doi: 10.3389/fpsyt.2021.581093 (PMC8060466; doi:10.3389/fpsyt.2021.581093)
Supplement: Supplementary Table 2A — Single gene expression analysis statistics for PTSD/TE comparison. The highlighted rows represent significant DEG at FDR of 10%. [file Table_2.XLSX]

## Sheet: PTSD_vs_TE
Suppl. Table 2A. Single gene expression analysis statistics for PTSD/TE comparison. The highlighted rows represent significant DEG at FDR of 10%.
Probeset ID	Regression	Standard	T-Value	P-Value	q-value	Entrez Gene	Gene Symbol	Gene Title
210562_at	0.014	0.001	11.19	1.11659e-08	0.000238485	9687	GREB1	growth regulation by estrogen in breast cancer 1
221552_at	0.025	0.003	8.41	4.61412e-07	0.00490811	57406	ABHD6	abhydrolase domain containing 6
216134_at	0.028	0.004	7.36	2.37766e-06	0.0168927	23150	FRMD4B	FERM domain containing 4B
210049_at	0.012	0.002	6.93	4.7778e-06	0.0254455	462	SERPINC1	serpin peptidase inhibitor, clade C (antithrombin), member 1
217144_at	-0.397	0.064	-6.22	1.64319e-05	0.0482649	---	---	---
217065_at	0.014	0.002	6.13	1.91424e-05	0.0482649	---	---	---
208389_s_at	0.02	0.003	6.13	1.91949e-05	0.0482649	6506	SLC1A2	solute carrier family 1 (glial high affinity glutamate transporter), member 2
222334_at	-0.028	0.005	-6.12	1.97483e-05	0.0482649	440712	C1orf186	chromosome 1 open reading frame 186
220594_at	0.018	0.003	6.1	2.03738e-05	0.0482649	8473	OGT	O-linked N-acetylglucosamine (GlcNAc) transferase
201679_at	0.338	0.056	6.03	2.29831e-05	0.0489747	51593	SRRT	serrate, RNA effector molecule
210782_x_at	-0.038	0.007	-5.74	3.87597e-05	0.0686526	2902	GRIN1	glutamate receptor, ionotropic, N-methyl D-aspartate 1
206224_at	0.025	0.004	5.63	4.83117e-05	0.0686526	1469	CST1	cystatin SN
201438_at	0.02	0.004	5.61	5.0119e-05	0.0686526	1293	COL6A3	collagen, type VI, alpha 3
216847_at	0.029	0.005	5.6	5.03998e-05	0.0686526	---	---	---
208036_at	0.011	0.002	5.52	5.83691e-05	0.0686526	611	OPN1SW	opsin 1 (cone pigments), short-wave-sensitive
206217_at	0.018	0.003	5.51	5.96849e-05	0.0686526	1896	EDA	ectodysplasin A
210354_at	0.015	0.003	5.48	6.33012e-05	0.0686526	3458	IFNG	interferon, gamma
214382_at	0.022	0.004	5.48	6.39504e-05	0.0686526	54346	UNC93A	unc-93 homolog A (C. elegans)
209209_s_at	0.016	0.003	5.47	6.40089e-05	0.0686526	10979	FERMT2	fermitin family member 2
210431_at	0.011	0.002	5.45	6.65787e-05	0.0686526	251	ALPPL2	alkaline phosphatase, placental like 2
207506_at	0.011	0.002	5.43	6.98805e-05	0.0686526	10539	GLRX3	glutaredoxin 3
201525_at	0.02	0.004	5.4	7.39249e-05	0.0686526	347	APOD	apolipoprotein D
214399_s_at	0.029	0.005	5.37	7.83443e-05	0.0686526	3851	KRT4	keratin 4, type II
219486_at	0.116	0.022	5.35	8.12047e-05	0.0686526	54920	DUS2	dihydrouridine synthase 2
211469_s_at	-0.255	0.048	-5.33	8.33838e-05	0.0686526	10663	CXCR6	chemokine (C-X-C motif) receptor 6
208194_s_at	0.107	0.02	5.31	8.75716e-05	0.0686526	10254	STAM2	signal transducing adaptor molecule (SH3 domain and ITAM motif) 2
211570_s_at	0.024	0.005	5.3	8.91553e-05	0.0686526	5913	RAPSN	receptor-associated protein of the synapse
205364_at	0.017	0.003	5.28	9.27819e-05	0.0686526	8309	ACOX2	acyl-CoA oxidase 2, branched chain
221429_x_at	0.012	0.002	5.27	9.34716e-05	0.0686526	56157	TEX13A	testis expressed 13A
218651_s_at	0.021	0.004	5.2	0.000108351	0.075568	55323	LARP6	La ribonucleoprotein domain family, member 6
214493_s_at	-0.046	0.009	-5.18	0.000112488	0.075568	10207	INADL	InaD-like (Drosophila)
208804_s_at	0.142	0.028	5.17	0.000113565	0.075568	6431	SRSF6	serine/arginine-rich splicing factor 6
222354_at	0.135	0.026	5.11	0.000126853	0.0818522	50848	F11R	F11 receptor
213475_s_at	-0.163	0.032	-5.09	0.000133024	0.0833095	3683	ITGAL	integrin alpha L
218913_s_at	-0.088	0.017	-5.06	0.000140128	0.08381	51291	GMIP	GEM interacting protein
214933_at	-0.355	0.07	-5.05	0.000144252	0.08381	773	CACNA1A	calcium channel, voltage-dependent, P/Q type, alpha 1A subunit
205034_at	0.127	0.025	5.04	0.000145631	0.08381	9134	CCNE2	cyclin E2
222325_at	0.01	0.002	5.02	0.000153496	0.0860122	---	---	---
215448_at	0.024	0.005	4.99	0.000160936	0.0865559	---	---	---
212993_at	0.256	0.051	4.97	0.000166995	0.0865559	138151	NACC2	NACC family member 2, BEN and BTB (POZ) domain containing
211550_at	0.016	0.003	4.97	0.00016732	0.0865559	1956	EGFR	epidermal growth factor receptor
220580_at	0.016	0.003	4.96	0.000170727	0.0865559	80114	BICC1	BicC family RNA binding protein 1
216946_at	0.018	0.004	4.93	0.000182726	0.0904848	3111	HLA-DOA	major histocompatibility complex, class II, DO alpha
207451_at	0.022	0.005	4.9	0.000191924	0.0928796	26257	NKX2-8	NK2 homeobox 8
218186_at	0.008	0.002	4.86	0.000206574	0.0930404	57111	RAB25	RAB25, member RAS oncogene family
205017_s_at	0.021	0.004	4.86	0.000209859	0.0930404	10150	MBNL2	muscleblind-like splicing regulator 2
207772_s_at	0.014	0.003	4.85	0.000211429	0.0930404	56341	PRMT8	protein arginine methyltransferase 8
215534_at	0.02	0.004	4.85	0.000212634	0.0930404	---	---	---
207885_at	0.016	0.003	4.84	0.000217419	0.0930404	795	S100G	S100 calcium binding protein G
219759_at	0.878	0.182	4.83	0.000218473	0.0930404	64167	ERAP2	endoplasmic reticulum aminopeptidase 2
219768_at	0.03	0.006	4.82	0.000226132	0.0944138	79679	VTCN1	V-set domain containing T cell activation inhibitor 1
216616_at	0.015	0.003	4.77	0.000248968	0.100276	---	---	---
215366_at	-0.03	0.006	-4.77	0.000249591	0.100276	23161	SNX13	sorting nexin 13
208291_s_at	0.011	0.002	4.75	0.000257838	0.101671	7054	TH	tyrosine hydroxylase
214375_at	0.047	0.01	4.71	0.000278901	0.107977	8496	PPFIBP1	PTPRF interacting protein, binding protein 1 (liprin beta 1)
212427_at	-0.096	0.02	-4.69	0.000291317	0.110588	23392	KIAA0368	KIAA0368
65588_at	0.287	0.061	4.67	0.000300539	0.110588	388796	SNHG17	small nucleolar RNA host gene 17
213369_at	0.01	0.002	4.66	0.0003062	0.110588	92211	CDHR1	cadherin-related family member 1
200992_at	0.14	0.03	4.65	0.000311926	0.110588	10527	IPO7	importin 7
220092_s_at	0.026	0.006	4.64	0.000319152	0.110588	84168	ANTXR1	anthrax toxin receptor 1
37425_g_at	-0.079	0.017	-4.64	0.00032036	0.110588	54535	CCHCR1	coiled-coil alpha-helical rod protein 1
221657_s_at	-0.172	0.037	-4.64	0.000322	0.110588	140459	ASB6	ankyrin repeat and SOCS box containing 6
208128_x_at	0.018	0.004	4.59	0.000350809	0.117615	3834	KIF25	kinesin family member 25
213990_s_at	0.008	0.002	4.58	0.000357477	0.117615	57144	PAK7	p21 protein (Cdc42/Rac)-activated kinase 7
205164_at	0.017	0.004	4.58	0.000359031	0.117615	23464	GCAT	glycine C-acetyltransferase
215941_at	0.024	0.005	4.56	0.000378169	0.122007	---	---	---
221035_s_at	0.012	0.003	4.54	0.000391284	0.124354	56155	TEX14	testis expressed 14
215732_s_at	0.088	0.02	4.51	0.000412628	0.128338	113878	DTX2	deltex 2, E3 ubiquitin ligase
205915_x_at	-0.02	0.005	-4.51	0.000415872	0.128338	2902	GRIN1	glutamate receptor, ionotropic, N-methyl D-aspartate 1
214762_at	0.049	0.011	4.47	0.000452629	0.136505	534	ATP6V1G2	ATPase, H+ transporting, lysosomal 13kDa, V1 subunit G2
218267_at	-0.027	0.006	-4.46	0.000456764	0.136505	51550	CINP	cyclin-dependent kinase 2 interacting protein
218091_at	0.181	0.041	4.45	0.000466199	0.136505	3267	AGFG1	ArfGAP with FG repeats 1
213986_s_at	0.113	0.025	4.45	0.00046798	0.136505	91304	TMEM259	transmembrane protein 259
213647_at	0.051	0.011	4.44	0.000478761	0.137762	1763	DNA2	DNA replication helicase/nuclease 2
213695_at	-0.018	0.004	-4.42	0.000494185	0.140188	5446	PON3	paraoxonase 3
217865_at	0.092	0.021	4.41	0.000510879	0.140188	55819	RNF130	ring finger protein 130
211876_x_at	0.014	0.003	4.41	0.000511537	0.140188	56105	PCDHGA11	protocadherin gamma subfamily A, 11
216907_x_at	0.152	0.034	4.4	0.000513526	0.140188	3811 /// 3812	KIR3DL1 /// KIR3DL2	killer cell immunoglobulin-like receptor, three domains, long cytoplasmic tail, 1 /// k
218284_at	-0.068	0.015	-4.4	0.00052073	0.140355	4088	SMAD3	SMAD family member 3
206247_at	-0.21	0.048	-4.38	0.000542703	0.144449	4277	MICB	MHC class I polypeptide-related sequence B
220571_at	0.019	0.004	4.37	0.000550174	0.14463	56981	PRDM11	PR domain containing 11
214741_at	0.144	0.033	4.35	0.000576526	0.149709	7690	ZNF131	zinc finger protein 131
218714_at	0.111	0.026	4.33	0.000594481	0.151095	78994	PRR14	proline rich 14
220513_at	0.007	0.002	4.32	0.000600858	0.151095	100129128	KHDC1L	KH homology domain containing 1-like
206605_at	0.006	0.001	4.32	0.000609891	0.151095	8909	ENDOU	endonuclease, polyU-specific
203231_s_at	0.443	0.103	4.32	0.000610247	0.151095	6310	ATXN1	ataxin 1
208785_s_at	0.116	0.027	4.31	0.000623733	0.152119	81631	MAP1LC3B	microtubule-associated protein 1 light chain 3 beta
217134_at	0.016	0.004	4.3	0.00062867	0.152119	4507	MTAP	methylthioadenosine phosphorylase
216539_at	0.014	0.003	4.3	0.000637189	0.152448	92552	ATXN3L	ataxin 3-like
222318_at	0.029	0.007	4.27	0.000672434	0.159093	388569	ZNF324B	zinc finger protein 324B
49679_s_at	-0.053	0.012	-4.26	0.000685921	0.1605	101410538	MMP24-AS1	MMP24 antisense RNA 1
217219_at	0.011	0.002	4.24	0.000708471	0.163975	26102	DKFZP434A062	uncharacterized LOC26102
221029_s_at	0.012	0.003	4.23	0.000721991	0.16506	81029	WNT5B	wingless-type MMTV integration site family, member 5B
215912_at	0.015	0.004	4.23	0.000728661	0.16506	2775	GNAO1	guanine nucleotide binding protein (G protein), alpha activating activity polypeptide O
207878_at	0.013	0.003	4.21	0.000750171	0.166397	51350	KRT76	keratin 76, type II
218717_s_at	0.024	0.006	4.21	0.000753985	0.166397	55214	P3H2	prolyl 3-hydroxylase 2
221331_x_at	-0.015	0.004	-4.21	0.000758008	0.166397	1493	CTLA4	cytotoxic T-lymphocyte-associated protein 4
221103_s_at	0.059	0.014	4.19	0.000788596	0.169761	55779	CFAP44	cilia and flagella associated protein 44
206168_at	0.018	0.004	4.19	0.000789279	0.169761	23264	ZC3H7B	zinc finger CCCH-type containing 7B
221633_at	0.013	0.003	4.18	0.000801159	0.170593	29781	NCAPH2	non-SMC condensin II complex subunit H2
207681_at	-0.154	0.037	-4.17	0.000814514	0.171533	2833	CXCR3	chemokine (C-X-C motif) receptor 3
201188_s_at	-0.087	0.021	-4.16	0.000838821	0.171533	3710	ITPR3	inositol 1,4,5-trisphosphate receptor, type 3
200835_s_at	-0.189	0.046	-4.16	0.000844171	0.171533	4134	MAP4	microtubule associated protein 4
213216_at	0.149	0.036	4.15	0.000849372	0.171533	23252	OTUD3	OTU deubiquitinase 3
207693_at	0.019	0.005	4.15	0.000856621	0.171533	785	CACNB4	calcium channel, voltage-dependent, beta 4 subunit
221623_at	0.007	0.002	4.15	0.000859176	0.171533	63827	BCAN	brevican
220907_at	0.024	0.006	4.15	0.000861962	0.171533	266977	ADGRF1	adhesion G protein-coupled receptor F1
214422_at	0.234	0.057	4.13	0.000881948	0.173435	5887	RAD23B	RAD23 homolog B, nucleotide excision repair protein
205745_x_at	-0.085	0.021	-4.13	0.000887809	0.173435	6868	ADAM17	ADAM metallopeptidase domain 17
203144_s_at	0.263	0.064	4.13	0.000899113	0.174046	9674	KIAA0040	KIAA0040
209872_s_at	0.012	0.003	4.11	0.000930843	0.178565	11187	PKP3	plakophilin 3
214466_at	0.014	0.003	4.1	0.000946759	0.179997	2702	GJA5	gap junction protein alpha 5
215945_s_at	0.051	0.012	4.09	0.000972091	0.182217	23321	TRIM2	tripartite motif containing 2
205741_s_at	-0.014	0.003	-4.08	0.00097555	0.182217	1837	DTNA	dystrobrevin, alpha
205350_at	0.015	0.004	4.07	0.00100865	0.186143	1381	CRABP1	cellular retinoic acid binding protein 1
216900_s_at	0.015	0.004	4.07	0.00101405	0.186143	1137 /// 102723788	CHRNA4 /// LOC102723788	cholinergic receptor, nicotinic alpha 4 /// uncharacterized LOC102723788
217875_s_at	0.029	0.007	4.06	0.00103602	0.187467	56937	PMEPA1	prostate transmembrane protein, androgen induced 1
215228_at	-0.014	0.003	-4.05	0.00103975	0.187467	4808	NHLH2	nescient helix-loop-helix 2
215610_at	0.014	0.003	4.05	0.00104768	0.187467	---	---	---
207067_s_at	-0.246	0.061	-4.04	0.00107135	0.190105	3067	HDC	histidine decarboxylase
206957_at	0.021	0.005	4.03	0.00108982	0.191784	189	AGXT	alanine-glyoxylate aminotransferase
213905_x_at	0.013	0.003	4.02	0.00111833	0.192501	633	BGN	biglycan
209192_x_at	-0.055	0.014	-4.02	0.00112035	0.192501	10524	KAT5	K(lysine) acetyltransferase 5
211388_s_at	0.012	0.003	4.01	0.00113872	0.192501	---	---	---
201524_x_at	0.102	0.026	4	0.00114799	0.192501	7334	UBE2N	ubiquitin conjugating enzyme E2N
215050_x_at	0.022	0.006	4	0.00114863	0.192501	9261	MAPKAPK2	mitogen-activated protein kinase-activated protein kinase 2
218410_s_at	0.008	0.002	4	0.00115055	0.192501	283870 /// 283871	BRICD5 /// PGP	BRICHOS domain containing 5 /// phosphoglycolate phosphatase
207833_s_at	0.012	0.003	4	0.00116383	0.192501	3141	HLCS	holocarboxylase synthetase (biotin-(proprionyl-CoA-carboxylase (ATP-hydrolysing)) ligas
220188_at	0.013	0.003	3.99	0.0011726	0.192501	57338	JPH3	junctophilin 3
218544_s_at	-0.107	0.027	-3.99	0.00117526	0.192501	10171	RCL1	RNA terminal phosphate cyclase-like 1
213467_at	0.023	0.006	3.98	0.00120487	0.195845	8153	RND2	Rho family GTPase 2
216249_at	0.02	0.005	3.97	0.00124276	0.199593	---	---	---
220186_s_at	0.013	0.003	3.96	0.00124668	0.199593	54825	CDHR2	cadherin-related family member 2
203369_x_at	0.025	0.006	3.96	0.00125735	0.199635	9260	PDLIM7	PDZ and LIM domain 7 (enigma)
212104_s_at	0.019	0.005	3.95	0.00128245	0.199635	23543	RBFOX2	RNA binding protein, fox-1 homolog (C. elegans) 2
221734_at	-0.147	0.037	-3.95	0.00128297	0.199635	133619	PRRC1	proline-rich coiled-coil 1
213586_at	0.011	0.003	3.95	0.00128444	0.199635	1032	CDKN2D	cyclin-dependent kinase inhibitor 2D (p19, inhibits CDK4)
215968_at	0.177	0.045	3.95	0.00129577	0.199936	---	---	---
213808_at	0.022	0.006	3.94	0.00130952	0.200604	8745	ADAM23	ADAM metallopeptidase domain 23
206690_at	0.026	0.007	3.93	0.00134443	0.204482	40	ASIC2	acid sensing ion channel 2
214629_x_at	-0.077	0.02	-3.92	0.00137075	0.207006	57142	RTN4	reticulon 4
206118_at	0.129	0.033	3.91	0.00138078	0.207051	6775	STAT4	signal transducer and activator of transcription 4
208268_at	-0.208	0.053	-3.91	0.00139813	0.208188	10863	ADAM28	ADAM metallopeptidase domain 28
211790_s_at	0.021	0.006	3.89	0.00145449	0.215077	8085	KMT2D	lysine (K)-specific methyltransferase 2D
210654_at	0.012	0.003	3.88	0.0014896	0.217944	8793	TNFRSF10D	tumor necrosis factor receptor superfamily, member 10d, decoy with truncated death doma
221983_at	-0.1	0.026	-3.88	0.00149435	0.217944	79137	FAM134A	family with sequence similarity 134, member A
213730_x_at	-0.101	0.026	-3.87	0.00151641	0.219656	6929	TCF3	transcription factor 3
221579_s_at	0.154	0.04	3.86	0.0015272	0.219725	11165 /// 100529239	NUDT3 /// RPS10-NUDT3	nudix hydrolase 3 /// RPS10-NUDT3 readthrough
207313_x_at	0.129	0.033	3.86	0.00154798	0.221069	3812	KIR3DL2	killer cell immunoglobulin-like receptor, three domains, long cytoplasmic tail, 2
219121_s_at	0.02	0.005	3.85	0.00155812	0.221069	54845	ESRP1	epithelial splicing regulatory protein 1
218045_x_at	0.025	0.007	3.85	0.0015677	0.221069	5763	PTMS	parathymosin
208363_s_at	0.137	0.036	3.84	0.00161442	0.22616	3631	INPP4A	inositol polyphosphate-4-phosphatase type I A
217711_at	0.023	0.006	3.83	0.00163503	0.22711	7010	TEK	TEK tyrosine kinase, endothelial
205059_s_at	0.024	0.006	3.82	0.00165664	0.22711	3425	IDUA	iduronidase, alpha-L-
216680_s_at	-0.16	0.042	-3.82	0.00165721	0.22711	2050	EPHB4	EPH receptor B4
215819_s_at	0.009	0.002	3.82	0.00166386	0.22711	6006 /// 6007	RHCE /// RHD	Rh blood group, CcEe antigens /// Rh blood group, D antigen
220256_s_at	0.011	0.003	3.8	0.00173568	0.234165	64064 /// 192217	OXCT2 /// OXCT2P1	3-oxoacid CoA-transferase 2 /// 3-oxoacid CoA-transferase 2 pseudogene 1
220170_at	0.017	0.004	3.8	0.00173754	0.234165	9457	FHL5	four and a half LIM domains 5
208460_at	0.008	0.002	3.76	0.00188009	0.251782	10052	GJC1	gap junction protein gamma 1
44790_s_at	0.214	0.057	3.74	0.00195282	0.25557	80183	KIAA0226L	KIAA0226-like
206759_at	0.089	0.024	3.74	0.00197315	0.25557	2208	FCER2	Fc fragment of IgE, low affinity II, receptor for (CD23)
208433_s_at	-0.098	0.026	-3.74	0.00197724	0.25557	7804	LRP8	LDL receptor related protein 8
217892_s_at	0.22	0.059	3.74	0.00198195	0.25557	51474	LIMA1	LIM domain and actin binding 1
204126_s_at	0.009	0.002	3.74	0.00198488	0.25557	8318	CDC45	cell division cycle 45
211248_s_at	-0.013	0.003	-3.74	0.00198857	0.25557	8646	CHRD	chordin
65517_at	0.015	0.004	3.73	0.00199239	0.25557	10053	AP1M2	adaptor-related protein complex 1, mu 2 subunit
211217_s_at	0.028	0.007	3.72	0.00204267	0.259843	3784	KCNQ1	potassium channel, voltage gated KQT-like subfamily Q, member 1
221459_at	0.011	0.003	3.71	0.00208117	0.259843	9038	TAAR5	trace amine associated receptor 5
209377_s_at	0.15	0.04	3.71	0.00210943	0.259843	9324	HMGN3	high mobility group nucleosomal binding domain 3
203806_s_at	0.086	0.023	3.71	0.00211124	0.259843	2175	FANCA	Fanconi anemia complementation group A
206640_x_at	0.016	0.004	3.71	0.00211385	0.259843	2574 /// 2576 /// 2577 /// 2578 /// 2579 /// 26748 /// 26749 /// 645073 /// 729408 ///	GAGE12B /// GAGE12C /// GAGE12D /// GAGE12E /// GAGE12F /// GAGE12G /// GAGE12H /// GAGE12I /// GAGE2A /// GAGE2C /// GAGE2D /// GAGE2E /// GAGE4 /// GAGE5 /// GAGE6 /// GAGE7 /// GAGE8	G antigen 12B /// G antigen 12C /// G antigen 12D /// G antigen 12E /// G antigen 12F /
219776_s_at	0.014	0.004	3.7	0.0021194	0.259843	---	---	---
203886_s_at	0.017	0.005	3.7	0.00214481	0.259843	2199	FBLN2	fibulin 2
222154_s_at	-0.248	0.067	-3.7	0.00215405	0.259843	26010	SPATS2L	spermatogenesis associated, serine-rich 2-like
206329_at	0.013	0.003	3.7	0.00215501	0.259843	2134	EXTL1	exostosin-like glycosyltransferase 1
216291_at	0.018	0.005	3.7	0.00215597	0.259843	126070	ZNF440	zinc finger protein 440
202420_s_at	0.076	0.021	3.7	0.00215993	0.259843	1660	DHX9	DEAH (Asp-Glu-Ala-His) box helicase 9
203868_s_at	-0.027	0.007	-3.69	0.00218281	0.260782	7412	VCAM1	vascular cell adhesion molecule 1
210917_at	0.023	0.006	3.68	0.00221784	0.260782	7525	YES1	YES proto-oncogene 1, Src family tyrosine kinase
213450_s_at	0.028	0.008	3.68	0.00221914	0.260782	23308	ICOSLG	inducible T-cell co-stimulator ligand
215987_at	0.177	0.048	3.68	0.00222862	0.260782	9693	RAPGEF2	Rap guanine nucleotide exchange factor 2
220989_s_at	-0.02	0.006	-3.68	0.00222915	0.260782	81693	AMN	amnion associated transmembrane protein
200768_s_at	0.113	0.031	3.68	0.00224122	0.260782	4144	MAT2A	methionine adenosyltransferase II, alpha
215018_at	0.096	0.026	3.67	0.00226367	0.261962	85459	CEP295	centrosomal protein 295kDa
217333_at	0.015	0.004	3.67	0.00229115	0.263401	---	---	---
207736_s_at	0.025	0.007	3.66	0.00230318	0.263401	7142	TNP2	transition protein 2 (during histone to protamine replacement)
208628_s_at	0.143	0.039	3.66	0.00231619	0.263401	4904	YBX1	Y box binding protein 1
211952_at	0.042	0.011	3.66	0.00233932	0.263401	3843	IPO5	importin 5
207893_at	0.016	0.004	3.66	0.00234219	0.263401	6736	SRY	sex determining region Y
210938_at	0.012	0.003	3.65	0.00235032	0.263401	3651	PDX1	pancreatic and duodenal homeobox 1
211117_x_at	0.011	0.003	3.64	0.00240024	0.267587	2100	ESR2	estrogen receptor 2 (ER beta)
216654_at	0.009	0.003	3.64	0.00242215	0.268623	7148	TNXB	tenascin XB
208008_at	-0.019	0.005	-3.62	0.00251715	0.275553	26083	TBC1D29	TBC1 domain family, member 29
220943_s_at	0.113	0.031	3.62	0.00253448	0.275553	55471	NDUFAF7	NADH dehydrogenase (ubiquinone) complex I, assembly factor 7
222008_at	0.017	0.005	3.61	0.00255133	0.275553	1297	COL9A1	collagen, type IX, alpha 1
205185_at	0.011	0.003	3.61	0.00256215	0.275553	11005	SPINK5	serine peptidase inhibitor, Kazal type 5
201625_s_at	-0.149	0.041	-3.61	0.00256664	0.275553	3638	INSIG1	insulin induced gene 1
208531_at	0.013	0.004	3.61	0.00258268	0.275553	390502	SERPINA2	serpin peptidase inhibitor, clade A (alpha-1 antiproteinase, antitrypsin), member 2 (ge
215028_at	0.019	0.005	3.61	0.00259737	0.275553	57556	SEMA6A	sema domain, transmembrane domain (TM), and cytoplasmic domain, (semaphorin) 6A
205792_at	0.019	0.005	3.6	0.00260066	0.275553	8839	WISP2	WNT1 inducible signaling pathway protein 2
201518_at	0.103	0.029	3.6	0.00260152	0.275553	10951	CBX1	chromobox homolog 1
207293_s_at	0.011	0.003	3.6	0.00261405	0.275553	186	AGTR2	angiotensin II receptor, type 2
212443_at	0.197	0.055	3.6	0.00263983	0.275802	23218	NBEAL2	neurobeachin like 2
214968_at	0.02	0.006	3.6	0.00264538	0.275802	317781	DDX51	DEAD (Asp-Glu-Ala-Asp) box polypeptide 51
222075_s_at	0.011	0.003	3.59	0.00265526	0.275802	51686	OAZ3	ornithine decarboxylase antizyme 3
206215_at	0.018	0.005	3.59	0.00267466	0.276468	4978	OPCML	opioid binding protein/cell adhesion molecule-like
211553_x_at	0.096	0.027	3.58	0.00273232	0.281064	317	APAF1	apoptotic peptidase activating factor 1
220649_at	0.033	0.009	3.58	0.00274988	0.281511	340351	AGBL3	ATP/GTP binding protein-like 3
211909_x_at	-0.083	0.023	-3.57	0.00276992	0.282205	5733	PTGER3	prostaglandin E receptor 3 (subtype EP3)
217551_at	0.017	0.005	3.57	0.00279624	0.282627	10819	OR7E14P	olfactory receptor, family 7, subfamily E, member 14 pseudogene
205520_at	0.012	0.003	3.57	0.00280061	0.282627	6801	STRN	striatin, calmodulin binding protein
204653_at	0.026	0.007	3.56	0.00282756	0.284001	7020	TFAP2A	transcription factor AP-2 alpha (activating enhancer binding protein 2 alpha)
206760_s_at	0.095	0.027	3.56	0.00284948	0.284859	2208	FCER2	Fc fragment of IgE, low affinity II, receptor for (CD23)
206079_at	0.021	0.006	3.54	0.00294897	0.290388	1122	CHML	choroideremia-like (Rab escort protein 2)
209640_at	0.024	0.007	3.54	0.00295774	0.290388	5371	PML	promyelocytic leukemia
204775_at	0.018	0.005	3.54	0.0029673	0.290388	8208	CHAF1B	chromatin assembly factor 1, subunit B (p60)
207312_at	0.012	0.003	3.54	0.00297906	0.290388	5260	PHKG1	phosphorylase kinase, gamma 1 (muscle)
212143_s_at	0.022	0.006	3.54	0.00299573	0.290388	3486	IGFBP3	insulin like growth factor binding protein 3
205790_at	0.114	0.032	3.53	0.00301967	0.290388	8631	SKAP1	src kinase associated phosphoprotein 1
218214_at	-0.185	0.053	-3.53	0.00302008	0.290388	60673	ATG101	autophagy related 101
217125_at	-0.198	0.056	-3.53	0.00302387	0.290388	23668	UBBP2	ubiquitin B pseudogene 2
216490_x_at	-0.067	0.019	-3.53	0.00302753	0.290388	442175	RPLP2P1	ribosomal protein, large P2, pseudogene 1
206401_s_at	0.015	0.004	3.52	0.00307761	0.293868	4137	MAPT	microtubule associated protein tau
218133_s_at	0.089	0.025	3.52	0.00311115	0.295744	60491	NIF3L1	NIF3 NGG1 interacting factor 3-like 1
208312_s_at	0.016	0.005	3.51	0.00313598	0.29678	65121 /// 65122 /// 400736	PRAMEF1 /// PRAMEF13 /// PRAMEF2	PRAME family member 1 /// PRAME family member 13 /// PRAME family member 2
207582_at	-0.032	0.009	-3.5	0.00321319	0.302741	5301	PIN1P1	peptidylprolyl cis/trans isomerase, NIMA-interacting 1 pseudogene 1
221762_s_at	0.03	0.008	3.5	0.00324361	0.304261	63935	PCIF1	PDX1 C-terminal inhibiting factor 1
213909_at	0.022	0.006	3.49	0.00328335	0.305982	131578	LRRC15	leucine rich repeat containing 15
217447_at	0.012	0.004	3.49	0.0032907	0.305982	4099	MAG	myelin associated glycoprotein
211903_s_at	0.012	0.003	3.49	0.00332198	0.307548	4352	MPL	MPL proto-oncogene, thrombopoietin receptor
221363_x_at	0.012	0.004	3.48	0.00336459	0.310144	2848	GPR25	G protein-coupled receptor 25
204300_at	0.024	0.007	3.48	0.00339147	0.310394	5188	GATB	glutamyl-tRNA(Gln) amidotransferase, subunit B
203838_s_at	0.012	0.003	3.47	0.0034106	0.310394	10188	TNK2	tyrosine kinase, non-receptor, 2
204401_at	-0.19	0.055	-3.47	0.00344194	0.310394	3783	KCNN4	potassium channel, calcium activated intermediate/small conductance subfamily N alpha,
205293_x_at	0.012	0.004	3.47	0.00346243	0.310394	10458	BAIAP2	BAI1-associated protein 2
220417_s_at	-0.131	0.038	-3.46	0.00347109	0.310394	51078	THAP4	THAP domain containing 4
203830_at	0.167	0.048	3.46	0.00347208	0.310394	64149	C17orf75	chromosome 17 open reading frame 75
216311_at	0.011	0.003	3.46	0.00347706	0.310394	728361	OVOL3	ovo-like zinc finger 3
215645_at	0.168	0.049	3.46	0.00349068	0.310394	201163	FLCN	folliculin
201981_at	0.015	0.004	3.46	0.00351496	0.310394	5069	PAPPA	pregnancy-associated plasma protein A, pappalysin 1
210846_x_at	-0.113	0.033	-3.45	0.00354018	0.310394	9830	TRIM14	tripartite motif containing 14
218073_s_at	0.054	0.016	3.45	0.00354467	0.310394	55706	NDC1	NDC1 transmembrane nucleoporin
219940_s_at	0.079	0.023	3.45	0.00354721	0.310394	55795	PCID2	PCI domain containing 2
204636_at	0.014	0.004	3.45	0.0035568	0.310394	1308	COL17A1	collagen, type XVII, alpha 1
218484_at	0.006	0.002	3.44	0.00363657	0.31606	56901	NDUFA4L2	NADH dehydrogenase (ubiquinone) 1 alpha subcomplex, 4-like 2
208679_s_at	0.086	0.025	3.44	0.00366714	0.317142	10109	ARPC2	actin related protein 2/3 complex subunit 2
221235_s_at	-0.068	0.02	-3.43	0.00369087	0.317142	9392	TGFBRAP1	transforming growth factor beta receptor associated protein 1
221755_at	0.117	0.034	3.43	0.0036937	0.317142	254102	EHBP1L1	EH domain binding protein 1 like 1
219739_at	0.007	0.002	3.43	0.00372123	0.318038	54546	RNF186	ring finger protein 186
216027_at	-0.021	0.006	-3.43	0.00373911	0.318038	56255	TMX4	thioredoxin-related transmembrane protein 4
209333_at	0.134	0.039	3.43	0.00374894	0.318038	8408	ULK1	unc-51 like autophagy activating kinase 1
207835_at	0.016	0.005	3.42	0.00381394	0.321259	2192	FBLN1	fibulin 1
222116_s_at	0.015	0.004	3.42	0.00381814	0.321259	125058	TBC1D16	TBC1 domain family, member 16
213157_s_at	0.012	0.004	3.42	0.0038322	0.321259	23302 /// 339166	LOC339166 /// WSCD1	uncharacterized LOC339166 /// WSC domain containing 1
219339_s_at	0.016	0.005	3.41	0.00388311	0.321259	79813	EHMT1	euchromatic histone-lysine N-methyltransferase 1
205411_at	0.132	0.039	3.4	0.00392682	0.321259	6789	STK4	serine/threonine kinase 4
209522_s_at	-0.212	0.062	-3.4	0.00393563	0.321259	1384	CRAT	carnitine O-acetyltransferase
205229_s_at	-0.262	0.077	-3.4	0.00394571	0.321259	1690	COCH	cochlin
220078_at	0.165	0.049	3.4	0.0039511	0.321259	84196	USP48	ubiquitin specific peptidase 48
217108_at	0.011	0.003	3.4	0.00395937	0.321259	---	---	---
203444_s_at	0.022	0.006	3.4	0.00396962	0.321259	9219	MTA2	metastasis associated 1 family member 2
206537_at	0.082	0.024	3.4	0.00399504	0.321259	331	XIAP	X-linked inhibitor of apoptosis, E3 ubiquitin protein ligase
210338_s_at	0.159	0.047	3.39	0.00401034	0.321259	3312	HSPA8	heat shock 70kDa protein 8
202706_s_at	0.141	0.042	3.39	0.00401128	0.321259	7372	UMPS	uridine monophosphate synthetase
216751_at	0.181	0.054	3.39	0.00403362	0.321259	---	---	---
213462_at	0.013	0.004	3.39	0.00405214	0.321259	4862	NPAS2	neuronal PAS domain protein 2
215760_s_at	0.176	0.052	3.39	0.00405313	0.321259	22904	SBNO2	strawberry notch homolog 2 (Drosophila)
213945_s_at	-0.099	0.029	-3.39	0.00406713	0.321259	23225	NUP210	nucleoporin 210kDa
215070_x_at	0.05	0.015	3.38	0.00408272	0.321259	2844 /// 23637	GPR21 /// RABGAP1	G protein-coupled receptor 21 /// RAB GTPase activating protein 1
204264_at	-0.073	0.021	-3.38	0.00408633	0.321259	1376	CPT2	carnitine palmitoyltransferase 2
220233_at	0.014	0.004	3.38	0.00410914	0.321259	115290	FBXO17	F-box protein 17
218892_at	0.009	0.003	3.38	0.00410962	0.321259	8642	DCHS1	dachsous cadherin-related 1
211303_x_at	-0.015	0.005	-3.38	0.00411883	0.321259	219595	FOLH1B	folate hydrolase 1B
202869_at	-0.623	0.184	-3.38	0.00415246	0.3227	4938	OAS1	2'-5'-oligoadenylate synthetase 1
213471_at	0.03	0.009	3.37	0.00418621	0.324139	261734	NPHP4	nephronophthisis 4
215437_x_at	0.011	0.003	3.37	0.00424395	0.32742	11176	BAZ2A	bromodomain adjacent to zinc finger domain 2A
202402_s_at	-0.064	0.019	-3.36	0.00426538	0.327885	833	CARS	cysteinyl-tRNA synthetase
217835_x_at	0.094	0.028	3.36	0.00428977	0.328225	55969 /// 100527943	C20orf24 /// TGIF2-C20orf24	chromosome 20 open reading frame 24 /// TGIF2-C20orf24 readthrough
208202_s_at	0.024	0.007	3.36	0.00431499	0.328225	23338	JADE2	jade family PHD finger 2
58900_at	-0.086	0.026	-3.36	0.00432619	0.328225	51619	UBE2D4	ubiquitin-conjugating enzyme E2D 4 (putative)
207047_s_at	0.017	0.005	3.36	0.00433352	0.328225	1187 /// 1188	CLCNKA /// CLCNKB	chloride channel, voltage-sensitive Ka /// chloride channel, voltage-sensitive Kb
205098_at	-0.125	0.037	-3.35	0.00434688	0.328225	1230	CCR1	chemokine (C-C motif) receptor 1
220090_at	0.011	0.003	3.35	0.00441499	0.33219	49860	CRNN	cornulin
220182_at	0.005	0.002	3.34	0.00444401	0.332618	79085	SLC25A23	solute carrier family 25 (mitochondrial carrier; phosphate carrier), member 23
209543_s_at	0.009	0.003	3.34	0.00445192	0.332618	947	CD34	CD34 molecule
217112_at	0.011	0.003	3.33	0.0045368	0.336902	5155	PDGFB	platelet-derived growth factor beta polypeptide
206890_at	0.023	0.007	3.33	0.0045711	0.336902	3594	IL12RB1	interleukin 12 receptor, beta 1
91816_f_at	0.025	0.008	3.33	0.00457963	0.336902	399664	MEX3D	mex-3 RNA binding family member D
204881_s_at	0.153	0.046	3.33	0.00458344	0.336902	7357	UGCG	UDP-glucose ceramide glucosyltransferase
217860_at	0.106	0.032	3.33	0.00460395	0.336902	4705	NDUFA10	NADH dehydrogenase (ubiquinone) 1 alpha subcomplex, 10, 42kDa
210122_at	0.019	0.006	3.33	0.00460418	0.336902	5620	PRM2	protamine 2
206054_at	0.011	0.003	3.32	0.00466396	0.340107	3827	KNG1	kininogen 1
200797_s_at	0.076	0.023	3.32	0.00468363	0.340376	4170	MCL1	myeloid cell leukemia 1
214960_at	0.198	0.06	3.31	0.00472684	0.341513	8539	API5	apoptosis inhibitor 5
220283_at	0.026	0.008	3.31	0.00473175	0.341513	79802	HHIPL2	HHIP-like 2
211037_s_at	0.126	0.038	3.31	0.00476013	0.341513	79143	MBOAT7	membrane bound O-acyltransferase domain containing 7
221629_x_at	0.023	0.007	3.31	0.00476343	0.341513	51236	HGH1	HGH1 homolog
221172_at	0.017	0.005	3.3	0.00490503	0.350299	80099	C7orf69	chromosome 7 open reading frame 69
216742_at	0.018	0.005	3.29	0.00491888	0.350299	---	---	---
221898_at	0.011	0.003	3.29	0.00498589	0.353109	10630	PDPN	podoplanin
221285_at	0.011	0.003	3.29	0.00499151	0.353109	8128	ST8SIA2	ST8 alpha-N-acetyl-neuraminide alpha-2,8-sialyltransferase 2
219839_x_at	0.009	0.003	3.28	0.00501948	0.353632	27004	TCL6	T-cell leukemia/lymphoma 6 (non-protein coding)
217033_x_at	-0.049	0.015	-3.28	0.00503229	0.353632	4916	NTRK3	neurotrophic tyrosine kinase, receptor, type 3
215694_at	0.177	0.054	3.28	0.00506198	0.353632	79029	SPATA5L1	spermatogenesis associated 5-like 1
219447_s_at	-0.071	0.022	-3.28	0.00506532	0.353632	51006	SLC35C2	solute carrier family 35 (GDP-fucose transporter), member C2
222020_s_at	0.028	0.009	3.28	0.00508355	0.353744	50863	NTM	neurotrimin
211266_s_at	0.01	0.003	3.27	0.0051244	0.354325	2828	GPR4	G protein-coupled receptor 4
205954_at	0.014	0.004	3.27	0.00512517	0.354325	6258	RXRG	retinoid X receptor gamma
211870_s_at	0.015	0.005	3.27	0.00514317	0.354419	56145	PCDHA3	protocadherin alpha 3
221669_s_at	0.103	0.032	3.27	0.00518249	0.355232	27034	ACAD8	acyl-CoA dehydrogenase family, member 8
216238_s_at	0.017	0.005	3.27	0.00520332	0.355232	2244	FGB	fibrinogen beta chain
214504_at	0.013	0.004	3.27	0.00521746	0.355232	28	ABO	ABO blood group (transferase A, alpha 1-3-N-acetylgalactosaminyltransferase; transferas
221697_at	-0.016	0.005	-3.26	0.00522171	0.355232	440738	MAP1LC3C	microtubule associated protein 1 light chain 3 gamma
209355_s_at	0.009	0.003	3.26	0.00524948	0.355984	8613	PLPP3	phospholipid phosphatase 3
212510_at	0.108	0.033	3.26	0.00532778	0.3587	23171	GPD1L	glycerol-3-phosphate dehydrogenase 1-like
205490_x_at	0.011	0.003	3.25	0.00539197	0.3587	2707	GJB3	gap junction protein beta 3
214536_at	0.013	0.004	3.25	0.00539569	0.3587	57152	SLURP1	secreted LY6/PLAUR domain containing 1
203381_s_at	0.012	0.004	3.25	0.00541062	0.3587	348	APOE	apolipoprotein E
213577_at	0.025	0.008	3.25	0.00541096	0.3587	6713	SQLE	squalene epoxidase
219880_at	-0.116	0.036	-3.24	0.00544275	0.3587	101928649	CTC-338M12.4	uncharacterized LOC101928649
206578_at	0.011	0.003	3.24	0.00545337	0.3587	1482	NKX2-5	NK2 homeobox 5
218933_at	0.161	0.05	3.24	0.00546351	0.3587	79029	SPATA5L1	spermatogenesis associated 5-like 1
217191_x_at	-0.022	0.007	-3.24	0.00546548	0.3587	9384	COX6CP1	cytochrome c oxidase subunit VIc pseudogene 1
214211_at	-0.117	0.036	-3.24	0.00547468	0.3587	2495	FTH1	ferritin, heavy polypeptide 1
209160_at	0.546	0.168	3.24	0.00547911	0.3587	8644	AKR1C3	aldo-keto reductase family 1, member C3
211912_at	0.016	0.005	3.24	0.00549168	0.3587	10461	MERTK	MER proto-oncogene, tyrosine kinase
216880_at	0.016	0.005	3.23	0.00560203	0.362343	5890	RAD51B	RAD51 paralog B
202900_s_at	0.08	0.025	3.23	0.00565612	0.362343	4927	NUP88	nucleoporin 88kDa
204988_at	0.013	0.004	3.22	0.00566824	0.362343	2244	FGB	fibrinogen beta chain
206585_at	0.016	0.005	3.22	0.0056738	0.362343	7681	MKRN3	makorin ring finger protein 3
216544_at	0.015	0.005	3.22	0.00568277	0.362343	159162	RBMY2FP	RNA binding motif protein, Y-linked, family 2, member F pseudogene
216701_at	0.013	0.004	3.22	0.00571931	0.362343	100129271	C1orf68	chromosome 1 open reading frame 68
215569_at	0.021	0.007	3.22	0.00572528	0.362343	84163 /// 389524	GTF2IRD2 /// GTF2IRD2B	GTF2I repeat domain containing 2 /// GTF2I repeat domain containing 2B
219010_at	0.012	0.004	3.22	0.00574149	0.362343	55765	C1orf106	chromosome 1 open reading frame 106
203726_s_at	0.006	0.002	3.22	0.00576513	0.362343	3909	LAMA3	laminin, alpha 3
212065_s_at	0.097	0.03	3.22	0.00577251	0.362343	9736	USP34	ubiquitin specific peptidase 34
218138_at	0.143	0.045	3.22	0.00577423	0.362343	8195	MKKS	McKusick-Kaufman syndrome
206045_s_at	0.01	0.003	3.22	0.00577551	0.362343	8715	NOL4	nucleolar protein 4
217070_at	0.019	0.006	3.21	0.00578514	0.362343	4524	MTHFR	methylenetetrahydrofolate reductase (NAD(P)H)
215225_s_at	0.012	0.004	3.21	0.0057857	0.362343	2840	GPR17	G protein-coupled receptor 17
215072_x_at	-0.022	0.007	-3.21	0.00584287	0.363846	26098	EDRF1	erythroid differentiation regulatory factor 1
202975_s_at	0.111	0.034	3.21	0.00585055	0.363846	22836	RHOBTB3	Rho-related BTB domain containing 3
51774_s_at	-0.113	0.035	-3.21	0.00589603	0.363846	51619	UBE2D4	ubiquitin-conjugating enzyme E2D 4 (putative)
214351_x_at	-0.058	0.018	-3.2	0.00590486	0.363846	6137 /// 388344	RPL13 /// RPL13P12	ribosomal protein L13 /// ribosomal protein L13 pseudogene 12
217889_s_at	-0.108	0.034	-3.2	0.00592755	0.363846	79901	CYBRD1	cytochrome b reductase 1
211298_s_at	0.017	0.005	3.2	0.00594485	0.363846	213	ALB	albumin
221310_at	0.01	0.003	3.2	0.00594929	0.363846	2259	FGF14	fibroblast growth factor 14
214646_at	0.01	0.003	3.2	0.00596184	0.363846	8356	HIST1H3J	histone cluster 1, H3j
202640_s_at	-0.085	0.027	-3.2	0.00596348	0.363846	8498	RANBP3	RAN binding protein 3
216575_at	0.035	0.011	3.2	0.00598428	0.364072	---	---	---
211153_s_at	0.015	0.005	3.2	0.00601972	0.365185	8600	TNFSF11	tumor necrosis factor (ligand) superfamily, member 11
210408_s_at	0.008	0.002	3.19	0.00609772	0.368376	9362	CPNE6	copine VI (neuronal)
218565_at	-0.164	0.051	-3.19	0.00613377	0.368376	51490	C9orf114	chromosome 9 open reading frame 114
219548_at	-0.103	0.032	-3.19	0.00613786	0.368376	7564	ZNF16	zinc finger protein 16
207433_at	-0.02	0.006	-3.18	0.00618693	0.368376	3586	IL10	interleukin 10
214507_s_at	0.03	0.01	3.18	0.00620681	0.368376	23404	EXOSC2	exosome component 2
201896_s_at	0.156	0.049	3.18	0.00621829	0.368376	84722	PSRC1	proline/serine-rich coiled-coil 1
217500_at	0.01	0.003	3.18	0.00623567	0.368376	7073	TIAL1	TIA1 cytotoxic granule-associated RNA binding protein-like 1
212583_at	0.142	0.045	3.18	0.00624068	0.368376	9716	AQR	aquarius intron-binding spliceosomal factor
208365_s_at	0.009	0.003	3.18	0.00624982	0.368376	2868	GRK4	G protein-coupled receptor kinase 4
206812_at	0.02	0.006	3.18	0.00627098	0.368376	155	ADRB3	adrenoceptor beta 3
214506_at	0.021	0.007	3.18	0.00627625	0.368376	11318	GPR182	G protein-coupled receptor 182
222052_at	-0.173	0.054	-3.17	0.00628805	0.368376	284325	C19orf54	chromosome 19 open reading frame 54
220886_at	0.012	0.004	3.17	0.00629723	0.368376	55879	GABRQ	gamma-aminobutyric acid (GABA) A receptor, theta
205261_at	0.013	0.004	3.17	0.00632542	0.369012	5225	PGC	progastricsin (pepsinogen C)
200633_at	-0.087	0.028	-3.17	0.00636153	0.370104	7314	UBB	ubiquitin B
212954_at	0.048	0.015	3.17	0.00639045	0.370774	8798	DYRK4	dual specificity tyrosine-(Y)-phosphorylation regulated kinase 4
214866_at	-0.164	0.052	-3.16	0.00644803	0.371329	5329	PLAUR	plasminogen activator, urokinase receptor
208400_at	0.023	0.007	3.16	0.00645028	0.371329	2740	GLP1R	glucagon-like peptide 1 receptor
209983_s_at	0.013	0.004	3.16	0.00645234	0.371329	9379	NRXN2	neurexin 2
209686_at	0.648	0.205	3.16	0.00650693	0.372502	6285	S100B	S100 calcium binding protein B
207489_at	-0.014	0.004	-3.16	0.00651356	0.372502	80052	RPS2P45	ribosomal protein S2 pseudogene 45
217996_at	-0.03	0.01	-3.16	0.00652689	0.372502	22822	PHLDA1	pleckstrin homology-like domain, family A, member 1
45749_at	-0.084	0.027	-3.15	0.0065427	0.372502	79567	FAM65A	family with sequence similarity 65, member A
219124_at	-0.062	0.02	-3.15	0.00662757	0.375653	80185	TTI2	TELO2 interacting protein 2
216137_s_at	0.011	0.003	3.15	0.00666165	0.375653	23162	MAPK8IP3	mitogen-activated protein kinase 8 interacting protein 3
207302_at	0.021	0.007	3.15	0.00666689	0.375653	6445	SGCG	sarcoglycan gamma
214377_s_at	0.15	0.048	3.15	0.00666861	0.375653	1506	CTRL	chymotrypsin-like
206409_at	-0.133	0.042	-3.14	0.00675265	0.378397	7074	TIAM1	T-cell lymphoma invasion and metastasis 1
215723_s_at	0.033	0.01	3.14	0.00677171	0.378397	5337	PLD1	phospholipase D1, phosphatidylcholine-specific
221977_at	0.012	0.004	3.14	0.00677212	0.378397	6909	TBX2	T-box 2
218523_at	-0.114	0.036	-3.14	0.00680439	0.378397	64077	LHPP	phospholysine phosphohistidine inorganic pyrophosphate phosphatase
203114_at	-0.086	0.028	-3.13	0.00681508	0.378397	10534	SSSCA1	Sjogren syndrome/scleroderma autoantigen 1
213219_at	0.016	0.005	3.13	0.00682393	0.378397	108	ADCY2	adenylate cyclase 2 (brain)
203776_at	-0.063	0.02	-3.13	0.00686148	0.379324	27238	GPKOW	G-patch domain and KOW motifs
204934_s_at	0.014	0.004	3.13	0.00688493	0.379324	3249	HPN	hepsin
214619_at	0.014	0.004	3.13	0.00694924	0.379324	1394 /// 104909134	CRHR1 /// MGC57346-CRHR1	corticotropin releasing hormone receptor 1 /// MGC57346-CRHR1 readthrough
214575_s_at	0.015	0.005	3.12	0.00695455	0.379324	566	AZU1	azurocidin 1
205743_at	-0.017	0.006	-3.12	0.0069699	0.379324	6769	STAC	SH3 and cysteine rich domain
215216_at	0.021	0.007	3.12	0.00698586	0.379324	64601	VPS16	vacuolar protein sorting 16 homolog (S. cerevisiae)
219126_at	0.109	0.035	3.12	0.00698834	0.379324	55274	PHF10	PHD finger protein 10
207344_at	0.01	0.003	3.12	0.0069914	0.379324	10566	AKAP3	A kinase (PRKA) anchor protein 3
207759_s_at	-0.234	0.075	-3.12	0.00702068	0.379324	27185 /// 100303453	DISC1 /// TSNAX-DISC1	disrupted in schizophrenia 1 /// TSNAX-DISC1 readthrough (NMD candidate)
206899_at	0.01	0.003	3.12	0.00702828	0.379324	23620	NTSR2	neurotensin receptor 2
221115_s_at	0.009	0.003	3.12	0.00704076	0.379324	55891	LENEP	lens epithelial protein
211762_s_at	0.155	0.05	3.12	0.00705481	0.379324	3838	KPNA2	karyopherin alpha 2 (RAG cohort 1, importin alpha 1)
201269_s_at	0.014	0.005	3.12	0.00707679	0.379324	23386	NUDCD3	NudC domain containing 3
208793_x_at	0.062	0.02	3.12	0.00709005	0.379324	6597	SMARCA4	SWI/SNF related, matrix associated, actin dependent regulator of chromatin, subfamily a
208552_at	0.012	0.004	3.11	0.0071678	0.381276	2900	GRIK4	glutamate receptor, ionotropic, kainate 4
208214_at	0.018	0.006	3.11	0.00721062	0.381276	153	ADRB1	adrenoceptor beta 1
212349_at	0.09	0.029	3.11	0.00722118	0.381276	23509	POFUT1	protein O-fucosyltransferase 1
202249_s_at	0.061	0.02	3.11	0.00724039	0.381276	50717	DCAF8	DDB1 and CUL4 associated factor 8
201332_s_at	-0.188	0.061	-3.1	0.00727391	0.381276	6778	STAT6	signal transducer and activator of transcription 6, interleukin-4 induced
211186_s_at	0.016	0.005	3.1	0.00729723	0.381276	22848	AAK1	AP2 associated kinase 1
205934_at	0.351	0.113	3.1	0.00730083	0.381276	5334	PLCL1	phospholipase C-like 1
221361_at	0.009	0.003	3.1	0.00730868	0.381276	4975	OMP	olfactory marker protein
201728_s_at	-0.229	0.074	-3.1	0.00733218	0.381276	9703	KIAA0100	KIAA0100
220843_s_at	-0.149	0.048	-3.1	0.00733456	0.381276	25879	DCAF13	DDB1 and CUL4 associated factor 13
210107_at	0.011	0.004	3.1	0.00738417	0.381276	1179	CLCA1	chloride channel accessory 1
204922_at	0.085	0.028	3.1	0.00739149	0.381276	79703	C11orf80	chromosome 11 open reading frame 80
217535_at	-0.065	0.021	-3.09	0.0074066	0.381276	---	---	---
217284_x_at	0.028	0.009	3.09	0.00740968	0.381276	253190	SERHL2	serine hydrolase-like 2
216952_s_at	0.024	0.008	3.09	0.00743738	0.381276	84823	LMNB2	lamin B2
218973_at	-0.061	0.02	-3.09	0.00744128	0.381276	79631	EFTUD1	elongation factor Tu GTP binding domain containing 1
209537_at	0.106	0.034	3.09	0.0074455	0.381276	2135	EXTL2	exostosin-like glycosyltransferase 2
216836_s_at	0.063	0.02	3.09	0.00746151	0.381276	2064	ERBB2	erb-b2 receptor tyrosine kinase 2
206014_at	0.011	0.004	3.09	0.00747331	0.381276	51412	ACTL6B	actin-like 6B
217476_at	0.011	0.004	3.09	0.00748466	0.381276	7067 /// 9572	NR1D1 /// THRA	nuclear receptor subfamily 1, group D, member 1 /// thyroid hormone receptor, alpha
206802_at	0.012	0.004	3.09	0.00752686	0.382099	5079	PAX5	paired box 5
205894_at	0.01	0.003	3.09	0.00753671	0.382099	415	ARSE	arylsulfatase E (chondrodysplasia punctata 1)
208526_at	0.021	0.007	3.08	0.00762093	0.384213	26211	OR2F1	olfactory receptor, family 2, subfamily F, member 1 (gene/pseudogene)
204521_at	0.187	0.061	3.08	0.00763346	0.384213	29902	FAM216A	family with sequence similarity 216, member A
218949_s_at	0.171	0.056	3.08	0.007644	0.384213	55278	QRSL1	glutaminyl-tRNA synthase (glutamine-hydrolyzing)-like 1
219195_at	0.014	0.005	3.08	0.00765058	0.384213	10891	PPARGC1A	peroxisome proliferator-activated receptor gamma, coactivator 1 alpha
221003_s_at	0.01	0.003	3.08	0.0076891	0.384451	81617	CAB39L	calcium binding protein 39-like
205670_at	0.011	0.004	3.08	0.00769143	0.384451	9514	GAL3ST1	galactose-3-O-sulfotransferase 1
214029_at	0.012	0.004	3.07	0.00779235	0.388583	284439	SLC25A42	solute carrier family 25, member 42
204217_s_at	0.012	0.004	3.07	0.00781226	0.388666	6253	RTN2	reticulon 2
209060_x_at	-0.092	0.03	-3.06	0.00788597	0.390335	8202	NCOA3	nuclear receptor coactivator 3
221599_at	-0.047	0.015	-3.06	0.00790189	0.390335	28971	AAMDC	adipogenesis associated, Mth938 domain containing
206128_at	0.029	0.009	3.06	0.00791834	0.390335	152	ADRA2C	adrenoceptor alpha 2C
59705_at	-0.029	0.009	-3.06	0.00791914	0.390335	51540	SCLY	selenocysteine lyase
207600_at	0.01	0.003	3.06	0.00795032	0.390503	3748	KCNC3	potassium channel, voltage gated Shaw related subfamily C, member 3
204997_at	0.012	0.004	3.06	0.00797349	0.390503	2819	GPD1	glycerol-3-phosphate dehydrogenase 1
203975_s_at	0.111	0.036	3.06	0.00798807	0.390503	10036	CHAF1A	chromatin assembly factor 1, subunit A (p150)
215251_at	0.017	0.005	3.06	0.00800073	0.390503	---	---	---
214357_at	0.009	0.003	3.06	0.00801424	0.390503	92346	C1orf105	chromosome 1 open reading frame 105
219779_at	0.021	0.007	3.05	0.0080628	0.39194	79776	ZFHX4	zinc finger homeobox 4
221461_at	0.01	0.003	3.05	0.00808055	0.39194	50835	TAS2R9	taste receptor, type 2, member 9
201961_s_at	0.039	0.013	3.05	0.00809991	0.391987	10193	RNF41	ring finger protein 41, E3 ubiquitin protein ligase
222292_at	-0.179	0.059	-3.05	0.00813783	0.392929	958	CD40	CD40 molecule, TNF receptor superfamily member 5
221166_at	-0.059	0.019	-3.04	0.00821629	0.395819	8074	FGF23	fibroblast growth factor 23
217881_s_at	-0.212	0.07	-3.04	0.00827178	0.397593	996	CDC27	cell division cycle 27
217675_at	0.009	0.003	3.03	0.00838041	0.401908	201501	ZBTB7C	zinc finger and BTB domain containing 7C
219760_at	0.017	0.005	3.03	0.00843757	0.403739	64130	LIN7B	lin-7 homolog B (C. elegans)
209765_at	0.223	0.074	3.02	0.00857339	0.408329	8728	ADAM19	ADAM metallopeptidase domain 19
205146_x_at	-0.039	0.013	-3.02	0.00857514	0.408329	9546	APBA3	amyloid beta (A4) precursor protein-binding, family A, member 3
215087_at	-0.174	0.058	-3.02	0.00859102	0.408329	56905	C15orf39	chromosome 15 open reading frame 39
221236_s_at	0.014	0.005	3.02	0.00863047	0.409082	81551	STMN4	stathmin-like 4
204064_at	0.09	0.03	3.02	0.00866608	0.409082	9984	THOC1	THO complex 1
214566_at	-0.012	0.004	-3.02	0.00868033	0.409082	26952	SMR3A	submaxillary gland androgen regulated protein 3A
214541_s_at	0.019	0.006	3.02	0.0086977	0.409082	9444	QKI	QKI, KH domain containing, RNA binding
203977_at	-0.095	0.032	-3.01	0.00871994	0.409082	6901	TAZ	tafazzin
212715_s_at	0.142	0.047	3.01	0.00872453	0.409082	57553	MICAL3	microtubule associated monooxygenase, calponin and LIM domain containing 3
215689_s_at	0.013	0.004	3.01	0.00875784	0.409082	6462	SHBG	sex hormone-binding globulin
206452_x_at	-0.105	0.035	-3.01	0.00876055	0.409082	5524	PPP2R4	protein phosphatase 2A activator, regulatory subunit 4
203832_at	0.094	0.031	3.01	0.00879188	0.409132	6636	SNRPF	small nuclear ribonucleoprotein polypeptide F
200719_at	-0.061	0.02	-3.01	0.00880006	0.409132	6500	SKP1	S-phase kinase-associated protein 1
208035_at	-0.025	0.008	-3.01	0.00884957	0.409425	2916	GRM6	glutamate receptor, metabotropic 6
205236_x_at	0.014	0.005	3.01	0.00887993	0.409425	6649	SOD3	superoxide dismutase 3, extracellular
221408_x_at	0.02	0.007	3	0.00889324	0.409425	56124	PCDHB12	protocadherin beta 12
210882_s_at	0.007	0.002	3	0.00893866	0.409425	7216	TRO	trophinin
214497_s_at	0.012	0.004	3	0.0089515	0.409425	4808	NHLH2	nescient helix-loop-helix 2
213103_at	0.017	0.006	3	0.00896014	0.409425	90627	STARD13	StAR-related lipid transfer domain containing 13
210848_at	0.012	0.004	3	0.00896763	0.409425	---	---	---
212843_at	0.401	0.134	3	0.00897345	0.409425	4684	NCAM1	neural cell adhesion molecule 1
212765_at	0.123	0.041	3	0.00897941	0.409425	23271	CAMSAP2	calmodulin regulated spectrin-associated protein family, member 2
207625_s_at	-0.05	0.017	-2.99	0.00907662	0.412551	9139	CBFA2T2	core-binding factor, runt domain, alpha subunit 2; translocated to, 2
214469_at	-0.263	0.088	-2.99	0.00911107	0.412551	3012	HIST1H2AE	histone cluster 1, H2ae
204631_at	0.013	0.004	2.99	0.00912117	0.412551	4620	MYH2	myosin, heavy chain 2, skeletal muscle, adult
217781_s_at	0.093	0.031	2.99	0.00913906	0.412551	64397	ZNF106	zinc finger protein 106
215809_at	0.014	0.005	2.99	0.00914484	0.412551	1564	CYP2D7	cytochrome P450, family 2, subfamily D, polypeptide 7 (gene/pseudogene)
44065_at	-0.096	0.032	-2.99	0.00918033	0.413277	84934	RITA1	RBPJ interacting and tubulin associated 1
202976_s_at	0.202	0.068	2.99	0.00923982	0.413396	22836	RHOBTB3	Rho-related BTB domain containing 3
211789_s_at	0.012	0.004	2.99	0.00924118	0.413396	22877	MLXIP	MLX interacting protein
210262_at	0.012	0.004	2.98	0.00925346	0.413396	7180	CRISP2	cysteine-rich secretory protein 2
219471_at	0.202	0.068	2.98	0.00926064	0.413396	80183	KIAA0226L	KIAA0226-like
217847_s_at	0.078	0.026	2.98	0.00931804	0.414775	9967	THRAP3	thyroid hormone receptor associated protein 3
203714_s_at	0.133	0.045	2.98	0.0093305	0.414775	6905	TBCE	tubulin folding cofactor E
207441_at	0.018	0.006	2.98	0.00942552	0.416857	10879	SMR3B	submaxillary gland androgen regulated protein 3B
219771_at	0.021	0.007	2.98	0.00942777	0.416857	54885	TBC1D8B	TBC1 domain family, member 8B (with GRAM domain)
202230_s_at	-0.104	0.035	-2.98	0.00943606	0.416857	10523	CHERP	calcium homeostasis endoplasmic reticulum protein
205507_at	0.011	0.004	2.97	0.00946109	0.417098	22899	ARHGEF15	Rho guanine nucleotide exchange factor 15
203721_s_at	0.084	0.028	2.97	0.00951689	0.418548	51096	UTP18	UTP18 small subunit (SSU) processome component
221945_at	0.01	0.003	2.97	0.009555	0.418548	150726	FBXO41	F-box protein 41
219638_at	0.01	0.003	2.97	0.00956178	0.418548	26263	FBXO22	F-box protein 22
210687_at	-0.038	0.013	-2.97	0.00959147	0.418548	1374	CPT1A	carnitine palmitoyltransferase 1A (liver)
212645_x_at	-0.124	0.042	-2.97	0.00959227	0.418548	9577	BRE	brain and reproductive organ-expressed (TNFRSF1A modulator)
203006_at	0.11	0.037	2.96	0.00971558	0.419949	3632	INPP5A	inositol polyphosphate-5-phosphatase A
221446_at	0.015	0.005	2.96	0.00972599	0.419949	11085	ADAM30	ADAM metallopeptidase domain 30
205561_at	0.016	0.005	2.96	0.00974708	0.419949	79734	KCTD17	potassium channel tetramerization domain containing 17
214539_at	0.03	0.01	2.96	0.00975416	0.419949	5273	SERPINB10	serpin peptidase inhibitor, clade B (ovalbumin), member 10
207285_x_at	0.012	0.004	2.96	0.00978508	0.419949	1444	CSHL1	chorionic somatomammotropin hormone-like 1
206196_s_at	-0.47	0.159	-2.96	0.00979624	0.419949	10900	RUNDC3A	RUN domain containing 3A
219964_at	0.015	0.005	2.96	0.00982503	0.419949	54879	ST7L	suppression of tumorigenicity 7 like
221358_at	0.009	0.003	2.96	0.00982867	0.419949	2832	NPBWR2	neuropeptides B/W receptor 2
210364_at	0.017	0.006	2.95	0.00986143	0.419949	6327	SCN2B	sodium channel, voltage gated, type II beta subunit
208980_s_at	-0.069	0.023	-2.95	0.00986632	0.419949	7316	UBC	ubiquitin C
214013_s_at	0.014	0.005	2.95	0.00989149	0.419949	---	---	---
210783_x_at	0.018	0.006	2.95	0.00992053	0.419949	6320	CLEC11A	C-type lectin domain family 11, member A
213600_at	-0.08	0.027	-2.95	0.00992661	0.419949	23094	SIPA1L3	signal-induced proliferation-associated 1 like 3
213553_x_at	-0.016	0.005	-2.95	0.00993586	0.419949	341	APOC1	apolipoprotein C-I
220655_at	0.022	0.007	2.95	0.00997968	0.419949	79931	TNIP3	TNFAIP3 interacting protein 3
207535_s_at	-0.15	0.051	-2.95	0.00999992	0.419949	4791	NFKB2	nuclear factor of kappa light polypeptide gene enhancer in B-cells 2 (p49/p100)
219515_at	0.311	0.105	2.95	0.0100055	0.419949	56980	PRDM10	PR domain containing 10
210199_at	0.009	0.003	2.95	0.0100166	0.419949	1409 /// 102724652	CRYAA /// LOC102724652	crystallin alpha A /// alpha-crystallin A chain
206982_at	0.013	0.004	2.95	0.0100258	0.419949	1411	CRYBA1	crystallin beta A1
209444_at	0.078	0.026	2.94	0.0100361	0.419949	5910	RAP1GDS1	RAP1, GTP-GDP dissociation stimulator 1
208931_s_at	0.096	0.033	2.94	0.0100385	0.419949	3609	ILF3	interleukin enhancer binding factor 3
211112_at	0.016	0.005	2.94	0.0100661	0.420277	6560	SLC12A4	solute carrier family 12 (potassium/chloride transporter), member 4
204163_at	0.016	0.005	2.94	0.0100923	0.420547	11117	EMILIN1	elastin microfibril interfacer 1
216010_x_at	0.012	0.004	2.94	0.0101443	0.420702	2525	FUT3	fucosyltransferase 3 (galactoside 3(4)-L-fucosyltransferase, Lewis blood group)
212663_at	-0.067	0.023	-2.94	0.0101533	0.420702	23307	FKBP15	FK506 binding protein 15
207733_x_at	0.008	0.003	2.94	0.0101651	0.420702	5678	PSG9	pregnancy specific beta-1-glycoprotein 9
211019_s_at	0.022	0.007	2.94	0.0101751	0.420702	4047	LSS	lanosterol synthase (2,3-oxidosqualene-lanosterol cyclase)
215350_at	0.039	0.013	2.94	0.010197	0.42079	23345	SYNE1	spectrin repeat containing, nuclear envelope 1
216203_at	0.129	0.044	2.94	0.0102306	0.420868	9517	SPTLC2	serine palmitoyltransferase, long chain base subunit 2
214891_at	0.011	0.004	2.94	0.0102384	0.420868	23014	FBXO21	F-box protein 21
208687_x_at	0.122	0.042	2.93	0.0102813	0.421818	3312	HSPA8	heat shock 70kDa protein 8
204019_s_at	-0.229	0.078	-2.93	0.0103464	0.42367	26751	SH3YL1	SH3 and SYLF domain containing 1
213166_x_at	0.143	0.049	2.93	0.0104406	0.42653	653784	MZT2A	mitotic spindle organizing protein 2A
206408_at	0.017	0.006	2.92	0.0104786	0.42653	26045	LRRTM2	leucine rich repeat transmembrane neuronal 2
215340_at	0.011	0.004	2.92	0.0105131	0.42653	107	ADCY1	adenylate cyclase 1 (brain)
208053_at	0.011	0.004	2.92	0.0105155	0.42653	2986	GUCY2F	guanylate cyclase 2F, retinal
220830_at	-0.013	0.004	-2.92	0.0105398	0.42653	50939	IMPG2	interphotoreceptor matrix proteoglycan 2
217614_at	0.127	0.043	2.92	0.0105666	0.42653	23526	HMHA1	histocompatibility (minor) HA-1
209006_s_at	0.122	0.042	2.92	0.0105839	0.42653	57035	RSRP1	arginine/serine-rich protein 1
200853_at	0.119	0.041	2.92	0.0105914	0.42653	3015	H2AFZ	H2A histone family, member Z
206469_x_at	-0.04	0.014	-2.92	0.0105965	0.42653	22977	AKR7A3	aldo-keto reductase family 7, member A3 (aflatoxin aldehyde reductase)
214650_x_at	0.02	0.007	2.91	0.010675	0.42888	4340	MOG	myelin oligodendrocyte glycoprotein
210552_s_at	0.061	0.021	2.91	0.0107125	0.429576	9649	RALGPS1	Ral GEF with PH domain and SH3 binding motif 1
216986_s_at	0.011	0.004	2.91	0.0107533	0.430282	3662	IRF4	interferon regulatory factor 4
214757_at	-0.106	0.036	-2.91	0.0107972	0.430282	5380	PMS2P2	PMS1 homolog 2, mismatch repair system component pseudogene 2
212772_s_at	0.1	0.034	2.91	0.0107977	0.430282	20	ABCA2	ATP binding cassette subfamily A member 2
221009_s_at	0.012	0.004	2.91	0.0108109	0.430282	51129	ANGPTL4	angiopoietin like 4
208600_s_at	0.011	0.004	2.91	0.0108407	0.430662	2863	GPR39	G protein-coupled receptor 39
221462_x_at	0.009	0.003	2.91	0.0108682	0.430952	55554	KLK15	kallikrein related peptidase 15
216840_s_at	0.009	0.003	2.9	0.0109414	0.433045	3908	LAMA2	laminin, alpha 2
217352_at	0.014	0.005	2.9	0.0109922	0.433506	---	---	---
204609_at	0.009	0.003	2.9	0.0110087	0.433506	11007	CCDC85B	coiled-coil domain containing 85B
204644_at	-0.064	0.022	-2.9	0.0110141	0.433506	10495	ENOX2	ecto-NOX disulfide-thiol exchanger 2
207741_x_at	0.013	0.005	2.9	0.0110375	0.433626	7177	TPSAB1	tryptase alpha/beta 1
205061_s_at	-0.095	0.033	-2.9	0.0111039	0.43515	5393	EXOSC9	exosome component 9
214651_s_at	-0.046	0.016	-2.89	0.0111285	0.43515	3205 /// 100534589	HOXA10-HOXA9 /// HOXA9	HOXA10-HOXA9 readthrough /// homeobox A9
209049_s_at	-0.152	0.053	-2.89	0.0111889	0.43515	23613	ZMYND8	zinc finger, MYND-type containing 8
217181_at	0.006	0.002	2.89	0.0112119	0.43515	---	---	---
213088_s_at	0.092	0.032	2.89	0.0112244	0.43515	23234	DNAJC9	DnaJ (Hsp40) homolog, subfamily C, member 9
204673_at	0.013	0.004	2.89	0.0112547	0.43515	4583	MUC2	mucin 2, oligomeric mucus/gel-forming
203867_s_at	-0.087	0.03	-2.89	0.0112551	0.43515	54475	NLE1	notchless homolog 1 (Drosophila)
201293_x_at	0.062	0.021	2.89	0.0112565	0.43515	5478	PPIA	peptidylprolyl isomerase A (cyclophilin A)
210475_at	0.023	0.008	2.89	0.0112669	0.43515	5453	POU3F1	POU class 3 homeobox 1
218675_at	0.013	0.005	2.89	0.0112807	0.43515	51310	SLC22A17	solute carrier family 22, member 17
217005_at	0.017	0.006	2.88	0.0113486	0.4365	3949	LDLR	low density lipoprotein receptor
204745_x_at	-0.134	0.046	-2.88	0.0113832	0.4365	4495	MT1G	metallothionein 1G
221556_at	0.175	0.061	2.88	0.0113931	0.4365	8555	CDC14B	cell division cycle 14B
219918_s_at	-0.022	0.008	-2.88	0.0113977	0.4365	259266	ASPM	abnormal spindle microtubule assembly
212642_s_at	-0.099	0.034	-2.88	0.0114626	0.438199	3097	HIVEP2	human immunodeficiency virus type I enhancer binding protein 2
208102_s_at	0.016	0.005	2.88	0.0114961	0.438691	5662	PSD	pleckstrin and Sec7 domain containing
222083_at	0.014	0.005	2.88	0.0115327	0.439304	10249	GLYAT	glycine-N-acyltransferase
203772_at	0.014	0.005	2.87	0.0116073	0.439934	644	BLVRA	biliverdin reductase A
201668_x_at	-0.292	0.102	-2.87	0.0116384	0.439934	4082	MARCKS	myristoylated alanine-rich protein kinase C substrate
222305_at	-0.046	0.016	-2.87	0.0116615	0.439934	---	---	---
220508_at	0.012	0.004	2.87	0.0116639	0.439934	150160	CCT8L2	chaperonin containing TCP1, subunit 8 (theta)-like 2
218299_at	-0.048	0.017	-2.87	0.0116899	0.439934	53838	C11orf24	chromosome 11 open reading frame 24
219062_s_at	-0.206	0.072	-2.87	0.0117053	0.439934	54877	ZCCHC2	zinc finger, CCHC domain containing 2
210110_x_at	0.097	0.034	2.87	0.011726	0.439934	3189	HNRNPH3	heterogeneous nuclear ribonucleoprotein H3 (2H9)
209509_s_at	-0.187	0.065	-2.87	0.0117302	0.439934	1798	DPAGT1	dolichyl-phosphate (UDP-N-acetylglucosamine) N-acetylglucosaminephosphotransferase 1 (G
210771_at	0.054	0.019	2.87	0.0117515	0.439934	5465	PPARA	peroxisome proliferator-activated receptor alpha
213653_at	0.139	0.049	2.87	0.0117559	0.439934	56339	METTL3	methyltransferase like 3
208380_at	0.017	0.006	2.86	0.0118539	0.442249	10660	LBX1	ladybird homeobox 1
220562_at	0.018	0.006	2.86	0.011877	0.442249	54905	CYP2W1	cytochrome P450, family 2, subfamily W, polypeptide 1
215833_s_at	0.013	0.005	2.86	0.0118884	0.442249	56928	SPPL2B	signal peptide peptidase like 2B
210888_s_at	0.014	0.005	2.86	0.0119279	0.442249	3697	ITIH1	inter-alpha-trypsin inhibitor heavy chain 1
35666_at	-0.06	0.021	-2.86	0.0119368	0.442249	6405	SEMA3F	sema domain, immunoglobulin domain (Ig), short basic domain, secreted, (semaphorin) 3F
205122_at	-0.028	0.01	-2.86	0.0119424	0.442249	8577 /// 100526694	MSANTD3-TMEFF1 /// TMEFF1	MSANTD3-TMEFF1 readthrough /// transmembrane protein with EGF-like and two follistatin-
217890_s_at	0.014	0.005	2.86	0.0119885	0.443186	55742	PARVA	parvin, alpha
201186_at	-0.123	0.043	-2.85	0.0120884	0.445394	4043	LRPAP1	LDL receptor related protein associated protein 1
210164_at	0.153	0.054	2.85	0.0120947	0.445394	3002	GZMB	granzyme B
208648_at	-0.097	0.034	-2.85	0.012111	0.445394	7415	VCP	valosin containing protein
221081_s_at	0.148	0.052	2.85	0.0121503	0.446068	79961	DENND2D	DENN/MADD domain containing 2D
214660_at	0.039	0.014	2.85	0.0122179	0.44778	3672	ITGA1	integrin alpha 1
206832_s_at	0.011	0.004	2.85	0.0122598	0.448084	6405	SEMA3F	sema domain, immunoglobulin domain (Ig), short basic domain, secreted, (semaphorin) 3F
207272_at	-0.026	0.009	-2.85	0.0122683	0.448084	7634	ZNF80	zinc finger protein 80
220664_at	0.019	0.007	2.84	0.0122941	0.448256	6702	SPRR2C	small proline-rich protein 2C (pseudogene)
203130_s_at	0.167	0.059	2.84	0.0124039	0.451072	3800	KIF5C	kinesin family member 5C
211840_s_at	0.011	0.004	2.84	0.0124404	0.451072	5144	PDE4D	phosphodiesterase 4D, cAMP-specific
201058_s_at	0.434	0.153	2.84	0.0124442	0.451072	10398	MYL9	myosin light chain 9
214410_at	-0.01	0.004	-2.84	0.0124716	0.451072	105370752	LOC105370752	uncharacterized LOC105370752
205554_s_at	0.056	0.02	2.84	0.0125138	0.451072	1776	DNASE1L3	deoxyribonuclease I-like 3
212654_at	0.026	0.009	2.83	0.0125565	0.451072	7169	TPM2	tropomyosin 2 (beta)
215617_at	0.013	0.004	2.83	0.0125872	0.451072	26010	SPATS2L	spermatogenesis associated, serine-rich 2-like
214309_s_at	0.011	0.004	2.83	0.0126003	0.451072	---	---	---
210079_x_at	0.009	0.003	2.83	0.0126052	0.451072	7881	KCNAB1	potassium channel, voltage gated subfamily A regulatory beta subunit 1
201884_at	-0.028	0.01	-2.83	0.0126287	0.451072	1048	CEACAM5	carcinoembryonic antigen-related cell adhesion molecule 5
207961_x_at	0.016	0.005	2.83	0.012689	0.451072	4629	MYH11	myosin, heavy chain 11, smooth muscle
205387_s_at	0.01	0.003	2.83	0.0126908	0.451072	1082 /// 93659 /// 94027	CGB /// CGB5 /// CGB7	chorionic gonadotropin, beta polypeptide /// chorionic gonadotropin, beta polypeptide 5
218068_s_at	-0.109	0.038	-2.83	0.0127062	0.451072	79894	ZNF672	zinc finger protein 672
209706_at	0.836	0.296	2.83	0.0127363	0.451072	4824	NKX3-1	NK3 homeobox 1
220226_at	0.012	0.004	2.83	0.012759	0.451072	79054	TRPM8	transient receptor potential cation channel, subfamily M, member 8
222069_s_at	0.01	0.004	2.83	0.0127673	0.451072	---	---	---
207228_at	0.018	0.006	2.83	0.0127895	0.451072	5568	PRKACG	protein kinase, cAMP-dependent, catalytic, gamma
201495_x_at	0.019	0.007	2.82	0.0128488	0.451072	4629	MYH11	myosin, heavy chain 11, smooth muscle
217896_s_at	-0.106	0.038	-2.82	0.0128704	0.451072	80011	FAM192A	family with sequence similarity 192, member A
210063_at	-0.028	0.01	-2.82	0.0128741	0.451072	1757	SARDH	sarcosine dehydrogenase
220001_at	0.192	0.068	2.82	0.0128901	0.451072	23569	PADI4	peptidyl arginine deiminase, type IV
204833_at	-0.118	0.042	-2.82	0.0129011	0.451072	9140	ATG12	autophagy related 12
207744_at	0.026	0.009	2.82	0.0129039	0.451072	---	---	---
212168_at	0.085	0.03	2.82	0.0129071	0.451072	10137	RBM12	RNA binding motif protein 12
221546_at	0.035	0.012	2.82	0.0129248	0.451072	8559	PRPF18	pre-mRNA processing factor 18
214967_at	-0.013	0.004	-2.82	0.0129458	0.451072	---	---	---
221578_at	-0.072	0.026	-2.82	0.0129487	0.451072	83937	RASSF4	Ras association (RalGDS/AF-6) domain family member 4
209260_at	0.011	0.004	2.82	0.0129795	0.451072	2810	SFN	stratifin
212670_at	0.01	0.003	2.82	0.0129883	0.451072	2006	ELN	elastin
219127_at	-0.021	0.008	-2.82	0.0130071	0.451072	79170	PRR15L	proline rich 15-like
216474_x_at	0.019	0.007	2.82	0.013028	0.451072	7177 /// 64499	TPSAB1 /// TPSB2	tryptase alpha/beta 1 /// tryptase beta 2 (gene/pseudogene)
204926_at	0.017	0.006	2.81	0.0130954	0.451688	3624	INHBA	inhibin beta A
216116_at	0.01	0.004	2.81	0.0131053	0.451688	51517	NCKIPSD	NCK interacting protein with SH3 domain
201329_s_at	-0.098	0.035	-2.81	0.0131211	0.451688	2114	ETS2	v-ets avian erythroblastosis virus E26 oncogene homolog 2
200702_s_at	-0.121	0.043	-2.81	0.0131306	0.451688	57062	DDX24	DEAD (Asp-Glu-Ala-Asp) box helicase 24
210362_x_at	0.01	0.003	2.81	0.0131573	0.451877	5371	PML	promyelocytic leukemia
216470_x_at	0.009	0.003	2.81	0.0131876	0.452186	168330	PRSS3P1	protease, serine, 3 pseudogene 1
221576_at	0.008	0.003	2.81	0.0132307	0.452413	9518	GDF15	growth differentiation factor 15
211190_x_at	-0.13	0.046	-2.81	0.0132367	0.452413	8832	CD84	CD84 molecule
201681_s_at	0.126	0.045	2.81	0.0132613	0.452486	9231	DLG5	discs, large homolog 5 (Drosophila)
205109_s_at	0.015	0.005	2.81	0.0132813	0.452486	50649	ARHGEF4	Rho guanine nucleotide exchange factor 4
204487_s_at	-0.098	0.035	-2.81	0.0133166	0.452536	3784	KCNQ1	potassium channel, voltage gated KQT-like subfamily Q, member 1
215259_s_at	0.016	0.006	2.8	0.0133483	0.452536	199731	CADM4	cell adhesion molecule 4
217557_s_at	0.046	0.017	2.8	0.0133703	0.452536	1368	CPM	carboxypeptidase M
216938_x_at	0.011	0.004	2.8	0.0133901	0.452536	1813	DRD2	dopamine receptor D2
220299_at	-0.017	0.006	-2.8	0.0133967	0.452536	54558	SPATA6	spermatogenesis associated 6
209621_s_at	0.01	0.004	2.8	0.0134103	0.452536	27295	PDLIM3	PDZ and LIM domain 3
209955_s_at	0.012	0.004	2.8	0.0134392	0.452793	2191	FAP	fibroblast activation protein alpha
213967_at	0.015	0.005	2.8	0.0134621	0.452849	138046	RALYL	RALY RNA binding protein-like
211741_x_at	0.013	0.005	2.8	0.0134958	0.453264	5671	PSG3	pregnancy specific beta-1-glycoprotein 3
203799_at	0.155	0.055	2.8	0.0135366	0.453919	9936 /// 100526664	CD302 /// LY75-CD302	CD302 molecule /// LY75-CD302 readthrough
211399_at	0.032	0.011	2.8	0.0135952	0.455167	2263	FGFR2	fibroblast growth factor receptor 2
211456_x_at	-0.172	0.062	-2.79	0.0136897	0.457215	645745	MT1HL1	metallothionein 1H-like 1
217792_at	0.092	0.033	2.79	0.0136993	0.457215	27131	SNX5	sorting nexin 5
212859_x_at	-0.149	0.054	-2.79	0.0137353	0.457468	4493	MT1E	metallothionein 1E
215429_s_at	-0.08	0.029	-2.79	0.0137888	0.457468	126299	ZNF428	zinc finger protein 428
209428_s_at	0.085	0.031	2.79	0.0138211	0.457468	7542	ZFPL1	zinc finger protein-like 1
205710_at	0.027	0.01	2.79	0.0138291	0.457468	4036	LRP2	LDL receptor related protein 2
211722_s_at	0.015	0.005	2.79	0.0138456	0.457468	10013	HDAC6	histone deacetylase 6
220110_s_at	0.016	0.006	2.79	0.0138562	0.457468	56000	NXF3	nuclear RNA export factor 3
205906_at	0.012	0.004	2.78	0.0138783	0.457468	2302	FOXJ1	forkhead box J1
202145_at	-0.28	0.101	-2.78	0.0138787	0.457468	4061	LY6E	lymphocyte antigen 6 complex, locus E
201142_at	0.072	0.026	2.78	0.0139233	0.457591	1965	EIF2S1	eukaryotic translation initiation factor 2, subunit 1 alpha, 35kDa
203735_x_at	0.066	0.024	2.78	0.0139255	0.457591	8496	PPFIBP1	PTPRF interacting protein, binding protein 1 (liprin beta 1)
217964_at	0.091	0.033	2.78	0.0140373	0.460189	54902	TTC19	tetratricopeptide repeat domain 19
203924_at	-0.017	0.006	-2.78	0.0140918	0.460189	2938	GSTA1	glutathione S-transferase alpha 1
208209_s_at	0.011	0.004	2.78	0.0140931	0.460189	725	C4BPB	complement component 4 binding protein, beta
209261_s_at	0.015	0.006	2.78	0.01412	0.460189	2063	NR2F6	nuclear receptor subfamily 2, group F, member 6
221054_s_at	0.028	0.01	2.78	0.0141248	0.460189	27004	TCL6	T-cell leukemia/lymphoma 6 (non-protein coding)
214036_at	0.011	0.004	2.78	0.0141342	0.460189	1946	EFNA5	ephrin-A5
210963_s_at	0.01	0.004	2.77	0.0142284	0.462496	8908	GYG2	glycogenin 2
208183_at	0.011	0.004	2.77	0.0142485	0.462496	6870	TACR3	tachykinin receptor 3
219381_at	0.039	0.014	2.77	0.0142953	0.463098	65250	C5orf42	chromosome 5 open reading frame 42
216581_at	0.017	0.006	2.77	0.014341	0.463098	---	---	---
213486_at	0.016	0.006	2.77	0.014353	0.463098	53844	COPG2IT1	COPG2 imprinted transcript 1 (non-protein coding)
205262_at	0.016	0.006	2.77	0.0143727	0.463098	3757	KCNH2	potassium channel, voltage gated eag related subfamily H, member 2
211389_x_at	0.026	0.009	2.77	0.0143844	0.463098	3813	KIR3DS1	killer cell immunoglobulin-like receptor, three domains, short cytoplasmic tail, 1
218638_s_at	0.287	0.104	2.77	0.0143975	0.463098	10417	SPON2	spondin 2, extracellular matrix protein
217598_at	0.126	0.045	2.76	0.0145006	0.465417	51550	CINP	cyclin-dependent kinase 2 interacting protein
206610_s_at	0.013	0.005	2.76	0.0145224	0.465417	2160	F11	coagulation factor XI
218985_at	0.022	0.008	2.76	0.0145352	0.465417	29988	SLC2A8	solute carrier family 2 (facilitated glucose transporter), member 8
205814_at	0.015	0.005	2.76	0.0145613	0.465553	2913	GRM3	glutamate receptor, metabotropic 3
204858_s_at	-0.246	0.089	-2.76	0.0146345	0.467193	1890	TYMP	thymidine phosphorylase
215162_at	0.058	0.021	2.75	0.0147496	0.470122	253959	RALGAPA1	Ral GTPase activating protein, alpha subunit 1 (catalytic)
207352_s_at	0.014	0.005	2.75	0.0147843	0.470122	2561	GABRB2	gamma-aminobutyric acid (GABA) A receptor, beta 2
209417_s_at	-0.163	0.059	-2.75	0.0148082	0.470122	3430	IFI35	interferon-induced protein 35
206791_s_at	-0.018	0.006	-2.75	0.0148376	0.470122	5143 /// 729966	LOC729966 /// PDE4C	uncharacterized LOC729966 /// phosphodiesterase 4C, cAMP-specific
202067_s_at	0.025	0.009	2.75	0.0148916	0.470122	3949	LDLR	low density lipoprotein receptor
207727_s_at	-0.049	0.018	-2.75	0.0149137	0.470122	4595	MUTYH	mutY DNA glycosylase
212146_at	-0.047	0.017	-2.75	0.0149773	0.470122	23207	PLEKHM2	pleckstrin homology domain containing, family M (with RUN domain) member 2
204213_at	0.024	0.009	2.75	0.0150149	0.470122	5284	PIGR	polymeric immunoglobulin receptor
220264_s_at	-0.024	0.009	-2.75	0.0150272	0.470122	57720	GPR107	G protein-coupled receptor 107
219108_x_at	-0.097	0.035	-2.74	0.0150411	0.470122	55661	DDX27	DEAD (Asp-Glu-Ala-Asp) box polypeptide 27
214854_at	0.008	0.003	2.74	0.0150716	0.470122	105372239	LOC105372239	uncharacterized LOC105372239
210505_at	0.026	0.01	2.74	0.0151015	0.470122	131	ADH7	alcohol dehydrogenase 7 (class IV), mu or sigma polypeptide
203072_at	0.033	0.012	2.74	0.0151118	0.470122	4643	MYO1E	myosin IE
204548_at	0.01	0.004	2.74	0.0151236	0.470122	6770	STAR	steroidogenic acute regulatory protein
207314_x_at	0.193	0.07	2.74	0.0151348	0.470122	3811 /// 3812	KIR3DL1 /// KIR3DL2	killer cell immunoglobulin-like receptor, three domains, long cytoplasmic tail, 1 /// k
208536_s_at	-0.027	0.01	-2.74	0.0151732	0.470122	10018	BCL2L11	BCL2-like 11 (apoptosis facilitator)
204717_s_at	0.019	0.007	2.74	0.0151867	0.470122	3177	SLC29A2	solute carrier family 29 (equilibrative nucleoside transporter), member 2
219187_at	0.03	0.011	2.74	0.0152011	0.470122	63943	FKBPL	FK506 binding protein like
216650_at	-0.051	0.019	-2.74	0.0152012	0.470122	---	---	---
208015_at	-0.018	0.007	-2.74	0.0152058	0.470122	---	---	---
208195_at	0.094	0.034	2.74	0.015228	0.470122	7273	TTN	titin
214978_s_at	0.009	0.003	2.74	0.0152329	0.470122	8497	PPFIA4	protein tyrosine phosphatase, receptor type, f polypeptide (PTPRF), interacting protein
204734_at	0.011	0.004	2.74	0.0152533	0.470122	3866	KRT15	keratin 15, type I
213609_s_at	0.015	0.005	2.74	0.0152561	0.470122	23544	SEZ6L	seizure related 6 homolog (mouse)-like
211737_x_at	0.02	0.007	2.74	0.0153265	0.470767	5764	PTN	pleiotrophin
210392_x_at	0.013	0.005	2.73	0.0153435	0.470767	2649	NR6A1	nuclear receptor subfamily 6, group A, member 1
216184_s_at	0.01	0.004	2.73	0.0153841	0.470767	22999	RIMS1	regulating synaptic membrane exocytosis 1
215718_s_at	0.074	0.027	2.73	0.0153883	0.470767	23469	PHF3	PHD finger protein 3
206979_at	0.011	0.004	2.73	0.015389	0.470767	732	C8B	complement component 8, beta polypeptide
220540_at	-0.014	0.005	-2.73	0.0154097	0.470767	60598	KCNK15	potassium channel, two pore domain subfamily K, member 15
211894_x_at	0.01	0.004	2.73	0.0154333	0.470812	23544	SEZ6L	seizure related 6 homolog (mouse)-like
214113_s_at	0.101	0.037	2.73	0.0154755	0.471425	9939	RBM8A	RNA binding motif protein 8A
208847_s_at	0.103	0.038	2.73	0.0155064	0.471689	128	ADH5	alcohol dehydrogenase 5 (class III), chi polypeptide
221716_s_at	-0.008	0.003	-2.73	0.0155503	0.471821	81616	ACSBG2	acyl-CoA synthetase bubblegum family member 2
211791_s_at	0.016	0.006	2.73	0.015555	0.471821	8514	KCNAB2	potassium channel, voltage gated subfamily A regulatory beta subunit 2
202911_at	0.07	0.026	2.73	0.0156014	0.472215	2956	MSH6	mutS homolog 6
203336_s_at	0.243	0.089	2.73	0.0156124	0.472215	9270	ITGB1BP1	integrin beta 1 binding protein 1
220382_s_at	0.019	0.007	2.72	0.0156558	0.472857	79822	ARHGAP28	Rho GTPase activating protein 28
205749_at	0.01	0.004	2.72	0.015792	0.475942	1543	CYP1A1	cytochrome P450, family 1, subfamily A, polypeptide 1
205473_at	0.011	0.004	2.72	0.0158027	0.475942	525	ATP6V1B1	ATPase, H+ transporting, lysosomal 56/58kDa, V1 subunit B1
203796_s_at	-0.069	0.025	-2.72	0.0158654	0.476425	605	BCL7A	B-cell CLL/lymphoma 7A
202986_at	0.008	0.003	2.72	0.0158982	0.476425	9915	ARNT2	aryl-hydrocarbon receptor nuclear translocator 2
203465_at	0.09	0.033	2.72	0.0159039	0.476425	9801	MRPL19	mitochondrial ribosomal protein L19
212884_x_at	0.015	0.005	2.72	0.0159481	0.476425	348	APOE	apolipoprotein E
218276_s_at	0.06	0.022	2.72	0.0159522	0.476425	60485	SAV1	salvador family WW domain containing protein 1
209152_s_at	-0.122	0.045	-2.72	0.0159529	0.476425	6929	TCF3	transcription factor 3
215327_at	0.012	0.004	2.71	0.0159896	0.476851	---	---	---
220012_at	0.268	0.099	2.71	0.016059	0.478252	56605	ERO1B	endoplasmic reticulum oxidoreductase beta
204607_at	0.013	0.005	2.71	0.0161139	0.479216	3158	HMGCS2	3-hydroxy-3-methylglutaryl-CoA synthase 2 (mitochondrial)
220080_at	0.012	0.004	2.71	0.016157	0.479826	55336	FBXL8	F-box and leucine-rich repeat protein 8
201497_x_at	0.013	0.005	2.71	0.0161805	0.479856	4629	MYH11	myosin, heavy chain 11, smooth muscle
201790_s_at	0.027	0.01	2.71	0.0162039	0.479882	1717	DHCR7	7-dehydrocholesterol reductase
203871_at	0.131	0.049	2.71	0.0162696	0.481159	26168	SENP3	SUMO1/sentrin/SMT3 specific peptidase 3
220500_s_at	0.069	0.025	2.7	0.0163364	0.482463	11158 /// 11159	RABL2A /// RABL2B	RAB, member of RAS oncogene family-like 2A /// RAB, member of RAS oncogene family-like
201645_at	0.013	0.005	2.7	0.0165068	0.484796	3371	TNC	tenascin C
213962_s_at	0.017	0.006	2.7	0.0165119	0.484796	23141	ANKLE2	ankyrin repeat and LEM domain containing 2
218167_at	0.087	0.032	2.7	0.01652	0.484796	51321	AMZ2	archaelysin family metallopeptidase 2
215834_x_at	-0.01	0.004	-2.7	0.0165386	0.484796	949	SCARB1	scavenger receptor class B, member 1
216664_at	0.008	0.003	2.7	0.0165397	0.484796	101929148	LOC101929148	uncharacterized LOC101929148
216904_at	0.008	0.003	2.7	0.0166004	0.484796	1291	COL6A1	collagen, type VI, alpha 1
216080_s_at	0.015	0.005	2.7	0.0166105	0.484796	3995	FADS3	fatty acid desaturase 3
215598_at	0.01	0.004	2.69	0.0166716	0.484796	54970	TTC12	tetratricopeptide repeat domain 12
216494_at	0.008	0.003	2.69	0.0166737	0.484796	---	---	---
204892_x_at	0.07	0.026	2.69	0.0166948	0.484796	1915	EEF1A1	eukaryotic translation elongation factor 1 alpha 1
206608_s_at	0.221	0.082	2.69	0.0166961	0.484796	57096	RPGRIP1	retinitis pigmentosa GTPase regulator interacting protein 1
219299_at	0.06	0.022	2.69	0.0167424	0.484796	55039	TRMT12	tRNA methyltransferase 12 homolog (S. cerevisiae)
217940_s_at	0.106	0.04	2.69	0.0167472	0.484796	55739	CARKD	carbohydrate kinase domain containing
222297_x_at	-0.066	0.025	-2.69	0.0167716	0.484796	100271286	RPL18P10	ribosomal protein L18 pseudogene 10
211961_s_at	0.073	0.027	2.69	0.0167917	0.484796	7879	RAB7A	RAB7A, member RAS oncogene family
214498_at	0.008	0.003	2.69	0.0167966	0.484796	434	ASIP	agouti signaling protein
216987_at	0.015	0.006	2.69	0.0168024	0.484796	3662	IRF4	interferon regulatory factor 4
214387_x_at	0.009	0.003	2.68	0.0170394	0.490103	6440	SFTPC	surfactant protein C
201842_s_at	0.013	0.005	2.68	0.0170524	0.490103	2202	EFEMP1	EGF containing fibulin-like extracellular matrix protein 1
218020_s_at	0.117	0.044	2.68	0.0170554	0.490103	60685	ZFAND3	zinc finger, AN1-type domain 3
210032_s_at	0.016	0.006	2.68	0.0170978	0.490658	9576	SPAG6	sperm associated antigen 6
209647_s_at	-0.08	0.03	-2.68	0.0171429	0.491291	9655	SOCS5	suppressor of cytokine signaling 5
207596_at	0.075	0.028	2.68	0.0172175	0.492766	---	---	---
211431_s_at	0.009	0.003	2.68	0.0172562	0.493211	7301	TYRO3	TYRO3 protein tyrosine kinase
208030_s_at	-0.058	0.022	-2.67	0.0173042	0.493291	118	ADD1	adducin 1 (alpha)
206840_at	-0.011	0.004	-2.67	0.0173053	0.493291	173	AFM	afamin
209701_at	-0.13	0.049	-2.67	0.0173573	0.493447	51752	ERAP1	endoplasmic reticulum aminopeptidase 1
204100_at	0.011	0.004	2.67	0.0173855	0.493447	7067	THRA	thyroid hormone receptor, alpha
208751_at	-0.184	0.069	-2.67	0.0173951	0.493447	8775	NAPA	N-ethylmaleimide-sensitive factor attachment protein, alpha
215487_x_at	0.013	0.005	2.67	0.01743	0.493447	728882	FAM182B	family with sequence similarity 182, member B
214465_at	0.026	0.01	2.67	0.0174321	0.493447	5004 /// 5005	ORM1 /// ORM2	orosomucoid 1 /// orosomucoid 2
204910_s_at	0.013	0.005	2.67	0.0174541	0.493447	10612	TRIM3	tripartite motif containing 3
211378_x_at	0.05	0.019	2.67	0.017473	0.493447	5478	PPIA	peptidylprolyl isomerase A (cyclophilin A)
216775_at	0.082	0.031	2.67	0.0175015	0.493598	54532	USP53	ubiquitin specific peptidase 53
207830_s_at	0.116	0.044	2.67	0.0175637	0.494694	5511	PPP1R8	protein phosphatase 1, regulatory subunit 8
208023_at	0.01	0.004	2.67	0.0176178	0.495131	7293	TNFRSF4	tumor necrosis factor receptor superfamily, member 4
214755_at	-0.196	0.074	-2.67	0.0176257	0.495131	91373	UAP1L1	UDP-N-acetylglucosamine pyrophosphorylase 1 like 1
206423_at	0.01	0.004	2.66	0.0176724	0.495592	10218	ANGPTL7	angiopoietin like 7
208314_at	0.017	0.006	2.66	0.017718	0.495592	10692	RRH	retinal pigment epithelium-derived rhodopsin homolog
221609_s_at	0.012	0.005	2.66	0.0177454	0.495592	7475	WNT6	wingless-type MMTV integration site family, member 6
203669_s_at	-0.138	0.052	-2.66	0.0177487	0.495592	8694	DGAT1	diacylglycerol O-acyltransferase 1
204990_s_at	-0.015	0.006	-2.66	0.0178087	0.495592	3691	ITGB4	integrin beta 4
215820_x_at	0.087	0.033	2.66	0.0178122	0.495592	23161	SNX13	sorting nexin 13
213134_x_at	-0.234	0.088	-2.66	0.0178195	0.495592	10950	BTG3	BTG family, member 3
216772_at	0.015	0.005	2.66	0.0178393	0.495592	---	---	---
217450_at	0.009	0.003	2.66	0.017859	0.495592	3268	AGFG2	ArfGAP with FG repeats 2
210866_s_at	-0.047	0.018	-2.66	0.0178903	0.495592	4850	CNOT4	CCR4-NOT transcription complex subunit 4
203678_at	0.068	0.025	2.66	0.0178993	0.495592	22909	FAN1	FANCD2/FANCI-associated nuclease 1
220011_at	0.059	0.022	2.66	0.0179358	0.495592	79000	AUNIP	aurora kinase A and ninein interacting protein
217572_at	-0.077	0.029	-2.66	0.0179446	0.495592	---	---	---
202746_at	0.099	0.037	2.66	0.017976	0.495814	9452	ITM2A	integral membrane protein 2A
211689_s_at	0.008	0.003	2.65	0.0180609	0.497512	7113	TMPRSS2	transmembrane protease, serine 2
221113_s_at	0.008	0.003	2.65	0.0181068	0.497708	51384	WNT16	wingless-type MMTV integration site family, member 16
209362_at	0.246	0.093	2.65	0.0181147	0.497708	9412	MED21	mediator complex subunit 21
216610_at	0.017	0.006	2.65	0.0181406	0.497723	6530	SLC6A2	solute carrier family 6 (neurotransmitter transporter), member 2
201340_s_at	0.448	0.169	2.65	0.0181621	0.497723	8507	ENC1	ectodermal-neural cortex 1 (with BTB domain)
216995_x_at	0.009	0.004	2.65	0.0181919	0.497901	23609	MKRN2	makorin ring finger protein 2
216567_at	0.015	0.006	2.65	0.0182386	0.498537	---	---	---
204506_at	0.126	0.047	2.65	0.0182665	0.498658	5534	PPP3R1	protein phosphatase 3, regulatory subunit B, alpha
210560_at	0.012	0.005	2.65	0.0183074	0.498928	2637	GBX2	gastrulation brain homeobox 2
201076_at	-0.131	0.049	-2.65	0.018362	0.498928	4809	SNU13	SNU13 homolog, small nuclear ribonucleoprotein (U4/U6.U5)
207517_at	0.015	0.006	2.64	0.0184122	0.498928	3918	LAMC2	laminin, gamma 2
208132_x_at	-0.077	0.029	-2.64	0.0184125	0.498928	7916	PRRC2A	proline-rich coiled-coil 2A
201817_at	0.159	0.06	2.64	0.0184244	0.498928	9690	UBE3C	ubiquitin protein ligase E3C
206109_at	0.012	0.005	2.64	0.0184531	0.498928	2523	FUT1	fucosyltransferase 1 (galactoside 2-alpha-L-fucosyltransferase, H blood group)
207743_at	0.014	0.005	2.64	0.0184682	0.498928	---	---	---
220039_s_at	0.07	0.026	2.64	0.01851	0.498928	54901	CDKAL1	CDK5 regulatory subunit associated protein 1-like 1
214303_x_at	0.012	0.005	2.64	0.0185157	0.498928	4586	MUC5AC	mucin 5AC, oligomeric mucus/gel-forming
204728_s_at	-0.012	0.004	-2.64	0.0185339	0.498928	11169	WDHD1	WD repeat and HMG-box DNA binding protein 1
222114_x_at	0.011	0.004	2.64	0.0185534	0.498928	54853	WDR55	WD repeat domain 55
205815_at	0.006	0.002	2.64	0.0185575	0.498928	5068	REG3A	regenerating islet-derived 3 alpha
212417_at	-0.177	0.067	-2.64	0.0185845	0.499025	9522	SCAMP1	secretory carrier membrane protein 1
219388_at	-0.021	0.008	-2.64	0.0186085	0.49904	79977	GRHL2	grainyhead-like transcription factor 2
205486_at	-0.108	0.041	-2.64	0.0186513	0.49927	10420	TESK2	testis-specific kinase 2
200077_s_at	0.022	0.008	2.64	0.0186828	0.49927	4946	OAZ1	ornithine decarboxylase antizyme 1
221252_s_at	0.01	0.004	2.64	0.0186874	0.49927	83445	GSG1	germ cell associated 1
211652_s_at	0.014	0.005	2.63	0.0187649	0.499349	3929	LBP	lipopolysaccharide binding protein
216325_x_at	0.011	0.004	2.63	0.0187688	0.499349	100533107	RTEL1-TNFRSF6B	RTEL1-TNFRSF6B readthrough (NMD candidate)
206334_at	-0.016	0.006	-2.63	0.0187998	0.499349	8513	LIPF	lipase, gastric
215256_x_at	-0.024	0.009	-2.63	0.0188422	0.499349	115703	ARHGAP33	Rho GTPase activating protein 33
203147_s_at	-0.151	0.057	-2.63	0.0188481	0.499349	9830	TRIM14	tripartite motif containing 14
210833_at	0.018	0.007	2.63	0.0188769	0.499349	5733	PTGER3	prostaglandin E receptor 3 (subtype EP3)
208160_at	0.008	0.003	2.63	0.0188809	0.499349	---	---	---
202753_at	0.07	0.027	2.63	0.0188856	0.499349	9861	PSMD6	proteasome 26S subunit, non-ATPase 6
218302_at	-0.168	0.064	-2.63	0.0189236	0.499349	55851	PSENEN	presenilin enhancer gamma secretase subunit
213402_at	0.113	0.043	2.63	0.0189249	0.499349	126208	ZNF787	zinc finger protein 787
221640_s_at	0.012	0.005	2.62	0.0191464	0.504501	55367	PIDD1	p53-induced death domain protein 1
214336_s_at	0.041	0.015	2.62	0.0191676	0.504501	1314	COPA	coatomer protein complex subunit alpha
55093_at	-0.061	0.023	-2.62	0.0192604	0.50554	54480	CHPF2	chondroitin polymerizing factor 2
221347_at	-0.03	0.011	-2.62	0.0192711	0.50554	1133	CHRM5	cholinergic receptor, muscarinic 5
219602_s_at	0.015	0.006	2.62	0.0192949	0.50554	63895	PIEZO2	piezo-type mechanosensitive ion channel component 2
222095_s_at	0.011	0.004	2.62	0.0193459	0.50554	148753	FAM163A	family with sequence similarity 163, member A
220955_x_at	0.012	0.005	2.62	0.0193807	0.50554	51715	RAB23	RAB23, member RAS oncogene family
215717_s_at	0.022	0.008	2.62	0.019408	0.50554	2201	FBN2	fibrillin 2
204083_s_at	0.159	0.061	2.62	0.0194219	0.50554	7169	TPM2	tropomyosin 2 (beta)
209625_at	-0.066	0.025	-2.62	0.0194274	0.50554	5283	PIGH	phosphatidylinositol glycan anchor biosynthesis class H
203063_at	0.092	0.035	2.62	0.0194646	0.50554	9647	PPM1F	protein phosphatase, Mg2+/Mn2+ dependent, 1F
221646_s_at	0.307	0.117	2.62	0.0194866	0.50554	79844 /// 653082	ZDHHC11 /// ZDHHC11B	zinc finger, DHHC-type containing 11 /// zinc finger, DHHC-type containing 11B
210390_s_at	0.014	0.006	2.62	0.0194953	0.50554	6359 /// 348249	CCL15 /// CCL15-CCL14	chemokine (C-C motif) ligand 15 /// CCL15-CCL14 readthrough (NMD candidate)
206838_at	-0.032	0.012	-2.61	0.0195382	0.50554	9095	TBX19	T-box 19
215660_s_at	0.009	0.003	2.61	0.0195408	0.50554	23139	MAST2	microtubule associated serine/threonine kinase 2
214412_at	0.016	0.006	2.61	0.0195453	0.50554	83740 /// 474381 /// 474382	H2AFB1 /// H2AFB2 /// H2AFB3	H2A histone family, member B1 /// H2A histone family, member B2 /// H2A histone family,
221562_s_at	-0.055	0.021	-2.61	0.0195632	0.50554	23410	SIRT3	sirtuin 3
211834_s_at	0.009	0.003	2.61	0.0196057	0.505985	8626	TP63	tumor protein p63
207635_s_at	0.015	0.006	2.61	0.0196497	0.505985	3756	KCNH1	potassium channel, voltage gated eag related subfamily H, member 1
202886_s_at	0.12	0.046	2.61	0.0196551	0.505985	5519	PPP2R1B	protein phosphatase 2, regulatory subunit A, beta
201097_s_at	0.061	0.023	2.61	0.0196754	0.505985	378	ARF4	ADP-ribosylation factor 4
222237_s_at	0.015	0.006	2.6	0.0199159	0.511551	7771	ZNF112	zinc finger protein 112
210142_x_at	0.116	0.045	2.6	0.0199787	0.512545	10211	FLOT1	flotillin 1
204293_at	0.058	0.022	2.6	0.0200301	0.512741	6448	SGSH	N-sulfoglucosamine sulfohydrolase
209169_at	-0.081	0.031	-2.6	0.0200566	0.512741	2824	GPM6B	glycoprotein M6B
220763_at	0.011	0.004	2.6	0.0200899	0.512741	259217	HSPA12A	heat shock 70kDa protein 12A
204046_at	0.157	0.06	2.6	0.0201049	0.512741	5330	PLCB2	phospholipase C, beta 2
212317_at	0.06	0.023	2.6	0.0201196	0.512741	23534	TNPO3	transportin 3
219213_at	0.01	0.004	2.6	0.0201441	0.512741	58494	JAM2	junctional adhesion molecule 2
210516_at	0.016	0.006	2.6	0.0201548	0.512741	23196	FAM120A	family with sequence similarity 120A
206406_at	0.018	0.007	2.6	0.0202584	0.512998	4184	SMCP	sperm mitochondria-associated cysteine-rich protein
211978_x_at	0.052	0.02	2.6	0.020276	0.512998	5478	PPIA	peptidylprolyl isomerase A (cyclophilin A)
208417_at	0.016	0.006	2.6	0.0202918	0.512998	2251	FGF6	fibroblast growth factor 6
211286_x_at	0.082	0.032	2.59	0.020328	0.512998	1438	CSF2RA	colony stimulating factor 2 receptor, alpha, low-affinity (granulocyte-macrophage)
210776_x_at	-0.101	0.039	-2.59	0.0203436	0.512998	6929	TCF3	transcription factor 3
222163_s_at	0.166	0.064	2.59	0.0203847	0.512998	79029	SPATA5L1	spermatogenesis associated 5-like 1
221228_s_at	0.011	0.004	2.59	0.0204029	0.512998	---	---	---
209817_at	-0.054	0.021	-2.59	0.0204068	0.512998	5532	PPP3CB	protein phosphatase 3, catalytic subunit, beta isozyme
205874_at	0.011	0.004	2.59	0.0204151	0.512998	3706	ITPKA	inositol-trisphosphate 3-kinase A
202390_s_at	-0.107	0.041	-2.59	0.0204264	0.512998	3064 /// 345222	HTT /// MSANTD1	huntingtin /// Myb/SANT-like DNA-binding domain containing 1
208231_at	-0.01	0.004	-2.59	0.0204366	0.512998	3084	NRG1	neuregulin 1
204846_at	0.012	0.005	2.59	0.0204541	0.512998	1356	CP	ceruloplasmin (ferroxidase)
209652_s_at	0.015	0.006	2.59	0.0205547	0.514633	5228	PGF	placental growth factor
220442_at	0.015	0.006	2.59	0.0206204	0.514633	8693 /// 100528030	GALNT4 /// POC1B-GALNT4	polypeptide N-acetylgalactosaminyltransferase 4 /// POC1B-GALNT4 readthrough
200951_s_at	-0.118	0.046	-2.59	0.0206579	0.514633	894	CCND2	cyclin D2
211955_at	0.068	0.026	2.59	0.0206787	0.514633	3843	IPO5	importin 5
212444_at	0.012	0.005	2.58	0.020716	0.514633	9052	GPRC5A	G protein-coupled receptor, class C, group 5, member A
213980_s_at	-0.077	0.03	-2.58	0.0207206	0.514633	1487	CTBP1	C-terminal binding protein 1
211843_x_at	0.012	0.005	2.58	0.0207392	0.514633	100861540	CYP3A7-CYP3A51P	CYP3A7-CYP3A51P readthrough
216343_at	0.008	0.003	2.58	0.0207749	0.514633	---	---	---
212323_s_at	-0.188	0.073	-2.58	0.0208002	0.514633	55187	VPS13D	vacuolar protein sorting 13 homolog D (S. cerevisiae)
205102_at	0.011	0.004	2.58	0.0208186	0.514633	7113	TMPRSS2	transmembrane protease, serine 2
200986_at	-0.499	0.193	-2.58	0.0208309	0.514633	710	SERPING1	serpin peptidase inhibitor, clade G (C1 inhibitor), member 1
221608_at	0.01	0.004	2.58	0.0208951	0.514633	7475	WNT6	wingless-type MMTV integration site family, member 6
217080_s_at	-0.014	0.005	-2.58	0.0209157	0.514633	9455	HOMER2	homer scaffolding protein 2
203698_s_at	0.014	0.006	2.58	0.0209349	0.514633	2487	FRZB	frizzled-related protein
221779_at	-0.063	0.024	-2.58	0.0209374	0.514633	85377	MICALL1	MICAL-like 1
201090_x_at	0.102	0.04	2.58	0.0209401	0.514633	10376	TUBA1B	tubulin, alpha 1b
210007_s_at	0.135	0.052	2.58	0.0209597	0.514633	2820	GPD2	glycerol-3-phosphate dehydrogenase 2
206298_at	0.007	0.003	2.58	0.0209659	0.514633	58504	ARHGAP22	Rho GTPase activating protein 22
216673_at	0.019	0.007	2.58	0.0209796	0.514633	50858 /// 100101116	TTTY1 /// TTTY1B	testis-specific transcript, Y-linked 1 (non-protein coding) /// testis-specific transcr
219154_at	0.02	0.008	2.58	0.0210026	0.514633	144404	TMEM120B	transmembrane protein 120B
215930_s_at	-0.074	0.029	-2.58	0.0210326	0.514775	4253	CTAGE5	CTAGE family, member 5
214086_s_at	0.132	0.051	2.58	0.0211028	0.515661	10038	PARP2	poly(ADP-ribose) polymerase 2
208165_s_at	0.016	0.006	2.58	0.0211185	0.515661	10279	PRSS16	protease, serine, 16 (thymus)
207215_at	0.018	0.007	2.57	0.0211414	0.515661	25774 /// 653399	GSTTP1 /// GSTTP2	glutathione S-transferase theta pseudogene 1 /// glutathione S-transferase theta pseudo
208800_at	0.155	0.06	2.57	0.0211827	0.515777	6731	SRP72	signal recognition particle 72kDa
206166_s_at	0.012	0.005	2.57	0.0211946	0.515777	9635	CLCA2	chloride channel accessory 2
217642_at	0.009	0.003	2.57	0.021239	0.515883	9810	RNF40	ring finger protein 40, E3 ubiquitin protein ligase
202488_s_at	-0.091	0.035	-2.57	0.0212475	0.515883	5349	FXYD3	FXYD domain containing ion transport regulator 3
213066_at	0.017	0.007	2.57	0.0212933	0.515929	9853	RUSC2	RUN and SH3 domain containing 2
201462_at	-0.174	0.068	-2.57	0.0212978	0.515929	9805	SCRN1	secernin 1
200993_at	0.084	0.033	2.57	0.0214494	0.519011	10527	IPO7	importin 7
204819_at	0.013	0.005	2.57	0.0215136	0.519252	2245	FGD1	FYVE, RhoGEF and PH domain containing 1
211223_at	0.014	0.006	2.56	0.0215597	0.519252	5626	PROP1	PROP paired-like homeobox 1
218380_at	0.181	0.07	2.56	0.0215952	0.519252	728392	LOC728392	uncharacterized LOC728392
216061_x_at	-0.113	0.044	-2.56	0.0216042	0.519252	5155	PDGFB	platelet-derived growth factor beta polypeptide
219868_s_at	0.039	0.015	2.56	0.0216125	0.519252	51479	ANKFY1	ankyrin repeat and FYVE domain containing 1
210569_s_at	0.066	0.026	2.56	0.0217027	0.519252	27180	SIGLEC9	sialic acid binding Ig-like lectin 9
202865_at	0.065	0.025	2.56	0.0217087	0.519252	54788	DNAJB12	DnaJ (Hsp40) homolog, subfamily B, member 12
208954_s_at	0.048	0.019	2.56	0.0217218	0.519252	23185	LARP4B	La ribonucleoprotein domain family, member 4B
201925_s_at	0.235	0.092	2.56	0.0217562	0.519252	1604	CD55	CD55 molecule, decay accelerating factor for complement (Cromer blood group)
215552_s_at	0.009	0.004	2.56	0.0217707	0.519252	2099	ESR1	estrogen receptor 1
220388_at	0.01	0.004	2.56	0.0217763	0.519252	80307	FER1L4	fer-1-like family member 4, pseudogene (functional)
78330_at	0.021	0.008	2.56	0.0217939	0.519252	63925	ZNF335	zinc finger protein 335
218489_s_at	-0.029	0.011	-2.56	0.021808	0.519252	210	ALAD	aminolevulinate dehydratase
222093_s_at	-0.083	0.032	-2.56	0.0218241	0.519252	83444	INO80B	INO80 complex subunit B
209325_s_at	0.013	0.005	2.56	0.0218252	0.519252	6004	RGS16	regulator of G-protein signaling 16
40020_at	-0.041	0.016	-2.56	0.0218658	0.519304	1951	CELSR3	cadherin, EGF LAG seven-pass G-type receptor 3
243_g_at	-0.105	0.041	-2.56	0.0218883	0.519304	4134	MAP4	microtubule associated protein 4
215670_s_at	0.013	0.005	2.56	0.0219005	0.519304	54581	SCAND2P	SCAN domain containing 2 pseudogene
210554_s_at	0.061	0.024	2.56	0.0219641	0.519693	1488	CTBP2	C-terminal binding protein 2
219838_at	-0.011	0.004	-2.56	0.0219657	0.519693	64927	TTC23	tetratricopeptide repeat domain 23
206736_x_at	0.015	0.006	2.55	0.0220892	0.521841	1137 /// 102723788	CHRNA4 /// LOC102723788	cholinergic receptor, nicotinic alpha 4 /// uncharacterized LOC102723788
220314_at	-0.018	0.007	-2.55	0.0221055	0.521841	100130086 /// 100506164	HSFX1 /// HSFX2	heat shock transcription factor family, X-linked 1 /// heat shock transcription factor
216745_x_at	0.044	0.017	2.55	0.0222003	0.52294	---	---	---
213030_s_at	0.013	0.005	2.55	0.0222012	0.52294	5362	PLXNA2	plexin A2
211029_x_at	0.011	0.004	2.55	0.0223263	0.525305	8817	FGF18	fibroblast growth factor 18
220990_s_at	0.098	0.038	2.55	0.0223939	0.525777	81671 /// 406991	MIR21 /// VMP1	microRNA 21 /// vacuole membrane protein 1
205875_s_at	-0.172	0.068	-2.55	0.0223957	0.525777	11277	TREX1	three prime repair exonuclease 1
219418_at	0.08	0.031	2.54	0.0225306	0.52688	79840	NHEJ1	nonhomologous end-joining factor 1
215504_x_at	0.035	0.014	2.54	0.0225326	0.52688	100505494	ANKRD10-IT1	ANKRD10 intronic transcript 1
219674_s_at	0.017	0.007	2.54	0.0225334	0.52688	---	---	---
208138_at	0.022	0.009	2.54	0.0225417	0.52688	2520	GAST	gastrin
207345_at	-0.016	0.006	-2.54	0.0225767	0.527119	10468	FST	follistatin
217323_at	0.012	0.005	2.54	0.0226369	0.527553	3128	HLA-DRB6	major histocompatibility complex, class II, DR beta 6 (pseudogene)
218541_s_at	0.023	0.009	2.54	0.0226569	0.527553	56892	C8orf4	chromosome 8 open reading frame 4
219884_at	0.011	0.004	2.54	0.0226778	0.527553	26468	LHX6	LIM homeobox 6
202575_at	0.01	0.004	2.54	0.0226943	0.527553	1382	CRABP2	cellular retinoic acid binding protein 2
206995_x_at	-0.312	0.123	-2.54	0.0227446	0.527753	8578	SCARF1	scavenger receptor class F, member 1
203495_at	0.043	0.017	2.54	0.0227885	0.527753	9684	LRRC14	leucine rich repeat containing 14
209398_at	-0.145	0.057	-2.54	0.0228081	0.527753	3006	HIST1H1C	histone cluster 1, H1c
219485_s_at	0.151	0.06	2.54	0.0228256	0.527753	5716	PSMD10	proteasome 26S subunit, non-ATPase 10
205208_at	0.012	0.005	2.54	0.0228382	0.527753	10840	ALDH1L1	aldehyde dehydrogenase 1 family, member L1
205497_at	0.086	0.034	2.53	0.0228828	0.527753	7728	ZNF175	zinc finger protein 175
221161_at	0.009	0.004	2.53	0.0228862	0.527753	56676	ASCL3	achaete-scute family bHLH transcription factor 3
221882_s_at	0.21	0.083	2.53	0.0229276	0.527753	58986	TMEM8A	transmembrane protein 8A
208267_at	0.01	0.004	2.53	0.0229286	0.527753	56302	TRPV5	transient receptor potential cation channel, subfamily V, member 5
209455_at	0.172	0.068	2.53	0.0229508	0.527753	23291	FBXW11	F-box and WD repeat domain containing 11
210129_s_at	0.023	0.009	2.53	0.0230541	0.529556	26140 /// 100526693	ARPC4-TTLL3 /// TTLL3	ARPC4-TTLL3 readthrough /// tubulin tyrosine ligase-like family member 3
202469_s_at	0.113	0.045	2.53	0.0231096	0.530259	11052	CPSF6	cleavage and polyadenylation specific factor 6
210348_at	0.032	0.013	2.53	0.0231372	0.53032	5414	2017-09-04	septin 4
208438_s_at	-0.091	0.036	-2.53	0.0232062	0.531112	2268	FGR	FGR proto-oncogene, Src family tyrosine kinase
215192_at	0.009	0.003	2.53	0.0232216	0.531112	5382	PMS2P4	PMS1 homolog 2, mismatch repair system component pseudogene 4
205935_at	0.034	0.013	2.53	0.0232862	0.532019	2294	FOXF1	forkhead box F1
212800_at	0.103	0.041	2.52	0.0233364	0.532594	10228	STX6	syntaxin 6
210493_s_at	-0.04	0.016	-2.52	0.0233748	0.532618	9848	MFAP3L	microfibrillar associated protein 3 like
208642_s_at	0.06	0.024	2.52	0.0234087	0.532618	7520	XRCC5	X-ray repair complementing defective repair in Chinese hamster cells 5 (double-strand-b
215346_at	-0.146	0.058	-2.52	0.0234145	0.532618	958	CD40	CD40 molecule, TNF receptor superfamily member 5
214361_s_at	0.011	0.004	2.52	0.0234375	0.532618	6002	RGS12	regulator of G-protein signaling 12
207771_at	0.013	0.005	2.52	0.0234629	0.532625	6524	SLC5A2	solute carrier family 5 (sodium/glucose cotransporter), member 2
210871_x_at	-0.015	0.006	-2.52	0.0235408	0.533825	117178	SSX2IP	synovial sarcoma, X breakpoint 2 interacting protein
207868_at	0.042	0.017	2.52	0.0236051	0.533935	1135	CHRNA2	cholinergic receptor, nicotinic alpha 2
208111_at	-0.024	0.009	-2.52	0.0236205	0.533935	554	AVPR2	arginine vasopressin receptor 2
201947_s_at	0.147	0.059	2.52	0.0236517	0.533935	10576	CCT2	chaperonin containing TCP1, subunit 2 (beta)
220213_at	0.013	0.005	2.52	0.023702	0.533935	128553	TSHZ2	teashirt zinc finger homeobox 2
214350_at	0.013	0.005	2.52	0.0237054	0.533935	6645	SNTB2	syntrophin, beta 2 (dystrophin-associated protein A1, 59kDa, basic component 2)
211890_x_at	0.067	0.027	2.52	0.0237115	0.533935	825	CAPN3	calpain 3
220747_at	0.013	0.005	2.51	0.0238013	0.533935	29075	LINC00652	long intergenic non-protein coding RNA 652
221668_s_at	0.012	0.005	2.51	0.0238033	0.533935	64446	DNAI2	dynein, axonemal, intermediate chain 2
218726_at	0.019	0.008	2.51	0.0238125	0.533935	55355	HJURP	Holliday junction recognition protein
201455_s_at	0.115	0.046	2.51	0.0238202	0.533935	9520	NPEPPS	aminopeptidase puromycin sensitive
204278_s_at	0.075	0.03	2.51	0.0238266	0.533935	9166	EBAG9	estrogen receptor binding site associated, antigen, 9
209020_at	0.112	0.045	2.51	0.0238712	0.533935	51526	OSER1	oxidative stress responsive serine-rich 1
218822_s_at	0.157	0.063	2.51	0.0238789	0.533935	79716 /// 100534593	NPEPL1 /// STX16-NPEPL1	aminopeptidase-like 1 /// STX16-NPEPL1 readthrough (NMD candidate)
214540_at	0.015	0.006	2.51	0.0239149	0.533935	8348	HIST1H2BO	histone cluster 1, H2bo
213485_s_at	-0.09	0.036	-2.51	0.0239292	0.533935	89845	ABCC10	ATP binding cassette subfamily C member 10
209382_at	-0.076	0.03	-2.51	0.0239599	0.533935	10623	POLR3C	polymerase (RNA) III (DNA directed) polypeptide C (62kD)
209468_at	-0.007	0.003	-2.51	0.0239719	0.533935	4041	LRP5	LDL receptor related protein 5
211765_x_at	0.067	0.027	2.51	0.0240187	0.534419	5478	PPIA	peptidylprolyl isomerase A (cyclophilin A)
204309_at	0.014	0.006	2.51	0.0240912	0.535055	1583	CYP11A1	cytochrome P450, family 11, subfamily A, polypeptide 1
219091_s_at	0.017	0.007	2.51	0.0240976	0.535055	79812	MMRN2	multimerin 2
222247_at	0.007	0.003	2.51	0.0241985	0.535807	---	---	---
215347_at	-0.018	0.007	-2.51	0.0242051	0.535807	---	---	---
205271_s_at	0.012	0.005	2.51	0.0242177	0.535807	23552	CDK20	cyclin-dependent kinase 20
211980_at	0.017	0.007	2.51	0.0242445	0.535807	1282	COL4A1	collagen, type IV, alpha 1
214240_at	0.014	0.006	2.5	0.0242673	0.535807	51083	GAL	galanin/GMAP prepropeptide
220900_at	-0.021	0.009	-2.5	0.0243067	0.535807	---	---	---
211058_x_at	0.097	0.039	2.5	0.0243076	0.535807	7846 /// 10376	TUBA1A /// TUBA1B	tubulin, alpha 1a /// tubulin, alpha 1b
210084_x_at	0.019	0.008	2.5	0.0243365	0.53589	7177 /// 64499	TPSAB1 /// TPSB2	tryptase alpha/beta 1 /// tryptase beta 2 (gene/pseudogene)
214609_at	-0.014	0.006	-2.5	0.0243902	0.535925	401	PHOX2A	paired-like homeobox 2a
201270_x_at	-0.13	0.052	-2.5	0.0244081	0.535925	23386	NUDCD3	NudC domain containing 3
207940_x_at	0.009	0.004	2.5	0.0244268	0.535925	1268	CNR1	cannabinoid receptor 1 (brain)
201112_s_at	0.091	0.036	2.5	0.02447	0.535925	1434	CSE1L	CSE1 chromosome segregation 1-like (yeast)
202264_s_at	-0.162	0.065	-2.5	0.0244854	0.535925	10452	TOMM40	translocase of outer mitochondrial membrane 40 homolog (yeast)
220270_at	0.009	0.004	2.5	0.0245139	0.535925	56163	RNF17	ring finger protein 17
206315_at	0.011	0.004	2.5	0.0245143	0.535925	9244	CRLF1	cytokine receptor-like factor 1
203831_at	-0.094	0.038	-2.5	0.02454	0.535929	22864	R3HDM2	R3H domain containing 2
213983_s_at	-0.072	0.029	-2.5	0.0245648	0.535929	23244	PDS5A	PDS5 cohesin associated factor A
220566_at	0.109	0.044	2.5	0.0246016	0.536181	23533	PIK3R5	phosphoinositide-3-kinase, regulatory subunit 5
210602_s_at	0.01	0.004	2.5	0.0246528	0.536345	1004	CDH6	cadherin 6, type 2, K-cadherin (fetal kidney)
219856_at	0.013	0.005	2.5	0.0246595	0.536345	79098	C1orf116	chromosome 1 open reading frame 116
219223_at	0.019	0.008	2.5	0.0247019	0.536721	11094	CACFD1	calcium channel flower domain containing 1
213002_at	-0.177	0.071	-2.5	0.0247349	0.536889	4082	MARCKS	myristoylated alanine-rich protein kinase C substrate
211691_x_at	0.011	0.005	2.49	0.0247895	0.537527	---	---	---
215431_at	0.009	0.004	2.49	0.0248395	0.537687	6641	SNTB1	syntrophin, beta 1 (dystrophin-associated protein A1, 59kDa, basic component 1)
218591_s_at	0.022	0.009	2.49	0.0248474	0.537687	79954	NOL10	nucleolar protein 10
203151_at	-0.059	0.024	-2.49	0.0249545	0.538655	4130	MAP1A	microtubule associated protein 1A
220020_at	0.007	0.003	2.49	0.0249648	0.538655	63929	XPNPEP3	X-prolyl aminopeptidase 3, mitochondrial
210589_s_at	-0.089	0.036	-2.49	0.024968	0.538655	2630	GBAP1	glucosidase, beta, acid pseudogene 1
214438_at	0.238	0.096	2.49	0.0250564	0.53987	3142	HLX	H2.0-like homeobox
215272_at	0.018	0.007	2.49	0.0250751	0.53987	4968	OGG1	8-oxoguanine DNA glycosylase
206395_at	0.025	0.01	2.49	0.0251636	0.54123	1608	DGKG	diacylglycerol kinase gamma
211296_x_at	-0.05	0.02	-2.49	0.0252143	0.541587	7316	UBC	ubiquitin C
204206_at	-0.088	0.035	-2.49	0.0252311	0.541587	4335	MNT	MAX network transcriptional repressor
219647_at	0.012	0.005	2.48	0.0253059	0.542645	64091	POPDC2	popeye domain containing 2
220598_at	0.009	0.004	2.48	0.0253416	0.542863	79092	CARD14	caspase recruitment domain family, member 14
207266_x_at	0.093	0.038	2.48	0.0253696	0.542918	5937	RBMS1	RNA binding motif, single stranded interacting protein 1
221777_at	-0.041	0.017	-2.48	0.0254111	0.543159	84934	RITA1	RBPJ interacting and tubulin associated 1
207066_at	0.007	0.003	2.48	0.0254319	0.543159	3270	HRC	histidine rich calcium binding protein
213594_x_at	0.124	0.05	2.48	0.0255495	0.545124	10772	SRSF10	serine/arginine-rich splicing factor 10
201926_s_at	0.19	0.077	2.48	0.0256295	0.546284	1604	CD55	CD55 molecule, decay accelerating factor for complement (Cromer blood group)
216237_s_at	-0.127	0.051	-2.48	0.0256951	0.546851	4174	MCM5	minichromosome maintenance complex component 5
206836_at	0.009	0.004	2.48	0.0257075	0.546851	6531	SLC6A3	solute carrier family 6 (neurotransmitter transporter), member 3
215858_at	-0.016	0.006	-2.47	0.025758	0.547379	---	---	---
208735_s_at	-0.104	0.042	-2.47	0.0258773	0.548637	10106	CTDSP2	CTD small phosphatase 2
211279_at	-0.042	0.017	-2.47	0.0258986	0.548637	4899	NRF1	nuclear respiratory factor 1
219780_at	0.005	0.002	2.47	0.0259134	0.548637	51333	ZNF771	zinc finger protein 771
200092_s_at	-0.039	0.016	-2.47	0.0259438	0.548637	6167	RPL37	ribosomal protein L37
204409_s_at	-0.025	0.01	-2.47	0.0259579	0.548637	9086	EIF1AY	eukaryotic translation initiation factor 1A, Y-linked
211458_s_at	0.153	0.062	2.47	0.0259869	0.548637	23710 /// 23766	GABARAPL1 /// GABARAPL3	GABA(A) receptor-associated protein like 1 /// GABA(A) receptors associated protein lik
205911_at	0.015	0.006	2.47	0.0260153	0.548637	5745	PTH1R	parathyroid hormone 1 receptor
221827_at	-0.157	0.063	-2.47	0.0260603	0.548637	10616	RBCK1	RanBP-type and C3HC4-type zinc finger containing 1
208324_at	-0.022	0.009	-2.47	0.0260845	0.548637	---	---	---
211354_s_at	0.008	0.003	2.47	0.0260875	0.548637	3953	LEPR	leptin receptor
202419_at	-0.102	0.041	-2.47	0.0261229	0.548637	2531	KDSR	3-ketodihydrosphingosine reductase
220831_at	-0.019	0.008	-2.47	0.0261423	0.548637	51301	GCNT4	glucosaminyl (N-acetyl) transferase 4, core 2
220733_at	0.015	0.006	2.47	0.0261521	0.548637	10861	SLC26A1	solute carrier family 26 (anion exchanger), member 1
218434_s_at	0.067	0.027	2.47	0.0261906	0.548903	65985	AACS	acetoacetyl-CoA synthetase
216380_x_at	-0.103	0.042	-2.46	0.0262663	0.54937	---	---	---
213482_at	0.009	0.004	2.46	0.0262785	0.54937	1795	DOCK3	dedicator of cytokinesis 3
216794_at	0.015	0.006	2.46	0.0263016	0.54937	100289518	LOC100289518	immunoglobin superfamily, member 21 pseudogene
207116_s_at	0.014	0.006	2.46	0.0263392	0.54937	26330	GAPDHS	glyceraldehyde-3-phosphate dehydrogenase, spermatogenic
213784_at	0.063	0.026	2.46	0.0263447	0.54937	11020	IFT27	intraflagellar transport 27
203119_at	-0.136	0.055	-2.46	0.026379	0.54937	79080	CCDC86	coiled-coil domain containing 86
209596_at	0.011	0.004	2.46	0.0264016	0.54937	25878	MXRA5	matrix-remodelling associated 5
203681_at	0.009	0.004	2.46	0.0265126	0.54937	3712	IVD	isovaleryl-CoA dehydrogenase
202867_s_at	-0.125	0.051	-2.46	0.0265806	0.54937	54788	DNAJB12	DnaJ (Hsp40) homolog, subfamily B, member 12
208607_s_at	0.015	0.006	2.46	0.0265819	0.54937	6288 /// 6289 /// 100528017	SAA1 /// SAA2 /// SAA2-SAA4	serum amyloid A1 /// serum amyloid A2 /// SAA2-SAA4 readthrough
205742_at	0.015	0.006	2.46	0.0265915	0.54937	7137	TNNI3	troponin I type 3 (cardiac)
217806_s_at	-0.09	0.037	-2.46	0.0266301	0.54937	26073	POLDIP2	polymerase (DNA-directed), delta interacting protein 2
201781_s_at	-0.082	0.033	-2.46	0.0266704	0.54937	9049	AIP	aryl hydrocarbon receptor interacting protein
209743_s_at	0.142	0.058	2.46	0.0266706	0.54937	83737	ITCH	itchy E3 ubiquitin protein ligase
221678_at	0.011	0.005	2.46	0.0267065	0.54937	57406	ABHD6	abhydrolase domain containing 6
213651_at	0.017	0.007	2.46	0.0267132	0.54937	27124	INPP5J	inositol polyphosphate-5-phosphatase J
202863_at	-0.116	0.047	-2.46	0.026716	0.54937	6672	SP100	SP100 nuclear antigen
217487_x_at	0.009	0.004	2.46	0.0267214	0.54937	2346 /// 219595	FOLH1 /// FOLH1B	folate hydrolase (prostate-specific membrane antigen) 1 /// folate hydrolase 1B
215799_at	0.01	0.004	2.46	0.0267308	0.54937	101927051	LOC101927051	uncharacterized LOC101927051
220841_s_at	0.016	0.007	2.45	0.026789	0.54937	54806	AHI1	Abelson helper integration site 1
212771_at	-0.15	0.061	-2.45	0.0267892	0.54937	221061	FAM171A1	family with sequence similarity 171, member A1
213643_s_at	0.096	0.039	2.45	0.0267915	0.54937	3633	INPP5B	inositol polyphosphate-5-phosphatase B
213233_s_at	0.156	0.064	2.45	0.0268063	0.54937	55958	KLHL9	kelch-like family member 9
204630_s_at	-0.1	0.041	-2.45	0.0268492	0.549651	9527	GOSR1	golgi SNAP receptor complex member 1
218219_s_at	0.029	0.012	2.45	0.0269386	0.549651	55915	LANCL2	LanC lantibiotic synthetase component C-like 2 (bacterial)
214108_at	0.123	0.05	2.45	0.0269839	0.549651	4149	MAX	MYC associated factor X
213443_at	0.009	0.003	2.45	0.027003	0.549651	8717	TRADD	TNFRSF1A-associated via death domain
216219_at	-0.023	0.009	-2.45	0.0270214	0.549651	363	AQP6	aquaporin 6, kidney specific
217495_x_at	0.008	0.003	2.45	0.0270691	0.549651	796	CALCA	calcitonin-related polypeptide alpha
210080_x_at	0.011	0.004	2.45	0.0270709	0.549651	10136	CELA3A	chymotrypsin-like elastase family, member 3A
210246_s_at	0.01	0.004	2.45	0.0271549	0.549651	6833	ABCC8	ATP binding cassette subfamily C member 8
216961_s_at	-0.057	0.023	-2.45	0.0271731	0.549651	84268	RPAIN	RPA interacting protein
205845_at	0.01	0.004	2.45	0.0271849	0.549651	8912	CACNA1H	calcium channel, voltage-dependent, T type, alpha 1H subunit
213981_at	-0.068	0.028	-2.45	0.0271866	0.549651	1312	COMT	catechol-O-methyltransferase
212661_x_at	0.062	0.025	2.45	0.0272912	0.549651	5478	PPIA	peptidylprolyl isomerase A (cyclophilin A)
218947_s_at	-0.117	0.048	-2.45	0.0272999	0.549651	55149	MTPAP	mitochondrial poly(A) polymerase
204394_at	-0.083	0.034	-2.45	0.0273003	0.549651	8501	SLC43A1	solute carrier family 43 (amino acid system L transporter), member 1
219533_at	0.007	0.003	2.44	0.0273107	0.549651	---	---	---
201401_s_at	0.078	0.032	2.44	0.0273382	0.549651	156	ADRBK1	adrenergic, beta, receptor kinase 1
216132_at	0.016	0.006	2.44	0.027341	0.549651	---	---	---
209356_x_at	0.007	0.003	2.44	0.0273584	0.549651	30008	EFEMP2	EGF containing fibulin-like extracellular matrix protein 2
215402_at	0.034	0.014	2.44	0.0274195	0.549651	10513	APPBP2	amyloid beta precursor protein (cytoplasmic tail) binding protein 2
210387_at	-0.243	0.099	-2.44	0.027422	0.549651	8339	HIST1H2BG	histone cluster 1, H2bg
222092_at	0.014	0.006	2.44	0.0274221	0.549651	11099	PTPN21	protein tyrosine phosphatase, non-receptor type 21
207870_at	-0.016	0.006	-2.44	0.027451	0.549651	10142	AKAP9	A kinase (PRKA) anchor protein 9
216579_at	0.012	0.005	2.44	0.0274514	0.549651	127534	GJB4	gap junction protein beta 4
209558_s_at	-0.086	0.035	-2.44	0.027472	0.549651	9026	HIP1R	huntingtin interacting protein 1 related
206011_at	0.09	0.037	2.44	0.0275153	0.549651	834	CASP1	caspase 1
221209_s_at	0.013	0.005	2.44	0.0275576	0.549651	56914	OTOR	otoraplin
214227_at	0.008	0.003	2.44	0.0275631	0.549651	---	---	---
222001_x_at	0.107	0.044	2.44	0.0275875	0.549651	57234 /// 728855	LINC00623 /// LINC00869	long intergenic non-protein coding RNA 623 /// long intergenic non-protein coding RNA 8
219436_s_at	0.011	0.005	2.44	0.027599	0.549651	51705	EMCN	endomucin
206250_x_at	-0.006	0.003	-2.44	0.0276064	0.549651	552	AVPR1A	arginine vasopressin receptor 1A
200883_at	0.072	0.03	2.44	0.0276202	0.549651	7385	UQCRC2	ubiquinol-cytochrome c reductase core protein II
218766_s_at	-0.027	0.011	-2.44	0.0276763	0.550253	10352	WARS2	tryptophanyl tRNA synthetase 2, mitochondrial
200031_s_at	-0.027	0.011	-2.44	0.0277403	0.550684	6205	RPS11	ribosomal protein S11
201911_s_at	0.012	0.005	2.44	0.0277497	0.550684	10160	FARP1	FERM, ARH/RhoGEF and pleckstrin domain protein 1
213751_at	0.012	0.005	2.44	0.0278463	0.551322	284352	PPP1R37	protein phosphatase 1, regulatory subunit 37
212338_at	-0.026	0.011	-2.43	0.0278854	0.551322	4642	MYO1D	myosin ID
213005_s_at	-0.187	0.077	-2.43	0.0278893	0.551322	23189	KANK1	KN motif and ankyrin repeat domains 1
213155_at	0.014	0.006	2.43	0.0279523	0.551322	23302 /// 339166	LOC339166 /// WSCD1	uncharacterized LOC339166 /// WSC domain containing 1
210270_at	0.016	0.007	2.43	0.0279727	0.551322	9628	RGS6	regulator of G-protein signaling 6
216102_at	0.011	0.005	2.43	0.0279785	0.551322	23187	PHLDB1	pleckstrin homology-like domain, family B, member 1
215082_at	0.039	0.016	2.43	0.0279873	0.551322	60481	ELOVL5	ELOVL fatty acid elongase 5
212093_s_at	0.014	0.006	2.43	0.0280141	0.551322	57509	MTUS1	microtubule associated tumor suppressor 1
203387_s_at	0.223	0.092	2.43	0.0280343	0.551322	9882	TBC1D4	TBC1 domain family, member 4
219048_at	-0.166	0.068	-2.43	0.0280408	0.551322	23556	PIGN	phosphatidylinositol glycan anchor biosynthesis class N
205366_s_at	-0.016	0.007	-2.43	0.0280684	0.551356	3216	HOXB6	homeobox B6
203618_at	0.016	0.007	2.43	0.0281207	0.551875	23017	FAIM2	Fas apoptotic inhibitory molecule 2
215839_at	0.017	0.007	2.43	0.0282193	0.55204	353514	LILRA5	leukocyte immunoglobulin-like receptor, subfamily A (with TM domain), member 5
220006_at	0.009	0.004	2.43	0.028221	0.55204	79825	EFCC1	EF-hand and coiled-coil domain containing 1
208935_s_at	-0.07	0.029	-2.43	0.0282453	0.55204	3964	LGALS8	lectin, galactoside-binding, soluble, 8
217038_at	0.012	0.005	2.43	0.0282483	0.55204	---	---	---
214567_s_at	0.246	0.101	2.43	0.0283343	0.55204	6375 /// 6846	XCL1 /// XCL2	chemokine (C motif) ligand 1 /// chemokine (C motif) ligand 2
201027_s_at	0.081	0.033	2.43	0.0283465	0.55204	9669	EIF5B	eukaryotic translation initiation factor 5B
221074_at	0.009	0.004	2.43	0.0283652	0.55204	9436	NCR2	natural cytotoxicity triggering receptor 2
206345_s_at	0.005	0.002	2.43	0.028368	0.55204	5444	PON1	paraoxonase 1
218903_s_at	0.026	0.011	2.42	0.0284126	0.55204	79035	NABP2	nucleic acid binding protein 2
204232_at	-0.126	0.052	-2.42	0.028421	0.55204	2207	FCER1G	Fc fragment of IgE, high affinity I, receptor for; gamma polypeptide
202997_s_at	0.011	0.004	2.42	0.0284332	0.55204	4017	LOXL2	lysyl oxidase-like 2
213439_x_at	-0.178	0.073	-2.42	0.0284793	0.55204	10900	RUNDC3A	RUN domain containing 3A
215113_s_at	0.053	0.022	2.42	0.0284828	0.55204	26168 /// 100533955	SENP3 /// SENP3-EIF4A1	SUMO1/sentrin/SMT3 specific peptidase 3 /// SENP3-EIF4A1 readthrough (NMD candidate)
219138_at	-0.12	0.05	-2.42	0.0284921	0.55204	9045	RPL14	ribosomal protein L14
203094_at	0.056	0.023	2.42	0.028627	0.554011	9587	MAD2L1BP	MAD2L1 binding protein
200700_s_at	-0.164	0.068	-2.42	0.028705	0.554011	11014	KDELR2	KDEL (Lys-Asp-Glu-Leu) endoplasmic reticulum protein retention receptor 2
206992_s_at	-0.045	0.019	-2.42	0.0287427	0.554011	27109	ATP5S	ATP synthase, H+ transporting, mitochondrial Fo complex subunit s (factor B)
215271_at	-0.019	0.008	-2.42	0.0287522	0.554011	63923	TNN	tenascin N
216883_x_at	0.06	0.025	2.42	0.0287595	0.554011	5147	PDE6D	phosphodiesterase 6D, cGMP-specific, rod, delta
201447_at	0.122	0.051	2.42	0.0287645	0.554011	7072	TIA1	TIA1 cytotoxic granule-associated RNA binding protein
212112_s_at	-0.049	0.02	-2.42	0.0287868	0.554011	23673	STX12	syntaxin 12
217836_s_at	-0.095	0.039	-2.42	0.028802	0.554011	55249	YY1AP1	YY1 associated protein 1
201967_at	0.12	0.049	2.42	0.028838	0.554202	10180	RBM6	RNA binding motif protein 6
213975_s_at	0.14	0.058	2.42	0.0288677	0.554273	4069	LYZ	lysozyme
208583_x_at	-0.05	0.021	-2.42	0.0289265	0.554903	8331	HIST1H2AJ	histone cluster 1, H2aj
217540_at	0.143	0.059	2.41	0.0289808	0.555443	91775	NXPE3	neurexophilin and PC-esterase domain family, member 3
49051_g_at	0.01	0.004	2.41	0.0290452	0.555728	196403	DTX3	deltex 3, E3 ubiquitin ligase
207044_at	-0.01	0.004	-2.41	0.0291177	0.555728	7068	THRB	thyroid hormone receptor, beta
206626_x_at	-0.014	0.006	-2.41	0.0291335	0.555728	6756	SSX1	synovial sarcoma, X breakpoint 1
216784_at	0.014	0.006	2.41	0.0291348	0.555728	---	---	---
201641_at	-0.139	0.058	-2.41	0.0291811	0.555728	684	BST2	bone marrow stromal cell antigen 2
207416_s_at	-0.089	0.037	-2.41	0.0291915	0.555728	4775	NFATC3	nuclear factor of activated T-cells, cytoplasmic, calcineurin-dependent 3
216546_s_at	0.015	0.006	2.41	0.0292021	0.555728	1116	CHI3L1	chitinase 3-like 1 (cartilage glycoprotein-39)
205515_at	0.008	0.003	2.41	0.0292313	0.555728	8492	PRSS12	protease, serine, 12 (neurotrypsin, motopsin)
207814_at	-0.005	0.002	-2.41	0.0292701	0.555728	1671	DEFA6	defensin, alpha 6, Paneth cell-specific
210374_x_at	-0.007	0.003	-2.41	0.0292973	0.555728	5733	PTGER3	prostaglandin E receptor 3 (subtype EP3)
208252_s_at	0.009	0.004	2.41	0.029343	0.555728	9469	CHST3	carbohydrate (chondroitin 6) sulfotransferase 3
206467_x_at	0.017	0.007	2.41	0.029426	0.555728	8771 /// 100533107	RTEL1-TNFRSF6B /// TNFRSF6B	RTEL1-TNFRSF6B readthrough (NMD candidate) /// tumor necrosis factor receptor superfami
220683_at	0.012	0.005	2.41	0.0294293	0.555728	50700	RDH8	retinol dehydrogenase 8 (all-trans)
210081_at	0.056	0.023	2.41	0.0294459	0.555728	177	AGER	advanced glycosylation end product-specific receptor
214816_x_at	0.068	0.028	2.41	0.0294753	0.555728	91442	FAAP24	Fanconi anemia core complex associated protein 24
209784_s_at	-0.025	0.011	-2.4	0.0295455	0.555728	3714	JAG2	jagged 2
201698_s_at	0.07	0.029	2.4	0.0295605	0.555728	8683	SRSF9	serine/arginine-rich splicing factor 9
208530_s_at	-0.02	0.008	-2.4	0.0295647	0.555728	5915	RARB	retinoic acid receptor, beta
217580_x_at	-0.118	0.049	-2.4	0.0295685	0.555728	---	---	---
215355_at	0.011	0.005	2.4	0.0296624	0.555728	25833	POU2F3	POU class 2 homeobox 3
219367_s_at	-0.014	0.006	-2.4	0.0297176	0.555728	8828	NRP2	neuropilin 2
204898_at	0.007	0.003	2.4	0.0297352	0.555728	8819	SAP30	Sin3A associated protein 30kDa
212142_at	0.013	0.005	2.4	0.0297443	0.555728	4173	MCM4	minichromosome maintenance complex component 4
216700_at	0.008	0.003	2.4	0.0297505	0.555728	7204	TRIO	trio Rho guanine nucleotide exchange factor
216387_x_at	-0.034	0.014	-2.4	0.0297878	0.555728	---	---	---
203748_x_at	0.078	0.032	2.4	0.0298252	0.555728	5937	RBMS1	RNA binding motif, single stranded interacting protein 1
211011_at	0.007	0.003	2.4	0.0298395	0.555728	1310	COL19A1	collagen, type XIX, alpha 1
204000_at	0.065	0.027	2.4	0.0298555	0.555728	10681	GNB5	guanine nucleotide binding protein (G protein), beta 5
205242_at	0.011	0.004	2.4	0.0298606	0.555728	10563	CXCL13	chemokine (C-X-C motif) ligand 13
214089_at	0.013	0.006	2.4	0.0298961	0.555728	6202	RPS8	ribosomal protein S8
203624_at	0.037	0.015	2.4	0.0299487	0.555728	8227	AKAP17A	A kinase (PRKA) anchor protein 17A
209800_at	0.01	0.004	2.4	0.0300106	0.555728	3868	KRT16	keratin 16, type I
222068_s_at	0.011	0.005	2.4	0.0300417	0.555728	123872	DNAAF1	dynein, axonemal, assembly factor 1
215215_s_at	0.008	0.004	2.4	0.0300536	0.555728	81691	LOC81691	exonuclease NEF-sp
212935_at	0.011	0.005	2.4	0.0300723	0.555728	23263	MCF2L	MCF.2 cell line derived transforming sequence like
219847_at	0.018	0.007	2.4	0.030105	0.555728	79885	HDAC11	histone deacetylase 11
206256_at	0.008	0.003	2.39	0.0301425	0.555728	1369	CPN1	carboxypeptidase N, polypeptide 1
207027_at	0.015	0.006	2.39	0.0301963	0.555728	3083	HGFAC	HGF activator
213432_at	0.007	0.003	2.39	0.0303	0.555728	727897	MUC5B	mucin 5B, oligomeric mucus/gel-forming
200943_at	0.064	0.027	2.39	0.0303138	0.555728	3150	HMGN1	high mobility group nucleosome binding domain 1
208567_s_at	0.01	0.004	2.39	0.0303636	0.555728	3768 /// 100134444	KCNJ12 /// KCNJ18	potassium channel, inwardly rectifying subfamily J, member 12 /// potassium channel, in
206810_at	0.013	0.005	2.39	0.0303653	0.555728	51710	ZNF44	zinc finger protein 44
211384_s_at	0.014	0.006	2.39	0.0304018	0.555728	846	CASR	calcium-sensing receptor
215999_at	-0.024	0.01	-2.39	0.0304653	0.555728	374286	CDRT1	CMT1A duplicated region transcript 1
38398_at	-0.105	0.044	-2.39	0.0304974	0.555728	8567	MADD	MAP-kinase activating death domain
221148_at	0.028	0.012	2.39	0.0305182	0.555728	---	---	---
217255_at	0.015	0.006	2.39	0.0305349	0.555728	---	---	---
207821_s_at	-0.124	0.052	-2.39	0.0305648	0.555728	5747	PTK2	protein tyrosine kinase 2
210160_at	0.038	0.016	2.39	0.0305689	0.555728	5049	PAFAH1B2	platelet-activating factor acetylhydrolase 1b, catalytic subunit 2 (30kDa)
215334_at	0.017	0.007	2.39	0.0305946	0.555728	22979	EFR3B	EFR3 homolog B
217613_at	-0.032	0.013	-2.39	0.0306108	0.555728	55314	TMEM144	transmembrane protein 144
210323_at	0.017	0.007	2.39	0.0306249	0.555728	27285	TEKT2	tektin 2 (testicular)
216934_at	0.009	0.004	2.39	0.0306679	0.555728	---	---	---
211076_x_at	0.033	0.014	2.38	0.0307415	0.555728	1822	ATN1	atrophin 1
217238_s_at	0.008	0.003	2.38	0.0307693	0.555728	229	ALDOB	aldolase B, fructose-bisphosphate
216056_at	-0.063	0.026	-2.38	0.0307983	0.555728	960	CD44	CD44 molecule (Indian blood group)
214935_at	0.014	0.006	2.38	0.0308125	0.555728	23636 /// 259307	IL4I1 /// NUP62	interleukin 4 induced 1 /// nucleoporin 62kDa
202951_at	0.076	0.032	2.38	0.0308228	0.555728	11329	STK38	serine/threonine kinase 38
218461_at	0.161	0.068	2.38	0.0308347	0.555728	51184	GPN3	GPN-loop GTPase 3
218498_s_at	-0.253	0.106	-2.38	0.0308656	0.555728	30001	ERO1A	endoplasmic reticulum oxidoreductase alpha
206000_at	0.009	0.004	2.38	0.0308684	0.555728	4224	MEP1A	meprin A, alpha (PABA peptide hydrolase)
211127_x_at	0.016	0.007	2.38	0.0308855	0.555728	1896	EDA	ectodysplasin A
208283_at	0.014	0.006	2.38	0.0308863	0.555728	2543	GAGE1	G antigen 1
204998_s_at	-0.116	0.049	-2.38	0.0309108	0.555728	22809	ATF5	activating transcription factor 5
213487_at	0.006	0.003	2.38	0.0309519	0.555728	5605	MAP2K2	mitogen-activated protein kinase kinase 2
201863_at	0.065	0.028	2.38	0.0309957	0.555728	26017	FAM32A	family with sequence similarity 32, member A
217507_at	0.36	0.151	2.38	0.0310011	0.555728	6556	SLC11A1	solute carrier family 11 (proton-coupled divalent metal ion transporter), member 1
216548_x_at	-0.02	0.008	-2.38	0.0310581	0.555728	128872	HMGB3P1	high mobility group box 3 pseudogene 1
209343_at	-0.012	0.005	-2.38	0.0310725	0.555728	80303	EFHD1	EF-hand domain family member D1
209938_at	0.02	0.008	2.38	0.0310805	0.555728	6871	TADA2A	transcriptional adaptor 2A
217049_x_at	-0.025	0.011	-2.38	0.0310857	0.555728	27328 /// 83259	PCDH11X /// PCDH11Y	protocadherin 11 X-linked /// protocadherin 11 Y-linked
203329_at	-0.068	0.029	-2.38	0.0311191	0.555728	5797	PTPRM	protein tyrosine phosphatase, receptor type, M
202330_s_at	0.125	0.053	2.38	0.0311344	0.555728	7374	UNG	uracil DNA glycosylase
202425_x_at	0.1	0.042	2.38	0.0311706	0.555728	5530	PPP3CA	protein phosphatase 3, catalytic subunit, alpha isozyme
205569_at	-0.295	0.124	-2.38	0.0311864	0.555728	27074	LAMP3	lysosomal-associated membrane protein 3
209908_s_at	0.011	0.005	2.38	0.0311909	0.555728	7042	TGFB2	transforming growth factor beta 2
217729_s_at	-0.096	0.04	-2.38	0.031193	0.555728	166	AES	amino-terminal enhancer of split
206253_at	0.015	0.006	2.38	0.03124	0.555728	1740	DLG2	discs, large homolog 2 (Drosophila)
216127_at	0.015	0.006	2.38	0.031254	0.555728	64714	PDIA2	protein disulfide isomerase family A, member 2
222179_at	0.014	0.006	2.38	0.0313013	0.555728	988	CDC5L	cell division cycle 5-like
210874_s_at	0.01	0.004	2.37	0.0313409	0.555728	24142	NAT6	N-acetyltransferase 6 (GCN5-related)
64899_at	0.119	0.05	2.37	0.0313461	0.555728	64748	PLPPR2	phospholipid phosphatase related 2
220395_at	0.015	0.006	2.37	0.0313499	0.555728	55466	DNAJA4	DnaJ (Hsp40) homolog, subfamily A, member 4
218108_at	0.071	0.03	2.37	0.0313566	0.555728	55148	UBR7	ubiquitin protein ligase E3 component n-recognin 7 (putative)
204166_at	0.037	0.015	2.37	0.0314091	0.555728	22904	SBNO2	strawberry notch homolog 2 (Drosophila)
59437_at	0.011	0.005	2.37	0.0314158	0.555728	138162	C9orf116	chromosome 9 open reading frame 116
211622_s_at	0.139	0.058	2.37	0.0314394	0.555728	377	ARF3	ADP-ribosylation factor 3
214281_s_at	0.136	0.057	2.37	0.031444	0.555728	25898	RCHY1	ring finger and CHY zinc finger domain containing 1, E3 ubiquitin protein ligase
201741_x_at	0.041	0.017	2.37	0.0314697	0.555728	6426	SRSF1	serine/arginine-rich splicing factor 1
32128_at	0.02	0.008	2.37	0.031479	0.555728	6362	CCL18	chemokine (C-C motif) ligand 18
207899_at	0.01	0.004	2.37	0.0314856	0.555728	2695	GIP	gastric inhibitory polypeptide
215161_at	0.011	0.004	2.37	0.0314882	0.555728	57172	CAMK1G	calcium/calmodulin-dependent protein kinase IG
211831_s_at	0.008	0.004	2.37	0.0315053	0.555728	7066	THPO	thrombopoietin
205167_s_at	0.01	0.004	2.37	0.0315273	0.555728	995	CDC25C	cell division cycle 25C
203955_at	0.015	0.006	2.37	0.031531	0.555728	9858	PPP1R26	protein phosphatase 1, regulatory subunit 26
200911_s_at	0.081	0.034	2.37	0.0315444	0.555728	6867	TACC1	transforming, acidic coiled-coil containing protein 1
213821_s_at	0.015	0.006	2.37	0.0315541	0.555728	3423	IDS	iduronate 2-sulfatase
214906_x_at	-0.069	0.029	-2.37	0.0315804	0.555728	90634	N4BP2L1	NEDD4 binding protein 2-like 1
220803_at	0.035	0.015	2.37	0.0315968	0.555728	---	---	---
215081_at	-0.025	0.011	-2.37	0.0316055	0.555728	23251	KIAA1024	KIAA1024
205227_at	0.2	0.085	2.37	0.0317031	0.556983	3556	IL1RAP	interleukin 1 receptor accessory protein
210835_s_at	0.082	0.034	2.37	0.031775	0.557383	1488	CTBP2	C-terminal binding protein 2
216185_at	0.013	0.006	2.37	0.0317837	0.557383	10690	FUT9	fucosyltransferase 9 (alpha (1,3) fucosyltransferase)
217242_at	0.008	0.004	2.37	0.0318283	0.557383	7710	ZNF154	zinc finger protein 154
214189_s_at	0.01	0.004	2.37	0.0318305	0.557383	23062	GGA2	golgi-associated, gamma adaptin ear containing, ARF binding protein 2
214286_at	-0.011	0.005	-2.36	0.0319464	0.55861	2779	GNAT1	guanine nucleotide binding protein (G protein), alpha transducing activity polypeptide
222198_at	0.014	0.006	2.36	0.0319664	0.55861	---	---	---
215744_at	0.034	0.014	2.36	0.0319793	0.55861	2521	FUS	FUS RNA binding protein
221099_at	-0.008	0.003	-2.36	0.0320995	0.56025	---	---	---
205899_at	-0.011	0.005	-2.36	0.0321592	0.560746	8900	CCNA1	cyclin A1
214533_at	0.012	0.005	2.36	0.0321806	0.560746	1215	CMA1	chymase 1, mast cell
214991_s_at	0.015	0.006	2.36	0.0323551	0.562442	84720	PIGO	phosphatidylinositol glycan anchor biosynthesis class O
209497_s_at	0.105	0.045	2.36	0.0323784	0.562442	83759	RBM4B	RNA binding motif protein 4B
206778_at	0.011	0.004	2.36	0.0323837	0.562442	1415	CRYBB2	crystallin beta B2
215766_at	0.082	0.035	2.36	0.0323844	0.562442	221357	GSTA5	glutathione S-transferase alpha 5
213979_s_at	0.048	0.02	2.36	0.032414	0.562442	---	---	---
221412_at	0.017	0.007	2.36	0.0324364	0.562442	57191	VN1R1	vomeronasal 1 receptor 1
222056_s_at	-0.13	0.055	-2.35	0.0325851	0.564255	51011	FAHD2A	fumarylacetoacetate hydrolase domain containing 2A
204186_s_at	0.124	0.053	2.35	0.0326172	0.564255	5481	PPID	peptidylprolyl isomerase D
216242_x_at	-0.152	0.065	-2.35	0.0326256	0.564255	84820 /// 246721 /// 548644	POLR2J2 /// POLR2J3 /// POLR2J4	polymerase (RNA) II (DNA directed) polypeptide J2 /// polymerase (RNA) II (DNA directed
219601_s_at	0.013	0.005	2.35	0.0326653	0.564255	26148	C10orf12	chromosome 10 open reading frame 12
217348_x_at	0.007	0.003	2.35	0.0326744	0.564255	22899	ARHGEF15	Rho guanine nucleotide exchange factor 15
205519_at	0.023	0.01	2.35	0.0327092	0.564255	79968	WDR76	WD repeat domain 76
216643_at	0.011	0.005	2.35	0.0327388	0.564255	---	---	---
203185_at	0.096	0.041	2.35	0.0327529	0.564255	9770	RASSF2	Ras association (RalGDS/AF-6) domain family member 2
205943_at	-0.014	0.006	-2.35	0.0328201	0.564954	6999	TDO2	tryptophan 2,3-dioxygenase
201127_s_at	-0.074	0.031	-2.35	0.0329047	0.565683	47	ACLY	ATP citrate lyase
208696_at	0.056	0.024	2.35	0.0329155	0.565683	22948	CCT5	chaperonin containing TCP1, subunit 5 (epsilon)
200737_at	0.084	0.036	2.35	0.0330019	0.56569	5230	PGK1	phosphoglycerate kinase 1
207568_at	0.013	0.005	2.35	0.0331202	0.56569	8973	CHRNA6	cholinergic receptor, nicotinic alpha 6
211391_s_at	0.021	0.009	2.35	0.0331339	0.56569	23598	PATZ1	POZ (BTB) and AT hook containing zinc finger 1
216726_at	0.01	0.004	2.35	0.0331511	0.56569	139538	VENTXP1	VENT homeobox pseudogene 1
203399_x_at	0.012	0.005	2.35	0.0331691	0.56569	5671	PSG3	pregnancy specific beta-1-glycoprotein 3
48031_r_at	-0.191	0.081	-2.35	0.0331712	0.56569	10826	FAXDC2	fatty acid hydroxylase domain containing 2
215765_at	0.012	0.005	2.35	0.0331866	0.56569	10489	LRRC41	leucine rich repeat containing 41
220875_at	0.008	0.003	2.34	0.0331993	0.56569	---	---	---
219549_s_at	0.088	0.037	2.34	0.0332861	0.56569	10313	RTN3	reticulon 3
214989_x_at	-0.029	0.012	-2.34	0.0333651	0.56569	100421296	SRSF11P1	serine/arginine-rich splicing factor 11 pseudogene 1
208233_at	0.016	0.007	2.34	0.0333778	0.56569	10630	PDPN	podoplanin
209928_s_at	0.009	0.004	2.34	0.033379	0.56569	9242	MSC	musculin
209091_s_at	0.066	0.028	2.34	0.0334048	0.56569	51100	SH3GLB1	SH3-domain GRB2-like endophilin B1
222319_at	-0.033	0.014	-2.34	0.0334071	0.56569	---	---	---
213179_at	0.119	0.051	2.34	0.0334103	0.56569	9125	RQCD1	RCD1 required for cell differentiation1 homolog (S. pombe)
217384_x_at	-0.026	0.011	-2.34	0.0334433	0.56569	28410 /// 28412 /// 28420	IGHV3-53 /// IGHV3-66 /// IGHV3-72	immunoglobulin heavy variable 3-53 /// immunoglobulin heavy variable 3-66 /// immunoglo
217002_s_at	-0.007	0.003	-2.34	0.0334561	0.56569	3359	HTR3A	5-hydroxytryptamine (serotonin) receptor 3A, ionotropic
214456_x_at	0.013	0.005	2.34	0.0335011	0.56569	6288 /// 6289	SAA1 /// SAA2	serum amyloid A1 /// serum amyloid A2
216743_at	-0.026	0.011	-2.34	0.0335137	0.56569	---	---	---
222246_at	0.078	0.033	2.34	0.0335166	0.56569	---	---	---
210886_x_at	-0.09	0.038	-2.34	0.0335327	0.56569	11257	TP53TG1	TP53 target 1 (non-protein coding)
203288_at	0.092	0.039	2.34	0.0335355	0.56569	9710	KIAA0355	KIAA0355
215258_at	0.009	0.004	2.34	0.0335432	0.56569	199731	CADM4	cell adhesion molecule 4
215815_at	0.014	0.006	2.34	0.0335535	0.56569	8896	BUD31	BUD31 homolog
219605_at	0.02	0.008	2.34	0.033625	0.565886	7551	ZNF3	zinc finger protein 3
220013_at	0.011	0.005	2.34	0.0336627	0.565886	79852	EPHX3	epoxide hydrolase 3
208451_s_at	0.233	0.1	2.34	0.0336681	0.565886	720 /// 721 /// 100293534	C4A /// C4B /// C4B_2	complement component 4A (Rodgers blood group) /// complement component 4B (Chido blood
205096_at	0.038	0.016	2.34	0.0336799	0.565886	9883	POM121	POM121 transmembrane nucleoporin
208866_at	-0.062	0.027	-2.34	0.0337416	0.565886	1452	CSNK1A1	casein kinase 1, alpha 1
215166_at	0.01	0.004	2.34	0.0338	0.565886	22997	IGSF9B	immunoglobulin superfamily, member 9B
213524_s_at	0.277	0.119	2.33	0.0339089	0.565886	50486	G0S2	G0/G1 switch 2
208243_s_at	0.012	0.005	2.33	0.0339369	0.565886	1268	CNR1	cannabinoid receptor 1 (brain)
212099_at	0.172	0.074	2.33	0.03398	0.565886	388	RHOB	ras homolog family member B
222158_s_at	-0.097	0.042	-2.33	0.033989	0.565886	51029	DESI2	desumoylating isopeptidase 2
210239_at	0.01	0.004	2.33	0.03403	0.565886	10265	IRX5	iroquois homeobox 5
207498_s_at	0.036	0.015	2.33	0.0340317	0.565886	1564 /// 1565 /// 101929829	CYP2D6 /// CYP2D7 /// LOC101929829	cytochrome P450, family 2, subfamily D, polypeptide 6 /// cytochrome P450, family 2, su
213912_at	-0.022	0.01	-2.33	0.0340918	0.565886	23329	TBC1D30	TBC1 domain family, member 30
208330_at	0.009	0.004	2.33	0.0340986	0.565886	60529	ALX4	ALX homeobox 4
206182_at	0.061	0.026	2.33	0.0341045	0.565886	7693	ZNF134	zinc finger protein 134
204746_s_at	-0.011	0.005	-2.33	0.0341205	0.565886	9463	PICK1	protein interacting with PRKCA 1
204047_s_at	-0.126	0.054	-2.33	0.0341355	0.565886	9749	PHACTR2	phosphatase and actin regulator 2
201998_at	-0.068	0.029	-2.33	0.0341357	0.565886	6480	ST6GAL1	ST6 beta-galactosamide alpha-2,6-sialyltranferase 1
201155_s_at	0.093	0.04	2.33	0.0341547	0.565886	9927	MFN2	mitofusin 2
216318_at	0.011	0.005	2.33	0.0341556	0.565886	---	---	---
211353_at	0.01	0.004	2.33	0.0341844	0.565886	26103	LRIT1	leucine-rich repeat, immunoglobulin-like and transmembrane domains 1
202828_s_at	0.01	0.004	2.33	0.0342407	0.565886	4323	MMP14	matrix metallopeptidase 14 (membrane-inserted)
215889_at	0.011	0.005	2.33	0.0342515	0.565886	6498	SKIL	SKI-like proto-oncogene
221532_s_at	0.082	0.035	2.33	0.0342523	0.565886	80349	WDR61	WD repeat domain 61
217093_at	0.007	0.003	2.33	0.0342527	0.565886	6035	RNASE1	ribonuclease, RNase A family, 1 (pancreatic)
203529_at	0.048	0.021	2.33	0.0342561	0.565886	5537	PPP6C	protein phosphatase 6, catalytic subunit
220259_at	0.007	0.003	2.33	0.0343747	0.567065	79990	PLEKHH3	pleckstrin homology domain containing, family H (with MyTH4 domain) member 3
206694_at	0.01	0.004	2.33	0.0344162	0.567065	5407	PNLIPRP1	pancreatic lipase-related protein 1
203633_at	-0.267	0.115	-2.33	0.0344261	0.567065	1374	CPT1A	carnitine palmitoyltransferase 1A (liver)
204697_s_at	0.018	0.008	2.33	0.034434	0.567065	1113	CHGA	chromogranin A
204596_s_at	0.014	0.006	2.33	0.0344681	0.567188	6781	STC1	stanniocalcin 1
208350_at	-0.015	0.007	-2.33	0.0345055	0.567192	1446	CSN1S1	casein alpha s1
207250_at	0.008	0.003	2.32	0.0345576	0.567192	4990	SIX6	SIX homeobox 6
202676_x_at	-0.1	0.043	-2.32	0.0345644	0.567192	10922	FASTK	Fas-activated serine/threonine kinase
207978_s_at	0.012	0.005	2.32	0.0346034	0.567192	8013	NR4A3	nuclear receptor subfamily 4, group A, member 3
207850_at	-0.012	0.005	-2.32	0.0346072	0.567192	2921	CXCL3	chemokine (C-X-C motif) ligand 3
206814_at	-0.012	0.005	-2.32	0.0346475	0.567192	4803	NGF	nerve growth factor (beta polypeptide)
220114_s_at	0.013	0.005	2.32	0.0347036	0.567192	55576	STAB2	stabilin 2
202291_s_at	0.011	0.005	2.32	0.034712	0.567192	4256	MGP	matrix Gla protein
215194_at	0.008	0.003	2.32	0.0347177	0.567192	5578	PRKCA	protein kinase C, alpha
219921_s_at	0.207	0.089	2.32	0.0347347	0.567192	80005	DOCK5	dedicator of cytokinesis 5
215090_x_at	0.08	0.034	2.32	0.0348265	0.568255	440434	LOC440434	aminopeptidase puromycin sensitive pseudogene
220489_s_at	0.014	0.006	2.32	0.0348645	0.568439	347735	SERINC2	serine incorporator 2
211096_at	-0.02	0.009	-2.32	0.0349261	0.568655	5089	PBX2	pre-B-cell leukemia homeobox 2
205902_at	0.018	0.008	2.32	0.0349312	0.568655	3782	KCNN3	potassium channel, calcium activated intermediate/small conductance subfamily N alpha,
218207_s_at	0.011	0.005	2.32	0.0349745	0.568925	50861	STMN3	stathmin-like 3
216615_s_at	0.014	0.006	2.32	0.0350217	0.569152	3359	HTR3A	5-hydroxytryptamine (serotonin) receptor 3A, ionotropic
206710_s_at	-0.189	0.082	-2.32	0.0350419	0.569152	23136	EPB41L3	erythrocyte membrane protein band 4.1-like 3
205679_x_at	0.016	0.007	2.32	0.035078	0.569232	176	ACAN	aggrecan
207923_x_at	0.01	0.004	2.32	0.0351003	0.569232	7849	PAX8	paired box 8
205552_s_at	-0.545	0.235	-2.32	0.0351471	0.569558	4938	OAS1	2'-5'-oligoadenylate synthetase 1
205715_at	0.18	0.078	2.31	0.035201	0.569998	683	BST1	bone marrow stromal cell antigen 1
214568_at	0.012	0.005	2.31	0.0353376	0.571756	23430	TPSD1	tryptase delta 1
213908_at	0.11	0.048	2.31	0.0353817	0.571756	339005 /// 440253	WHAMMP2 /// WHAMMP3	WAS protein homolog associated with actin, golgi membranes and microtubules pseudogene
215466_at	0.027	0.012	2.31	0.0353901	0.571756	---	---	---
209041_s_at	0.111	0.048	2.31	0.0354818	0.572773	7327	UBE2G2	ubiquitin conjugating enzyme E2G 2
203242_s_at	-0.13	0.056	-2.31	0.0355069	0.572773	10611	PDLIM5	PDZ and LIM domain 5
216599_x_at	0.005	0.002	2.31	0.0355385	0.572849	9356	SLC22A6	solute carrier family 22 (organic anion transporter), member 6
210864_x_at	0.01	0.005	2.31	0.0355973	0.573363	3077	HFE	hemochromatosis
204113_at	0.122	0.053	2.31	0.035658	0.573906	10658	CELF1	CUGBP, Elav-like family member 1
215122_at	-0.029	0.012	-2.31	0.0357444	0.574862	6911	TBX6	T-box 6
216173_at	-0.14	0.061	-2.31	0.0357992	0.575084	---	---	---
218612_s_at	-0.097	0.042	-2.3	0.0359281	0.575084	10078	TSSC4	tumor suppressing subtransferable candidate 4
215419_at	0.009	0.004	2.3	0.0359651	0.575084	23217	ZFR2	zinc finger RNA binding protein 2
201756_at	0.072	0.031	2.3	0.0359876	0.575084	6118	RPA2	replication protein A2
37549_g_at	0.038	0.017	2.3	0.0359917	0.575084	27241	BBS9	Bardet-Biedl syndrome 9
211141_s_at	0.011	0.005	2.3	0.0359968	0.575084	4849	CNOT3	CCR4-NOT transcription complex subunit 3
220881_at	0.012	0.005	2.3	0.0360148	0.575084	---	---	---
215407_s_at	0.018	0.008	2.3	0.0360289	0.575084	23245	ASTN2	astrotactin 2
208627_s_at	0.137	0.06	2.3	0.036087	0.575084	4904	YBX1	Y box binding protein 1
210808_s_at	-0.046	0.02	-2.3	0.0361306	0.575084	27035	NOX1	NADPH oxidase 1
203015_s_at	0.014	0.006	2.3	0.0361389	0.575084	117178	SSX2IP	synovial sarcoma, X breakpoint 2 interacting protein
201143_s_at	0.132	0.058	2.3	0.0361425	0.575084	1965	EIF2S1	eukaryotic translation initiation factor 2, subunit 1 alpha, 35kDa
217067_s_at	0.022	0.009	2.3	0.0361702	0.575084	1758	DMP1	dentin matrix acidic phosphoprotein 1
220486_x_at	-0.215	0.093	-2.3	0.0362108	0.575084	84187 /// 101928589	LOC101928589 /// TMEM164	uncharacterized LOC101928589 /// transmembrane protein 164
201241_at	0.134	0.058	2.3	0.0362758	0.575084	1653	DDX1	DEAD (Asp-Glu-Ala-Asp) box helicase 1
218569_s_at	0.059	0.026	2.3	0.0362763	0.575084	55709	KBTBD4	kelch repeat and BTB (POZ) domain containing 4
218153_at	0.093	0.041	2.3	0.036299	0.575084	79587	CARS2	cysteinyl-tRNA synthetase 2, mitochondrial (putative)
221783_at	0.037	0.016	2.3	0.0363158	0.575084	58525	WIZ	widely interspaced zinc finger motifs
217277_at	0.009	0.004	2.3	0.036317	0.575084	84088	IGLVIVOR22-1	immunoglobulin lambda variable (IV)/OR22-1 (pseudogene)
214922_at	0.011	0.005	2.3	0.0363244	0.575084	83744	ZNF484	zinc finger protein 484
204652_s_at	0.057	0.025	2.3	0.0363697	0.575084	4899	NRF1	nuclear respiratory factor 1
213298_at	-0.062	0.027	-2.3	0.0363973	0.575084	4782	NFIC	nuclear factor I/C (CCAAT-binding transcription factor)
38710_at	-0.096	0.042	-2.3	0.036405	0.575084	55611	OTUB1	OTU deubiquitinase, ubiquitin aldehyde binding 1
219862_s_at	0.105	0.046	2.3	0.0364326	0.575084	26502	NARF	nuclear prelamin A recognition factor
214637_at	0.012	0.005	2.3	0.0364334	0.575084	5008	OSM	oncostatin M
216626_at	-0.024	0.01	-2.3	0.0365049	0.575786	---	---	---
203876_s_at	0.012	0.005	2.3	0.036539	0.575898	4320	MMP11	matrix metallopeptidase 11
211844_s_at	0.009	0.004	2.29	0.0365918	0.576241	8828	NRP2	neuropilin 2
221567_at	0.011	0.005	2.29	0.0366518	0.576241	8996	NOL3	nucleolar protein 3 (apoptosis repressor with CARD domain)
205846_at	0.009	0.004	2.29	0.0366648	0.576241	5787	PTPRB	protein tyrosine phosphatase, receptor type, B
212883_at	0.01	0.005	2.29	0.0366691	0.576241	348	APOE	apolipoprotein E
221496_s_at	-0.154	0.067	-2.29	0.0367075	0.576419	10766	TOB2	transducer of ERBB2, 2
201944_at	0.108	0.047	2.29	0.0367458	0.576595	3074	HEXB	hexosaminidase B (beta polypeptide)
213999_at	0.07	0.03	2.29	0.036805	0.576789	84272	YIPF4	Yip1 domain family member 4
203353_s_at	0.048	0.021	2.29	0.0368576	0.576789	4152	MBD1	methyl-CpG binding domain protein 1
41553_at	0.007	0.003	2.29	0.0368927	0.576789	734	OSGIN2	oxidative stress induced growth inhibitor family member 2
221584_s_at	0.009	0.004	2.29	0.0369058	0.576789	3778	KCNMA1	potassium channel, calcium activated large conductance subfamily M alpha, member 1
206598_at	0.008	0.004	2.29	0.0369555	0.576789	3630	INS	insulin
213544_at	0.009	0.004	2.29	0.0369687	0.576789	3622	ING2	inhibitor of growth family member 2
209349_at	0.064	0.028	2.29	0.0370016	0.576789	10111	RAD50	RAD50 homolog, double strand break repair protein
207805_s_at	0.056	0.025	2.29	0.0370132	0.576789	5715	PSMD9	proteasome 26S subunit, non-ATPase 9
214127_s_at	0.005	0.002	2.29	0.0370224	0.576789	51593	SRRT	serrate, RNA effector molecule
216432_at	0.007	0.003	2.29	0.0370455	0.576789	105369153	LOC105369153	endogenous retrovirus group K member 25 Env polyprotein-like
220399_at	0.034	0.015	2.29	0.0370669	0.576789	79854	LINC00115	long intergenic non-protein coding RNA 115
213970_at	0.054	0.024	2.29	0.0371198	0.576789	285282	RABL3	RAB, member of RAS oncogene family-like 3
217411_s_at	0.014	0.006	2.29	0.037123	0.576789	6239	RREB1	ras responsive element binding protein 1
218775_s_at	0.038	0.016	2.29	0.0371374	0.576789	80014	WWC2	WW and C2 domain containing 2
207988_s_at	0.052	0.023	2.29	0.0372026	0.577382	10109	ARPC2	actin related protein 2/3 complex subunit 2
205832_at	-0.039	0.017	-2.29	0.0372445	0.577611	51200	CPA4	carboxypeptidase A4
216919_at	0.008	0.004	2.28	0.0373162	0.578301	9537	TP53I11	tumor protein p53 inducible protein 11
202166_s_at	0.112	0.049	2.28	0.0373516	0.578429	5504	PPP1R2	protein phosphatase 1, regulatory (inhibitor) subunit 2
202231_at	-0.045	0.02	-2.28	0.0374154	0.578642	10480	EIF3M	eukaryotic translation initiation factor 3, subunit M
219395_at	0.011	0.005	2.28	0.0374318	0.578642	80004	ESRP2	epithelial splicing regulatory protein 2
212662_at	0.07	0.031	2.28	0.0374683	0.578642	5817	PVR	poliovirus receptor
204747_at	-0.425	0.186	-2.28	0.0374741	0.578642	3437	IFIT3	interferon-induced protein with tetratricopeptide repeats 3
218044_x_at	0.017	0.007	2.28	0.0375013	0.578644	5763	PTMS	parathymosin
218959_at	0.011	0.005	2.28	0.0375559	0.579059	3226	HOXC10	homeobox C10
212499_s_at	0.069	0.03	2.28	0.0375826	0.579059	51077 /// 93487	FCF1 /// MAPK1IP1L	FCF1 rRNA-processing protein /// mitogen-activated protein kinase 1 interacting protein
216317_x_at	-0.138	0.06	-2.28	0.0377272	0.580866	6006	RHCE	Rh blood group, CcEe antigens
220516_at	0.011	0.005	2.28	0.0377916	0.581045	54993	ZSCAN2	zinc finger and SCAN domain containing 2
214107_x_at	0.078	0.034	2.28	0.0377934	0.581045	440434	LOC440434	aminopeptidase puromycin sensitive pseudogene
216336_x_at	-0.127	0.056	-2.28	0.0378568	0.581367	4493	MT1E	metallothionein 1E
203641_s_at	0.008	0.004	2.28	0.0378945	0.581367	22837	COBLL1	cordon-bleu WH2 repeat protein like 1
215921_at	0.205	0.09	2.28	0.0378963	0.581367	23117 /// 440345 /// 728888 /// 100132247	NPIPB11 /// NPIPB3 /// NPIPB4 /// NPIPB5	nuclear pore complex interacting protein family, member B11 /// nuclear pore complex in
207670_at	0.01	0.004	2.28	0.0379352	0.581546	3891	KRT85	keratin 85, type II
214154_s_at	0.007	0.003	2.27	0.0380392	0.58272	5318	PKP2	plakophilin 2
210044_s_at	-0.135	0.059	-2.27	0.0381302	0.583695	4066	LYL1	lymphoblastic leukemia associated hematopoiesis regulator 1
202826_at	0.152	0.067	2.27	0.0381834	0.58385	6692	SPINT1	serine peptidase inhibitor, Kunitz type 1
218990_s_at	0.014	0.006	2.27	0.0381952	0.58385	6707	SPRR3	small proline-rich protein 3
207000_s_at	-0.072	0.031	-2.27	0.0382411	0.584133	5533	PPP3CC	protein phosphatase 3, catalytic subunit, gamma isozyme
206072_at	0.009	0.004	2.27	0.0382745	0.584224	7349	UCN	urocortin
214075_at	0.021	0.009	2.27	0.0383983	0.584353	29937	NENF	neudesin neurotrophic factor
217746_s_at	0.054	0.024	2.27	0.0384005	0.584353	10015	PDCD6IP	programmed cell death 6 interacting protein
216711_s_at	0.067	0.03	2.27	0.0384101	0.584353	6872	TAF1	TAF1 RNA polymerase II, TATA box binding protein (TBP)-associated factor, 250kDa
218799_at	-0.084	0.037	-2.27	0.0384138	0.584353	54707	GPN2	GPN-loop GTPase 2
221330_at	0.008	0.004	2.27	0.0384202	0.584353	1129	CHRM2	cholinergic receptor, muscarinic 2
218502_s_at	0.12	0.053	2.27	0.0384776	0.584574	7227	TRPS1	trichorhinophalangeal syndrome I
203841_x_at	0.012	0.005	2.27	0.0385325	0.584574	22924	MAPRE3	microtubule-associated protein, RP/EB family, member 3
216284_at	0.006	0.003	2.27	0.0385672	0.584574	---	---	---
208569_at	0.005	0.002	2.27	0.0385847	0.584574	8335	HIST1H2AB	histone cluster 1, H2ab
221400_at	-0.017	0.008	-2.27	0.0386153	0.584574	53904	MYO3A	myosin IIIA
209514_s_at	0.143	0.063	2.27	0.0386183	0.584574	5873	RAB27A	RAB27A, member RAS oncogene family
201341_at	0.508	0.224	2.27	0.0386633	0.584574	8507	ENC1	ectodermal-neural cortex 1 (with BTB domain)
216429_at	0.018	0.008	2.27	0.0386783	0.584574	---	---	---
200807_s_at	0.076	0.033	2.27	0.0386818	0.584574	3329	HSPD1	heat shock 60kDa protein 1 (chaperonin)
206866_at	0.014	0.006	2.27	0.0387242	0.584775	1002	CDH4	cadherin 4, type 1, R-cadherin (retinal)
218615_s_at	0.105	0.046	2.27	0.0387501	0.584775	55254	TMEM39A	transmembrane protein 39A
207154_at	0.011	0.005	2.26	0.0387923	0.584999	1735	DIO3	deiodinase, iodothyronine, type III
203528_at	0.085	0.037	2.26	0.038835	0.585227	10507	SEMA4D	sema domain, immunoglobulin domain (Ig), transmembrane domain (TM) and short cytoplasmi
207042_at	0.01	0.004	2.26	0.0388719	0.585369	1870	E2F2	E2F transcription factor 2
210363_s_at	0.009	0.004	2.26	0.0389635	0.586334	6327	SCN2B	sodium channel, voltage gated, type II beta subunit
209266_s_at	-0.017	0.008	-2.26	0.0391399	0.588302	64116	SLC39A8	solute carrier family 39 (zinc transporter), member 8
202347_s_at	0.064	0.028	2.26	0.0391495	0.588302	3093	UBE2K	ubiquitin conjugating enzyme E2K
214955_at	0.027	0.012	2.26	0.0392561	0.588771	164656	TMPRSS6	transmembrane protease, serine 6
209682_at	-0.084	0.037	-2.26	0.039258	0.588771	868	CBLB	Cbl proto-oncogene B, E3 ubiquitin protein ligase
221955_at	0.012	0.005	2.26	0.039291	0.588771	---	---	---
215798_at	0.01	0.004	2.26	0.0392913	0.588771	10840	ALDH1L1	aldehyde dehydrogenase 1 family, member L1
220967_s_at	-0.043	0.019	-2.26	0.0393705	0.589543	79943	ZNF696	zinc finger protein 696
205563_at	0.01	0.004	2.26	0.039448	0.590288	3814	KISS1	KiSS-1 metastasis-suppressor
202487_s_at	0.068	0.03	2.26	0.0394842	0.590307	94239	H2AFV	H2A histone family, member V
215295_at	0.012	0.005	2.26	0.0395048	0.590307	1838	DTNB	dystrobrevin beta
216285_at	0.01	0.005	2.25	0.0395462	0.590512	8220	DGCR14	DiGeorge syndrome critical region gene 14
206842_at	0.009	0.004	2.25	0.0395876	0.590595	3750	KCND1	potassium channel, voltage gated Shal related subfamily D, member 1
205314_x_at	0.011	0.005	2.25	0.0396233	0.590595	6645	SNTB2	syntrophin, beta 2 (dystrophin-associated protein A1, 59kDa, basic component 2)
222248_s_at	0.005	0.002	2.25	0.0396496	0.590595	23409	SIRT4	sirtuin 4
204972_at	-0.189	0.084	-2.25	0.0396627	0.590595	4939	OAS2	2'-5'-oligoadenylate synthetase 2
220158_at	0.004	0.002	2.25	0.0397153	0.590965	56891	LGALS14	lectin, galactoside-binding, soluble, 14
219039_at	-0.042	0.019	-2.25	0.0398098	0.591957	54910	SEMA4C	sema domain, immunoglobulin domain (Ig), transmembrane domain (TM) and short cytoplasmi
221008_s_at	0.01	0.004	2.25	0.0398592	0.592103	64850	ETNPPL	ethanolamine-phosphate phospho-lyase
208135_at	0.009	0.004	2.25	0.0398759	0.592103	6928	HNF1B	HNF1 homeobox B
218266_s_at	0.007	0.003	2.25	0.039903	0.592103	23413	NCS1	neuronal calcium sensor 1
211838_x_at	0.011	0.005	2.25	0.0399421	0.592271	56143	PCDHA5	protocadherin alpha 5
214380_at	-0.008	0.003	-2.25	0.0400003	0.592583	26121	PRPF31	pre-mRNA processing factor 31
210797_s_at	-0.337	0.15	-2.25	0.0400225	0.592583	8638	OASL	2'-5'-oligoadenylate synthetase-like
207455_at	0.01	0.004	2.25	0.0400467	0.592583	5028	P2RY1	purinergic receptor P2Y, G-protein coupled, 1
204325_s_at	0.01	0.004	2.25	0.0401814	0.593823	4763	NF1	neurofibromin 1
206886_x_at	0.012	0.005	2.25	0.0401862	0.593823	2688	GH1	growth hormone 1
207012_at	0.008	0.004	2.25	0.0402685	0.594627	4325	MMP16	matrix metallopeptidase 16 (membrane-inserted)
219482_at	0.076	0.034	2.24	0.0404099	0.595128	54093	SETD4	SET domain containing 4
216879_at	0.006	0.003	2.24	0.0404296	0.595128	---	---	---
205910_s_at	0.009	0.004	2.24	0.0404493	0.595128	1056	CEL	carboxyl ester lipase
207984_s_at	0.019	0.008	2.24	0.0404574	0.595128	4355	MPP2	membrane protein, palmitoylated 2
216594_x_at	0.023	0.01	2.24	0.040469	0.595128	1645	AKR1C1	aldo-keto reductase family 1, member C1
213758_at	0.113	0.05	2.24	0.0405351	0.595128	1327	COX4I1	cytochrome c oxidase subunit IV isoform 1
208240_s_at	0.011	0.005	2.24	0.0405389	0.595128	2246	FGF1	fibroblast growth factor 1 (acidic)
207462_at	0.013	0.006	2.24	0.0405603	0.595128	2742	GLRA2	glycine receptor alpha 2
213792_s_at	-0.129	0.057	-2.24	0.0405934	0.595128	3643	INSR	insulin receptor
215767_at	0.016	0.007	2.24	0.0406036	0.595128	91752	ZNF804A	zinc finger protein 804A
205374_at	-0.01	0.005	-2.24	0.0406467	0.595128	6588	SLN	sarcolipin
221483_s_at	0.084	0.038	2.24	0.0406593	0.595128	10776	ARPP19	cAMP-regulated phosphoprotein 19kDa
210693_at	0.007	0.003	2.24	0.0406875	0.595128	56928	SPPL2B	signal peptide peptidase like 2B
205155_s_at	0.013	0.006	2.24	0.0406945	0.595128	6712	SPTBN2	spectrin, beta, non-erythrocytic 2
208582_s_at	0.01	0.005	2.24	0.040755	0.595128	26581 /// 26582 /// 26584	DUX1 /// DUX3 /// DUX5	double homeobox 1 /// double homeobox 3 /// double homeobox 5
216065_at	-0.049	0.022	-2.24	0.0407996	0.595128	8705	B3GALT4	UDP-Gal:betaGlcNAc beta 1,3-galactosyltransferase 4
208347_at	0.016	0.007	2.24	0.0408733	0.595128	---	---	---
219732_at	0.012	0.005	2.24	0.0408838	0.595128	54886	PLPPR1	phospholipid phosphatase related 1
202086_at	-0.464	0.207	-2.24	0.0408954	0.595128	4599	MX1	MX dynamin-like GTPase 1
217004_s_at	0.02	0.009	2.24	0.0409436	0.595128	4168	MCF2	MCF.2 cell line derived transforming sequence
213121_at	0.018	0.008	2.24	0.0409489	0.595128	6625	SNRNP70	small nuclear ribonucleoprotein, U1 70kDa subunit
207666_x_at	-0.024	0.011	-2.24	0.0409898	0.595128	10214	SSX3	synovial sarcoma, X breakpoint 3
221682_s_at	0.019	0.008	2.24	0.0410253	0.595128	56100	PCDHGB6	protocadherin gamma subfamily B, 6
204804_at	-0.091	0.041	-2.24	0.0410311	0.595128	6737	TRIM21	tripartite motif containing 21
221901_at	0.008	0.003	2.24	0.0410412	0.595128	85352	KIAA1644	KIAA1644
219110_at	-0.064	0.029	-2.24	0.041052	0.595128	54433	GAR1	GAR1 homolog, ribonucleoprotein
215938_s_at	0.013	0.006	2.23	0.0410724	0.595128	8398	PLA2G6	phospholipase A2, group VI (cytosolic, calcium-independent)
203070_at	0.01	0.004	2.23	0.041126	0.595128	7869	SEMA3B	sema domain, immunoglobulin domain (Ig), short basic domain, secreted, (semaphorin) 3B
202648_at	-0.074	0.033	-2.23	0.0411315	0.595128	6223	RPS19	ribosomal protein S19
208843_s_at	-0.073	0.033	-2.23	0.041141	0.595128	26003	GORASP2	golgi reassembly stacking protein 2
217119_s_at	-0.075	0.033	-2.23	0.0412272	0.595971	2833	CXCR3	chemokine (C-X-C motif) receptor 3
214379_at	-0.095	0.042	-2.23	0.0412826	0.596367	9987	HNRNPDL	heterogeneous nuclear ribonucleoprotein D like
205929_at	-0.065	0.029	-2.23	0.041326	0.596589	10223	GPA33	glycoprotein A33 (transmembrane)
200004_at	0.089	0.04	2.23	0.0413856	0.596827	1982	EIF4G2	eukaryotic translation initiation factor 4 gamma, 2
203166_at	0.17	0.076	2.23	0.0413986	0.596827	10428	CFDP1	craniofacial development protein 1
218983_at	0.084	0.037	2.23	0.0414695	0.597028	51279	C1RL	complement component 1, r subcomponent-like
212603_at	0.137	0.062	2.23	0.0415103	0.597028	10240	MRPS31	mitochondrial ribosomal protein S31
204005_s_at	0.045	0.02	2.23	0.0415547	0.597028	5074	PAWR	PRKC, apoptosis, WT1, regulator
222342_at	0.017	0.008	2.23	0.0415647	0.597028	---	---	---
219211_at	-0.047	0.021	-2.23	0.0415952	0.597028	11274	USP18	ubiquitin specific peptidase 18
218415_at	-0.067	0.03	-2.23	0.0416266	0.597028	26276	VPS33B	vacuolar protein sorting 33 homolog B (yeast)
211462_s_at	0.014	0.006	2.23	0.0416381	0.597028	90665	TBL1Y	transducin (beta)-like 1, Y-linked
219886_at	-0.023	0.01	-2.23	0.0416451	0.597028	79598	CEP97	centrosomal protein 97kDa
210385_s_at	0.155	0.069	2.23	0.0416648	0.597028	51752	ERAP1	endoplasmic reticulum aminopeptidase 1
201364_s_at	0.102	0.046	2.23	0.0418074	0.598346	4947	OAZ2	ornithine decarboxylase antizyme 2
215495_s_at	0.01	0.004	2.22	0.0419071	0.598346	23034	SAMD4A	sterile alpha motif domain containing 4A
209572_s_at	0.152	0.068	2.22	0.0419294	0.598346	8726	EED	embryonic ectoderm development
212400_at	-0.08	0.036	-2.22	0.0419408	0.598346	399665	FAM102A	family with sequence similarity 102, member A
202913_at	0.088	0.04	2.22	0.0419638	0.598346	9826	ARHGEF11	Rho guanine nucleotide exchange factor 11
205577_at	0.009	0.004	2.22	0.0419914	0.598346	5837	PYGM	phosphorylase, glycogen, muscle
209767_s_at	0.081	0.037	2.22	0.0419964	0.598346	5413 /// 100526833	SEPT5 /// SEPT5-GP1BB	septin 5 /// SEPT5-GP1BB readthrough
204862_s_at	-0.067	0.03	-2.22	0.0420012	0.598346	4832	NME3	NME/NM23 nucleoside diphosphate kinase 3
209916_at	-0.133	0.06	-2.22	0.0420297	0.598346	55526	DHTKD1	dehydrogenase E1 and transketolase domain containing 1
219860_at	-0.109	0.049	-2.22	0.0420576	0.598346	80741	LY6G5C	lymphocyte antigen 6 complex, locus G5C
220677_s_at	0.013	0.006	2.22	0.042066	0.598346	11095	ADAMTS8	ADAM metallopeptidase with thrombospondin type 1 motif 8
221259_s_at	0.008	0.004	2.22	0.0421761	0.599086	56159	TEX11	testis expressed 11
212441_at	0.105	0.047	2.22	0.0421955	0.599086	9778	KIAA0232	KIAA0232
210167_s_at	0.012	0.005	2.22	0.0422098	0.599086	7008	TEF	thyrotrophic embryonic factor
36907_at	-0.08	0.036	-2.22	0.0422305	0.599086	4598	MVK	mevalonate kinase
207144_s_at	-0.012	0.005	-2.22	0.0422872	0.599491	4435	CITED1	Cbp/p300-interacting transactivator, with Glu/Asp rich carboxy-terminal domain, 1
206171_at	-0.141	0.064	-2.22	0.0423835	0.600239	140	ADORA3	adenosine A3 receptor
216271_x_at	0.008	0.004	2.22	0.0424093	0.600239	85360	SYDE1	synapse defective 1, Rho GTPase, homolog 1 (C. elegans)
205610_at	0.027	0.012	2.22	0.0424722	0.600239	8736	MYOM1	myomesin 1
209016_s_at	-0.018	0.008	-2.22	0.0424843	0.600239	3855	KRT7	keratin 7, type II
209136_s_at	-0.126	0.057	-2.22	0.0425164	0.600239	9100	USP10	ubiquitin specific peptidase 10
220128_s_at	-0.007	0.003	-2.22	0.0425511	0.600239	79815	NIPAL2	NIPA-like domain containing 2
211541_s_at	0.007	0.003	2.22	0.0425567	0.600239	1859	DYRK1A	dual specificity tyrosine-(Y)-phosphorylation regulated kinase 1A
33767_at	0.078	0.035	2.22	0.0425965	0.600239	4744	NEFH	neurofilament, heavy polypeptide
208041_at	0.01	0.004	2.22	0.0426203	0.600239	6011	GRK1	G protein-coupled receptor kinase 1
204941_s_at	0.012	0.005	2.22	0.0426218	0.600239	222	ALDH3B2	aldehyde dehydrogenase 3 family, member B2
213793_s_at	0.114	0.051	2.21	0.042713	0.60083	9456	HOMER1	homer scaffolding protein 1
219463_at	-0.012	0.005	-2.21	0.0427202	0.60083	24141	LAMP5	lysosomal-associated membrane protein family, member 5
216115_at	0.07	0.031	2.21	0.0428392	0.602105	4763	NF1	neurofibromin 1
210324_at	0.007	0.003	2.21	0.0429189	0.602486	733	C8G	complement component 8, gamma polypeptide
214319_at	0.056	0.025	2.21	0.0429375	0.602486	10129	FRY	FRY microtubule binding protein
201811_x_at	0.148	0.067	2.21	0.0429691	0.602486	9467	SH3BP5	SH3-domain binding protein 5 (BTK-associated)
211250_s_at	0.131	0.059	2.21	0.0430069	0.602486	6452	SH3BP2	SH3-domain binding protein 2
213276_at	-0.012	0.005	-2.21	0.0430174	0.602486	816	CAMK2B	calcium/calmodulin-dependent protein kinase II beta
202794_at	0.122	0.055	2.21	0.0430587	0.602486	3628	INPP1	inositol polyphosphate-1-phosphatase
206589_at	-0.051	0.023	-2.21	0.0430866	0.602486	2672	GFI1	growth factor independent 1 transcription repressor
206590_x_at	0.009	0.004	2.21	0.0430927	0.602486	1813	DRD2	dopamine receptor D2
222166_at	0.006	0.003	2.21	0.0431224	0.602506	79095	C9orf16	chromosome 9 open reading frame 16
205330_at	0.01	0.004	2.21	0.0432169	0.603431	4330	MN1	meningioma (disrupted in balanced translocation) 1
215068_s_at	0.05	0.023	2.21	0.043376	0.604605	80028	FBXL18	F-box and leucine-rich repeat protein 18
218588_s_at	-0.059	0.027	-2.21	0.0433915	0.604605	10827	FAM114A2	family with sequence similarity 114, member A2
201512_s_at	0.132	0.06	2.21	0.0434114	0.604605	9868	TOMM70A	translocase of outer mitochondrial membrane 70 homolog A (S. cerevisiae)
219499_at	0.016	0.007	2.21	0.0434146	0.604605	55176	SEC61A2	Sec61 translocon alpha 2 subunit
214102_at	-0.155	0.07	-2.21	0.0434614	0.604862	---	---	---
208153_s_at	0.009	0.004	2.2	0.0434999	0.604922	2196	FAT2	FAT atypical cadherin 2
201331_s_at	0.115	0.052	2.2	0.0435226	0.604922	6778	STAT6	signal transducer and activator of transcription 6, interleukin-4 induced
211823_s_at	0.036	0.017	2.2	0.0436285	0.605409	5829	PXN	paxillin
204599_s_at	-0.04	0.018	-2.2	0.0436475	0.605409	10573	MRPL28	mitochondrial ribosomal protein L28
212348_s_at	-0.085	0.038	-2.2	0.043648	0.605409	23028	KDM1A	lysine (K)-specific demethylase 1A
211265_at	0.013	0.006	2.2	0.0436713	0.605409	5733	PTGER3	prostaglandin E receptor 3 (subtype EP3)
205478_at	0.012	0.006	2.2	0.0438306	0.606327	5502	PPP1R1A	protein phosphatase 1, regulatory (inhibitor) subunit 1A
208179_x_at	0.075	0.034	2.2	0.0438525	0.606327	3804	KIR2DL3	killer cell immunoglobulin-like receptor, two domains, long cytoplasmic tail, 3
215531_s_at	0.014	0.006	2.2	0.0438579	0.606327	2558	GABRA5	gamma-aminobutyric acid (GABA) A receptor, alpha 5
221931_s_at	0.076	0.035	2.2	0.0438777	0.606327	81929	SEH1L	SEH1-like nucleoporin
217895_at	0.081	0.037	2.2	0.0438799	0.606327	55037	PTCD3	pentatricopeptide repeat domain 3
210663_s_at	0.125	0.057	2.2	0.0439208	0.606499	8942	KYNU	kynureninase
220780_at	0.018	0.008	2.2	0.0439531	0.60655	50487	PLA2G3	phospholipase A2, group III
219684_at	-0.187	0.085	-2.2	0.0440041	0.606861	64108	RTP4	receptor (chemosensory) transporter protein 4
201039_s_at	-0.108	0.049	-2.2	0.0441168	0.607797	5886	RAD23A	RAD23 homolog A, nucleotide excision repair protein
213182_x_at	-0.139	0.063	-2.2	0.044129	0.607797	1028	CDKN1C	cyclin-dependent kinase inhibitor 1C (p57, Kip2)
221206_at	0.059	0.027	2.2	0.044177	0.608064	5395 /// 441194	PMS2 /// PMS2CL	PMS1 homolog 2, mismatch repair system component /// PMS2 C-terminal like pseudogene
212512_s_at	-0.139	0.063	-2.2	0.044215	0.608194	10498	CARM1	coactivator-associated arginine methyltransferase 1
209491_s_at	0.01	0.005	2.2	0.04425	0.608283	272	AMPD3	adenosine monophosphate deaminase 3
200024_at	-0.084	0.038	-2.2	0.0442991	0.608565	6193	RPS5	ribosomal protein S5
204785_x_at	0.06	0.027	2.19	0.044352	0.608656	3455	IFNAR2	interferon (alpha, beta and omega) receptor 2
212757_s_at	0.078	0.036	2.19	0.0443629	0.608656	818	CAMK2G	calcium/calmodulin-dependent protein kinase II gamma
218361_at	0.103	0.047	2.19	0.0444136	0.6089	55204	GOLPH3L	golgi phosphoprotein 3-like
216504_s_at	0.042	0.019	2.19	0.0444379	0.6089	64116	SLC39A8	solute carrier family 39 (zinc transporter), member 8
43544_at	-0.195	0.089	-2.19	0.0445414	0.609635	10025	MED16	mediator complex subunit 16
209005_at	0.123	0.056	2.19	0.0445488	0.609635	26234	FBXL5	F-box and leucine-rich repeat protein 5
207613_s_at	0.016	0.007	2.19	0.0446144	0.610139	815	CAMK2A	calcium/calmodulin-dependent protein kinase II alpha
205195_at	0.087	0.04	2.19	0.0446985	0.610139	1174	AP1S1	adaptor-related protein complex 1 sigma 1 subunit
218860_at	0.011	0.005	2.19	0.0446994	0.610139	79050	NOC4L	nucleolar complex associated 4 homolog
209093_s_at	-0.091	0.041	-2.19	0.0447002	0.610139	2629 /// 2630	GBA /// GBAP1	glucosidase, beta, acid /// glucosidase, beta, acid pseudogene 1
213867_x_at	0.031	0.014	2.19	0.0447644	0.610515	60	ACTB	actin, beta
218807_at	0.132	0.06	2.19	0.0448174	0.610515	10451	VAV3	vav 3 guanine nucleotide exchange factor
221049_s_at	-0.176	0.08	-2.19	0.044845	0.610515	27343	POLL	polymerase (DNA directed), lambda
221411_at	0.014	0.006	2.19	0.0448551	0.610515	3238	HOXD12	homeobox D12
200953_s_at	0.079	0.036	2.19	0.0448975	0.610515	894	CCND2	cyclin D2
214857_at	0.12	0.055	2.19	0.0449181	0.610515	100505761	RPARP-AS1	RPARP antisense RNA 1
217815_at	0.059	0.027	2.19	0.0449901	0.610515	11198	SUPT16H	SPT16 homolog, facilitates chromatin remodeling subunit
212639_x_at	0.097	0.044	2.19	0.0450036	0.610515	7846 /// 10376	TUBA1A /// TUBA1B	tubulin, alpha 1a /// tubulin, alpha 1b
214212_x_at	0.009	0.004	2.19	0.0450892	0.610515	10979	FERMT2	fermitin family member 2
204537_s_at	0.009	0.004	2.19	0.045091	0.610515	2564	GABRE	gamma-aminobutyric acid (GABA) A receptor, epsilon
217637_at	0.012	0.005	2.19	0.0451132	0.610515	3745	KCNB1	potassium channel, voltage gated Shab related subfamily B, member 1
206699_x_at	0.015	0.007	2.19	0.0451284	0.610515	4861	NPAS1	neuronal PAS domain protein 1
214413_at	0.011	0.005	2.18	0.0452227	0.610515	6898	TAT	tyrosine aminotransferase
204086_at	0.013	0.006	2.18	0.045239	0.610515	23532	PRAME	preferentially expressed antigen in melanoma
218427_at	0.145	0.066	2.18	0.0452393	0.610515	10807	SDCCAG3	serologically defined colon cancer antigen 3
215154_at	0.022	0.01	2.18	0.0452503	0.610515	9706	ULK2	unc-51 like autophagy activating kinase 2
210529_s_at	-0.033	0.015	-2.18	0.0452982	0.610515	9747	TCAF1	TRPM8 channel-associated factor 1
61297_at	0.011	0.005	2.18	0.0453226	0.610515	57513	CASKIN2	CASK interacting protein 2
208985_s_at	0.089	0.041	2.18	0.0453354	0.610515	8669	EIF3J	eukaryotic translation initiation factor 3, subunit J
213874_at	0.012	0.006	2.18	0.0454165	0.610515	5267	SERPINA4	serpin peptidase inhibitor, clade A (alpha-1 antiproteinase, antitrypsin), member 4
206988_at	0.009	0.004	2.18	0.0454209	0.610515	6370	CCL25	chemokine (C-C motif) ligand 25
204579_at	0.008	0.004	2.18	0.0454342	0.610515	2264	FGFR4	fibroblast growth factor receptor 4
208428_at	0.04	0.018	2.18	0.0454508	0.610515	6891	TAP2	transporter 2, ATP-binding cassette, sub-family B (MDR/TAP)
220848_x_at	0.006	0.003	2.18	0.0454514	0.610515	29991	OBP2A	odorant binding protein 2A
221362_at	0.01	0.004	2.18	0.0454679	0.610515	3361	HTR5A	5-hydroxytryptamine (serotonin) receptor 5A, G protein-coupled
208295_x_at	0.008	0.004	2.18	0.0454733	0.610515	1444	CSHL1	chorionic somatomammotropin hormone-like 1
211824_x_at	0.186	0.085	2.18	0.0455317	0.610814	22861	NLRP1	NLR family, pyrin domain containing 1
221487_s_at	0.079	0.036	2.18	0.0455663	0.610814	2029	ENSA	endosulfine alpha
203478_at	-0.083	0.038	-2.18	0.0455816	0.610814	4717	NDUFC1	NADH dehydrogenase (ubiquinone) 1, subcomplex unknown, 1, 6kDa
208157_at	0.019	0.009	2.18	0.0456532	0.610936	6493	SIM2	single-minded family bHLH transcription factor 2
209206_at	0.097	0.044	2.18	0.0456963	0.610936	9554 /// 100996517 /// 100996716 /// 102724364	LOC100996517 /// LOC100996716 /// LOC102724364 /// SEC22B	vesicle-trafficking protein SEC22b-like /// vesicle-trafficking protein SEC22b-like ///
211038_s_at	0.222	0.102	2.18	0.0457115	0.610936	84809 /// 105369253	CROCCP2 /// LOC105369253	ciliary rootlet coiled-coil, rootletin pseudogene 2 /// rootletin-like
208480_s_at	0.007	0.003	2.18	0.0457178	0.610936	368 /// 105369239	ABCC6 /// LOC105369239	ATP binding cassette subfamily C member 6 /// multidrug resistance-associated protein 6
210015_s_at	0.009	0.004	2.18	0.0457341	0.610936	4133	MAP2	microtubule associated protein 2
216936_at	0.016	0.007	2.18	0.0457701	0.611033	---	---	---
214147_at	0.013	0.006	2.18	0.0459699	0.612773	374977	MROH7	maestro heat-like repeat family member 7
218597_s_at	0.196	0.09	2.18	0.045983	0.612773	55847	CISD1	CDGSH iron sulfur domain 1
216588_at	0.014	0.006	2.18	0.0460077	0.612773	---	---	---
202984_s_at	-0.056	0.026	-2.18	0.0460217	0.612773	9529	BAG5	BCL2-associated athanogene 5
215283_at	0.012	0.006	2.17	0.0460443	0.612773	339290	LINC00667	long intergenic non-protein coding RNA 667
220563_s_at	0.011	0.005	2.17	0.0461161	0.613345	50944	SHANK1	SH3 and multiple ankyrin repeat domains 1
214243_s_at	0.009	0.004	2.17	0.0461818	0.613835	94009 /// 253190	SERHL /// SERHL2	serine hydrolase-like (pseudogene) /// serine hydrolase-like 2
208373_s_at	0.021	0.01	2.17	0.0462267	0.614049	5031	P2RY6	pyrimidinergic receptor P2Y, G-protein coupled, 6
220819_at	0.013	0.006	2.17	0.046417	0.61525	79981	FRMD1	FERM domain containing 1
210839_s_at	0.009	0.004	2.17	0.0464589	0.61525	5168	ENPP2	ectonucleotide pyrophosphatase/phosphodiesterase 2
219067_s_at	0.115	0.053	2.17	0.0464824	0.61525	54780	NSMCE4A	NSE4 homolog A, SMC5-SMC6 complex component
212446_s_at	-0.129	0.06	-2.17	0.0464922	0.61525	253782	CERS6	ceramide synthase 6
219910_at	-0.093	0.043	-2.17	0.0465087	0.61525	11153	FICD	FIC domain containing
200631_s_at	0.109	0.05	2.17	0.0465147	0.61525	6418	SET	SET nuclear proto-oncogene
203687_at	0.006	0.003	2.17	0.0465269	0.61525	6376	CX3CL1	chemokine (C-X3-C motif) ligand 1
201878_at	-0.067	0.031	-2.17	0.0465483	0.61525	25820	ARIH1	ariadne RBR E3 ubiquitin protein ligase 1
220835_s_at	0.022	0.01	2.17	0.0466237	0.615865	55628	ZNF407	zinc finger protein 407
213440_at	0.073	0.034	2.17	0.0466774	0.616192	5861	RAB1A	RAB1A, member RAS oncogene family
205538_at	-0.187	0.086	-2.17	0.0467381	0.616299	7464	CORO2A	coronin, actin binding protein, 2A
203808_at	0.006	0.003	2.17	0.0467614	0.616299	---	---	---
217968_at	-0.148	0.068	-2.17	0.0467943	0.616299	7260	TSSC1	tumor suppressing subtransferable candidate 1
216377_x_at	0.008	0.004	2.17	0.0468013	0.616299	251	ALPPL2	alkaline phosphatase, placental like 2
217101_at	0.024	0.011	2.17	0.0468847	0.61692	22996	TTC39A	tetratricopeptide repeat domain 39A
206741_at	0.023	0.01	2.16	0.0469354	0.61692	51066 /// 105376948	LOC105376948 /// SSUH2	uncharacterized LOC105376948 /// ssu-2 homolog (C. elegans)
213368_x_at	0.01	0.005	2.16	0.0469354	0.61692	8541	PPFIA3	protein tyrosine phosphatase, receptor type, f polypeptide (PTPRF), interacting protein
219735_s_at	0.007	0.003	2.16	0.0470727	0.618344	29842	TFCP2L1	transcription factor CP2-like 1
44617_at	0.017	0.008	2.16	0.0471541	0.619031	79676	OGFOD2	2-oxoglutarate and iron-dependent oxygenase domain containing 2
205095_s_at	-0.032	0.015	-2.16	0.04728	0.620301	535	ATP6V0A1	ATPase, H+ transporting, lysosomal V0 subunit a1
214110_s_at	0.011	0.005	2.16	0.0473143	0.620368	645166 /// 654342 /// 100996732	LOC100996732 /// LOC645166 /// LOC654342	uncharacterized LOC100996732 /// lymphocyte-specific protein 1 pseudogene /// lymphocyt
214159_at	0.023	0.011	2.16	0.0473627	0.620567	51196	PLCE1	phospholipase C, epsilon 1
202170_s_at	0.109	0.051	2.16	0.0473877	0.620567	60496	AASDHPPT	aminoadipate-semialdehyde dehydrogenase-phosphopantetheinyl transferase
217959_s_at	0.091	0.042	2.16	0.0475046	0.621686	51399	TRAPPC4	trafficking protein particle complex 4
221938_x_at	-0.093	0.043	-2.16	0.0475316	0.621686	10025	MED16	mediator complex subunit 16
206435_at	0.007	0.003	2.16	0.0475648	0.621739	2583	B4GALNT1	beta-1,4-N-acetyl-galactosaminyl transferase 1
216556_x_at	-0.051	0.023	-2.16	0.0476168	0.621768	---	---	---
222171_s_at	-0.016	0.008	-2.16	0.0476254	0.621768	63876	PKNOX2	PBX/knotted 1 homeobox 2
217419_x_at	0.011	0.005	2.16	0.0477391	0.62182	375790	AGRN	agrin
207157_s_at	-0.093	0.043	-2.16	0.0477894	0.62182	2787	GNG5	guanine nucleotide binding protein (G protein), gamma 5
215989_at	0.016	0.007	2.16	0.0477911	0.62182	84733	CBX2	chromobox homolog 2
217629_at	0.104	0.048	2.15	0.0478343	0.62182	---	---	---
207697_x_at	-0.108	0.05	-2.15	0.0478872	0.62182	10288	LILRB2	leukocyte immunoglobulin-like receptor, subfamily B (with TM and ITIM domains), member
215423_at	0.012	0.006	2.15	0.0479025	0.62182	10299	2017-03-06	membrane associated ring finger 6
201169_s_at	-0.029	0.013	-2.15	0.0479133	0.62182	8553	BHLHE40	basic helix-loop-helix family, member e40
205957_at	0.013	0.006	2.15	0.0479356	0.62182	5365	PLXNB3	plexin B3
218678_at	0.006	0.003	2.15	0.0479613	0.62182	10763	NES	nestin
221626_at	-0.116	0.054	-2.15	0.0479714	0.62182	105372306	LOC105372306	uncharacterized LOC105372306
210286_s_at	-0.028	0.013	-2.15	0.0480128	0.62182	9497	SLC4A7	solute carrier family 4, sodium bicarbonate cotransporter, member 7
208229_at	-0.05	0.023	-2.15	0.0480131	0.62182	2263	FGFR2	fibroblast growth factor receptor 2
206478_at	-0.188	0.087	-2.15	0.0480164	0.62182	9834	KIAA0125	KIAA0125
213657_s_at	-0.128	0.059	-2.15	0.0480382	0.62182	---	---	---
210401_at	0.302	0.14	2.15	0.0480688	0.621838	5023	P2RX1	purinergic receptor P2X, ligand gated ion channel, 1
215608_at	-0.077	0.036	-2.15	0.0481724	0.622799	---	---	---
221026_s_at	0.012	0.005	2.15	0.0482147	0.622968	83482	SCRT1	scratch family zinc finger 1
204543_at	0.018	0.009	2.15	0.0482994	0.622996	2889	RAPGEF1	Rap guanine nucleotide exchange factor 1
208385_at	0.006	0.003	2.15	0.0483471	0.622996	10002	NR2E3	nuclear receptor subfamily 2, group E, member 3
205217_at	0.027	0.013	2.15	0.0483621	0.622996	1678	TIMM8A	translocase of inner mitochondrial membrane 8 homolog A (yeast)
221480_at	-0.092	0.043	-2.15	0.0483971	0.622996	3184	HNRNPD	heterogeneous nuclear ribonucleoprotein D
205317_s_at	0.025	0.012	2.15	0.0484594	0.622996	6565	SLC15A2	solute carrier family 15 (oligopeptide transporter), member 2
212185_x_at	-0.199	0.093	-2.15	0.0484901	0.622996	4502	MT2A	metallothionein 2A
217261_at	0.011	0.005	2.15	0.048504	0.622996	60439 /// 100101117	TTTY2 /// TTTY2B	testis-specific transcript, Y-linked 2 (non-protein coding) /// testis-specific transcr
206130_s_at	0.135	0.063	2.15	0.0485112	0.622996	433	ASGR2	asialoglycoprotein receptor 2
200718_s_at	0.039	0.018	2.15	0.0485293	0.622996	6500	SKP1	S-phase kinase-associated protein 1
216485_s_at	0.008	0.004	2.15	0.0485308	0.622996	7177	TPSAB1	tryptase alpha/beta 1
203972_s_at	0.182	0.085	2.15	0.0485487	0.622996	8504	PEX3	peroxisomal biogenesis factor 3
217632_at	-0.031	0.014	-2.15	0.0486123	0.622996	54552	GNL3L	guanine nucleotide binding protein-like 3 (nucleolar)-like
64900_at	-0.021	0.01	-2.15	0.0486239	0.622996	79583	TMEM231	transmembrane protein 231
211566_x_at	-0.107	0.05	-2.15	0.0486389	0.622996	9577	BRE	brain and reproductive organ-expressed (TNFRSF1A modulator)
216630_at	0.012	0.006	2.15	0.0486557	0.622996	---	---	---
46270_at	-0.048	0.022	-2.15	0.0486931	0.6231	51271	UBAP1	ubiquitin associated protein 1
210798_x_at	0.008	0.004	2.14	0.0488576	0.623978	10747	MASP2	mannan-binding lectin serine peptidase 2
212452_x_at	-0.087	0.041	-2.14	0.0489057	0.623978	23522	KAT6B	K(lysine) acetyltransferase 6B
203696_s_at	0.044	0.02	2.14	0.0489145	0.623978	5982	RFC2	replication factor C subunit 2
222058_at	0.102	0.048	2.14	0.0489271	0.623978	55819	RNF130	ring finger protein 130
204868_at	0.119	0.056	2.14	0.0489612	0.623978	3396	ICT1	immature colon carcinoma transcript 1
213394_at	0.021	0.01	2.14	0.0489821	0.623978	23005	MAPKBP1	mitogen-activated protein kinase binding protein 1
220639_at	0.019	0.009	2.14	0.0490971	0.623978	79853	TM4SF20	transmembrane 4 L six family member 20
211125_x_at	-0.008	0.004	-2.14	0.0491383	0.623978	2902	GRIN1	glutamate receptor, ionotropic, N-methyl D-aspartate 1
203355_s_at	0.021	0.01	2.14	0.0491441	0.623978	23362	PSD3	pleckstrin and Sec7 domain containing 3
221625_at	-0.1	0.047	-2.14	0.0492027	0.623978	---	---	---
212043_at	-0.065	0.03	-2.14	0.0492364	0.623978	10618	TGOLN2	trans-golgi network protein 2
204720_s_at	-0.027	0.013	-2.14	0.0492638	0.623978	9829	DNAJC6	DnaJ (Hsp40) homolog, subfamily C, member 6
218730_s_at	0.017	0.008	2.14	0.0492796	0.623978	4969	OGN	osteoglycin
201154_x_at	0.074	0.035	2.14	0.0492797	0.623978	6124	RPL4	ribosomal protein L4
209751_s_at	0.152	0.071	2.14	0.0492933	0.623978	6399 /// 10597	TRAPPC2 /// TRAPPC2B	trafficking protein particle complex 2 /// trafficking protein particle complex 2B
218248_at	0.137	0.064	2.14	0.0492984	0.623978	63901	FAM111A	family with sequence similarity 111, member A
211858_x_at	0.068	0.032	2.14	0.0493138	0.623978	2778	GNAS	GNAS complex locus
221448_s_at	0.009	0.004	2.14	0.0493556	0.623978	56154	TEX15	testis expressed 15
210937_s_at	0.016	0.007	2.14	0.0494005	0.623978	3651	PDX1	pancreatic and duodenal homeobox 1
222194_at	0.016	0.008	2.14	0.0494415	0.623978	100132923	FAM66D	family with sequence similarity 66, member D
216633_s_at	0.012	0.006	2.14	0.0494555	0.623978	23007	PLCH1	phospholipase C, eta 1
202641_at	0.043	0.02	2.14	0.0495386	0.623978	403	ARL3	ADP-ribosylation factor like GTPase 3
200629_at	-0.194	0.091	-2.14	0.0495464	0.623978	7453	WARS	tryptophanyl-tRNA synthetase
200052_s_at	0.056	0.026	2.14	0.04955	0.623978	3608	ILF2	interleukin enhancer binding factor 2
206243_at	0.01	0.005	2.14	0.0495842	0.623978	7079	TIMP4	TIMP metallopeptidase inhibitor 4
209593_s_at	-0.125	0.058	-2.14	0.0495874	0.623978	27348	TOR1B	torsin family 1, member B (torsin B)
215555_at	0.166	0.078	2.14	0.0496032	0.623978	---	---	---
221527_s_at	-0.01	0.005	-2.14	0.0496301	0.623978	56288	PARD3	par-3 family cell polarity regulator
200908_s_at	0.052	0.025	2.14	0.0496543	0.623978	6181	RPLP2	ribosomal protein, large, P2
201750_s_at	0.064	0.03	2.14	0.0496559	0.623978	1889	ECE1	endothelin converting enzyme 1
214044_at	-0.013	0.006	-2.13	0.0496787	0.623978	6262	RYR2	ryanodine receptor 2 (cardiac)
216507_at	0.038	0.018	2.13	0.0497245	0.623978	202018	TAPT1	transmembrane anterior posterior transformation 1
220469_at	0.022	0.01	2.13	0.0497287	0.623978	11316	COPE	coatomer protein complex subunit epsilon
201220_x_at	0.071	0.033	2.13	0.0497859	0.624327	1488	CTBP2	C-terminal binding protein 2
209921_at	0.038	0.018	2.13	0.0499386	0.625451	23657	SLC7A11	solute carrier family 7 (anionic amino acid transporter light chain, xc- system), membe
216598_s_at	0.015	0.007	2.13	0.0499452	0.625451	6347	CCL2	chemokine (C-C motif) ligand 2
201744_s_at	0.009	0.004	2.13	0.0499636	0.625451	4060	LUM	lumican
210832_x_at	0.011	0.005	2.13	0.050009	0.625519	5733	PTGER3	prostaglandin E receptor 3 (subtype EP3)
211585_at	0.018	0.009	2.13	0.0500278	0.625519	4863	NPAT	nuclear protein, ataxia-telangiectasia locus
212576_at	0.06	0.028	2.13	0.0500862	0.625529	23295	MGRN1	mahogunin ring finger 1, E3 ubiquitin protein ligase
215878_at	0.021	0.01	2.13	0.0501081	0.625529	3688 /// 100422691	ITGB1 /// ITGB1P1	integrin beta 1 /// integrin beta 1 pseudogene 1
209340_at	0.105	0.049	2.13	0.0501167	0.625529	6675	UAP1	UDP-N-acetylglucosamine pyrophosphorylase 1
206355_at	-0.021	0.01	-2.13	0.050201	0.626214	2774	GNAL	guanine nucleotide binding protein (G protein), alpha activating activity polypeptide,
206908_s_at	0.01	0.005	2.13	0.0502785	0.626813	5010	CLDN11	claudin 11
206549_at	0.011	0.005	2.13	0.050359	0.627184	3641	INSL4	insulin-like 4 (placenta)
210537_s_at	0.037	0.018	2.13	0.0503671	0.627184	6871	TADA2A	transcriptional adaptor 2A
218369_s_at	0.022	0.01	2.13	0.0504784	0.628202	51013	EXOSC1	exosome component 1
217062_at	0.008	0.004	2.13	0.0505187	0.628301	---	---	---
215835_at	-0.013	0.006	-2.13	0.0505453	0.628301	949	SCARB1	scavenger receptor class B, member 1
203770_s_at	0.012	0.006	2.12	0.0506572	0.629028	412	STS	steroid sulfatase (microsomal), isozyme S
209646_x_at	-0.038	0.018	-2.12	0.050663	0.629028	219	ALDH1B1	aldehyde dehydrogenase 1 family, member B1
221456_at	0.008	0.004	2.12	0.0507383	0.629597	50831	TAS2R3	taste receptor, type 2, member 3
213185_at	-0.027	0.013	-2.12	0.0508739	0.630912	23247	KIAA0556	KIAA0556
216871_at	0.009	0.004	2.12	0.0509505	0.631165	---	---	---
208155_x_at	0.009	0.004	2.12	0.0509537	0.631165	2543 /// 2576 /// 2577 /// 2578 /// 2579 /// 26748 /// 26749 /// 645037 /// 645051 ///	GAGE1 /// GAGE12D /// GAGE12F /// GAGE12G /// GAGE12I /// GAGE12J /// GAGE13 /// GAGE2B /// GAGE2D /// GAGE2E /// GAGE4 /// GAGE5 /// GAGE6 /// GAGE7	G antigen 1 /// G antigen 12D /// G antigen 12F /// G antigen 12G /// G antigen 12I ///
216329_at	0.021	0.01	2.12	0.0511047	0.632466	---	---	---
207339_s_at	0.087	0.041	2.12	0.051158	0.632466	4050	LTB	lymphotoxin beta (TNF superfamily, member 3)
222076_at	0.013	0.006	2.12	0.051165	0.632466	1839	HBEGF	heparin-binding EGF-like growth factor
216030_s_at	0.016	0.007	2.12	0.0511775	0.632466	6407	SEMG2	semenogelin II
208318_s_at	0.01	0.005	2.12	0.0512945	0.63329	9942	XYLB	xylulokinase homolog (H. influenzae)
200728_at	0.153	0.072	2.12	0.0513363	0.63329	10097	ACTR2	ARP2 actin-related protein 2 homolog (yeast)
206451_at	0.11	0.052	2.12	0.0513552	0.63329	55171	TBCCD1	TBCC domain containing 1
205132_at	0.016	0.008	2.12	0.0513911	0.63329	70	ACTC1	actin, alpha, cardiac muscle 1
205510_s_at	-0.06	0.029	-2.12	0.0514428	0.63329	2553 /// 55056	FLJ10038 /// GABPB1	uncharacterized protein FLJ10038 /// GA binding protein transcription factor, beta subu
216414_at	-0.012	0.006	-2.12	0.05146	0.63329	---	---	---
216526_x_at	0.026	0.012	2.12	0.051481	0.63329	3107	HLA-C	major histocompatibility complex, class I, C
202068_s_at	0.19	0.09	2.12	0.0515375	0.63329	3949	LDLR	low density lipoprotein receptor
215678_at	0.006	0.003	2.12	0.0515685	0.63329	440792	LOC440792	proline dehydrogenase (oxidase) 1 pseudogene
213641_at	-0.061	0.029	-2.12	0.0515702	0.63329	26048	ZNF500	zinc finger protein 500
204130_at	0.009	0.004	2.12	0.0515713	0.63329	3291	HSD11B2	hydroxysteroid (11-beta) dehydrogenase 2
213279_at	-0.126	0.059	-2.11	0.0516158	0.633471	115817	DHRS1	dehydrogenase/reductase (SDR family) member 1
210343_s_at	0.012	0.006	2.11	0.0517005	0.634145	9356	SLC22A6	solute carrier family 22 (organic anion transporter), member 6
206892_at	0.011	0.005	2.11	0.051792	0.634403	269	AMHR2	anti-Mullerian hormone receptor, type II
207139_at	0.011	0.005	2.11	0.0518171	0.634403	495	ATP4A	ATPase, H+/K+ exchanging, alpha polypeptide
206185_at	0.006	0.003	2.11	0.0518352	0.634403	1414	CRYBB1	crystallin beta B1
201691_s_at	-0.08	0.038	-2.11	0.0518786	0.634403	7163	TPD52	tumor protein D52
214795_at	0.009	0.004	2.11	0.0519123	0.634403	23613	ZMYND8	zinc finger, MYND-type containing 8
207048_at	0.01	0.005	2.11	0.0519973	0.634403	6538	SLC6A11	solute carrier family 6 (neurotransmitter transporter), member 11
203052_at	-0.012	0.005	-2.11	0.0520076	0.634403	717	C2	complement component 2
205798_at	-0.08	0.038	-2.11	0.0520218	0.634403	3575	IL7R	interleukin 7 receptor
216038_x_at	-0.071	0.034	-2.11	0.0520571	0.634403	1616	DAXX	death-domain associated protein
201508_at	0.015	0.007	2.11	0.0520932	0.634403	3487	IGFBP4	insulin like growth factor binding protein 4
202267_at	0.01	0.005	2.11	0.0521025	0.634403	3918	LAMC2	laminin, gamma 2
214296_x_at	0.018	0.009	2.11	0.052149	0.634403	113177	IZUMO4	IZUMO family member 4
44673_at	-0.058	0.028	-2.11	0.0521806	0.634403	6614	SIGLEC1	sialic acid binding Ig-like lectin 1, sialoadhesin
215961_at	0.009	0.004	2.11	0.0522091	0.634403	2161	F12	coagulation factor XII (Hageman factor)
211640_x_at	0.01	0.005	2.11	0.0522621	0.634403	28461	IGHV1-69	immunoglobulin heavy variable 1-69
206391_at	-0.005	0.003	-2.11	0.0522723	0.634403	5918	RARRES1	retinoic acid receptor responder (tazarotene induced) 1
208518_s_at	0.012	0.006	2.11	0.0522972	0.634403	8864	PER2	period circadian clock 2
221486_at	0.124	0.059	2.11	0.0523033	0.634403	2029	ENSA	endosulfine alpha
205996_s_at	0.074	0.035	2.11	0.0523146	0.634403	204	AK2	adenylate kinase 2
216461_at	0.01	0.005	2.11	0.0523576	0.634403	---	---	---
220426_at	0.013	0.006	2.11	0.0523722	0.634403	79025	C20orf195	chromosome 20 open reading frame 195
216824_at	0.017	0.008	2.11	0.052431	0.634403	---	---	---
207889_at	0.011	0.005	2.11	0.0524341	0.634403	1757	SARDH	sarcosine dehydrogenase
215623_x_at	0.062	0.029	2.11	0.0524511	0.634403	10051	SMC4	structural maintenance of chromosomes 4
205101_at	-0.146	0.069	-2.11	0.0524702	0.634403	4261	CIITA	class II, major histocompatibility complex, transactivator
204144_s_at	0.013	0.006	2.11	0.052515	0.634403	9091	PIGQ	phosphatidylinositol glycan anchor biosynthesis class Q
210603_at	-0.011	0.005	-2.11	0.0525259	0.634403	84779	NAA11	N(alpha)-acetyltransferase 11, NatA catalytic subunit
217325_at	0.011	0.005	2.1	0.0526209	0.634601	3850	KRT3	keratin 3, type II
216397_s_at	-0.029	0.014	-2.1	0.052642	0.634601	23246	BOP1	block of proliferation 1
211386_at	-0.077	0.037	-2.1	0.0526613	0.634601	---	---	---
211043_s_at	-0.105	0.05	-2.1	0.0526616	0.634601	1212	CLTB	clathrin, light chain B
205400_at	0.032	0.015	2.1	0.0527479	0.63483	7454	WAS	Wiskott-Aldrich syndrome
206421_s_at	-0.015	0.007	-2.1	0.0527801	0.63483	8710	SERPINB7	serpin peptidase inhibitor, clade B (ovalbumin), member 7
206212_at	0.018	0.009	2.1	0.052796	0.63483	1358	CPA2	carboxypeptidase A2 (pancreatic)
208553_at	-0.111	0.053	-2.1	0.0527999	0.63483	3008	HIST1H1E	histone cluster 1, H1e
221322_at	0.009	0.004	2.1	0.052875	0.635301	64111	NPVF	neuropeptide VF precursor
207127_s_at	0.109	0.052	2.1	0.0529665	0.635301	3189	HNRNPH3	heterogeneous nuclear ribonucleoprotein H3 (2H9)
204538_x_at	0.07	0.033	2.1	0.0529758	0.635301	9284	NPIPA1	nuclear pore complex interacting protein family, member A1
221975_s_at	0.011	0.005	2.1	0.0529798	0.635301	755	C21orf2	chromosome 21 open reading frame 2
215970_at	-0.009	0.004	-2.1	0.0530162	0.635301	100130331	LOC100130331	POTE ankyrin domain family, member F pseudogene
213995_at	-0.123	0.058	-2.1	0.053018	0.635301	27109	ATP5S	ATP synthase, H+ transporting, mitochondrial Fo complex subunit s (factor B)
213237_at	0.063	0.03	2.1	0.0532008	0.636905	400506	KNOP1	lysine-rich nucleolar protein 1
220497_at	0.018	0.009	2.1	0.0532513	0.636905	7761	ZNF214	zinc finger protein 214
202063_s_at	-0.027	0.013	-2.1	0.0532841	0.636905	6400	SEL1L	sel-1 suppressor of lin-12-like (C. elegans)
211728_s_at	0.01	0.005	2.1	0.0532967	0.636905	8372	HYAL3	hyaluronoglucosaminidase 3
217308_at	0.011	0.005	2.1	0.0533295	0.636905	26184	OR1F2P	olfactory receptor, family 1, subfamily F, member 2, pseudogene
213881_x_at	-0.032	0.015	-2.1	0.0533313	0.636905	6613	SUMO2	small ubiquitin-like modifier 2
202313_at	0.063	0.03	2.1	0.0533953	0.637081	5520	PPP2R2A	protein phosphatase 2, regulatory subunit B, alpha
220407_s_at	0.008	0.004	2.1	0.0534059	0.637081	7042	TGFB2	transforming growth factor beta 2
216436_at	0.017	0.008	2.1	0.0534563	0.637326	30849	PIK3R4	phosphoinositide-3-kinase, regulatory subunit 4
205168_at	0.009	0.004	2.1	0.0535347	0.637903	4921	DDR2	discoidin domain receptor tyrosine kinase 2
213247_at	0.011	0.005	2.09	0.0536885	0.638349	79987	SVEP1	sushi, von Willebrand factor type A, EGF and pentraxin domain containing 1
220808_at	0.008	0.004	2.09	0.0537023	0.638349	51298	THEG	theg spermatid protein
205705_at	0.027	0.013	2.09	0.0537098	0.638349	22852	ANKRD26	ankyrin repeat domain 26
205918_at	0.012	0.006	2.09	0.0537353	0.638349	6508	SLC4A3	solute carrier family 4 (anion exchanger), member 3
221577_x_at	0.011	0.005	2.09	0.0537365	0.638349	9518	GDF15	growth differentiation factor 15
202358_s_at	0.168	0.08	2.09	0.0537552	0.638349	399979	SNX19	sorting nexin 19
211237_s_at	0.01	0.005	2.09	0.053782	0.638349	2264	FGFR4	fibroblast growth factor receptor 4
208377_s_at	-0.012	0.006	-2.09	0.0538337	0.638607	778	CACNA1F	calcium channel, voltage-dependent, L type, alpha 1F subunit
215515_at	0.024	0.011	2.09	0.0539432	0.638921	---	---	---
219041_s_at	-0.094	0.045	-2.09	0.0540147	0.638921	29803	REPIN1	replication initiator 1
211863_x_at	0.009	0.004	2.09	0.0540519	0.638921	3077	HFE	hemochromatosis
219081_at	-0.108	0.052	-2.09	0.0540903	0.638921	54882	ANKHD1	ankyrin repeat and KH domain containing 1
207207_at	0.005	0.003	2.09	0.0540972	0.638921	27288	RBMXL2	RNA binding motif protein, X-linked-like 2
209969_s_at	-0.175	0.084	-2.09	0.0541016	0.638921	6772	STAT1	signal transducer and activator of transcription 1
206697_s_at	-0.25	0.12	-2.09	0.054107	0.638921	3240	HP	haptoglobin
211891_s_at	0.009	0.004	2.09	0.0541294	0.638921	50649	ARHGEF4	Rho guanine nucleotide exchange factor 4
218760_at	0.02	0.01	2.09	0.0541302	0.638921	51004	COQ6	coenzyme Q6 monooxygenase
206244_at	0.179	0.086	2.09	0.0541641	0.638925	1378	CR1	complement component (3b/4b) receptor 1 (Knops blood group)
206242_at	0.006	0.003	2.09	0.054234	0.638925	9032	TM4SF5	transmembrane 4 L six family member 5
213293_s_at	-0.149	0.071	-2.09	0.0542536	0.638925	10346	TRIM22	tripartite motif containing 22
203097_s_at	0.129	0.062	2.09	0.0542567	0.638925	9693	RAPGEF2	Rap guanine nucleotide exchange factor 2
213260_at	0.024	0.012	2.09	0.0543047	0.638925	2296	FOXC1	forkhead box C1
201581_at	0.145	0.069	2.09	0.0543106	0.638925	56255	TMX4	thioredoxin-related transmembrane protein 4
214724_at	0.074	0.036	2.09	0.0543708	0.63928	85458	DIXDC1	DIX domain containing 1
220535_at	0.007	0.003	2.09	0.054417	0.639322	55138	FAM90A1	family with sequence similarity 90, member A1
210339_s_at	0.015	0.007	2.09	0.0544595	0.639322	3817	KLK2	kallikrein related peptidase 2
211284_s_at	-0.115	0.055	-2.09	0.0544666	0.639322	2896	GRN	granulin
219047_s_at	-0.028	0.013	-2.09	0.0545085	0.639322	79759	ZNF668	zinc finger protein 668
207723_s_at	0.242	0.116	2.09	0.0545463	0.639322	3823	KLRC3	killer cell lectin-like receptor subfamily C, member 3
215763_at	0.012	0.006	2.09	0.0545607	0.639322	---	---	---
204271_s_at	-0.018	0.009	-2.08	0.0545846	0.639322	1910	EDNRB	endothelin receptor type B
216634_at	-0.011	0.005	-2.08	0.054719	0.640544	23007	PLCH1	phospholipase C, eta 1
216012_at	-0.03	0.015	-2.08	0.054792	0.640879	---	---	---
203513_at	-0.08	0.038	-2.08	0.054833	0.640879	80208	SPG11	spastic paraplegia 11 (autosomal recessive)
208303_s_at	-0.011	0.005	-2.08	0.0548379	0.640879	64109	CRLF2	cytokine receptor-like factor 2
204877_s_at	-0.026	0.013	-2.08	0.0549171	0.641275	9344	TAOK2	TAO kinase 2
201219_at	0.137	0.066	2.08	0.0550055	0.641275	1488	CTBP2	C-terminal binding protein 2
212502_at	-0.062	0.03	-2.08	0.0550076	0.641275	84890	ADO	2-aminoethanethiol (cysteamine) dioxygenase
213976_at	0.036	0.017	2.08	0.0550467	0.641275	25792	CIZ1	CDKN1A interacting zinc finger protein 1
207964_x_at	0.007	0.004	2.08	0.0550644	0.641275	3441	IFNA4	interferon, alpha 4
208604_s_at	-0.013	0.006	-2.08	0.0550905	0.641275	3200	HOXA3	homeobox A3
211419_s_at	0.037	0.018	2.08	0.0550909	0.641275	1124	CHN2	chimerin 2
53071_s_at	-0.106	0.051	-2.08	0.0551361	0.641275	79701	OGFOD3	2-oxoglutarate and iron-dependent oxygenase domain containing 3
202627_s_at	-0.013	0.006	-2.08	0.0551428	0.641275	5054	SERPINE1	serpin peptidase inhibitor, clade E (nexin, plasminogen activator inhibitor type 1), me
217220_at	-0.014	0.007	-2.08	0.0552532	0.642208	100287387	LOC100287387	uncharacterized LOC100287387
211964_at	0.01	0.005	2.08	0.0553742	0.642861	1284	COL4A2	collagen, type IV, alpha 2
215872_at	0.01	0.005	2.08	0.0553833	0.642861	---	---	---
209380_s_at	0.112	0.054	2.08	0.0554385	0.642861	10057	ABCC5	ATP binding cassette subfamily C member 5
210940_s_at	0.015	0.007	2.08	0.0554421	0.642861	2911	GRM1	glutamate receptor, metabotropic 1
206826_at	0.022	0.011	2.08	0.0554603	0.642861	5375	PMP2	peripheral myelin protein 2
205695_at	-0.01	0.005	-2.08	0.0555069	0.643051	10993	SDS	serine dehydratase
215026_x_at	0.013	0.006	2.08	0.0555378	0.643059	6337	SCNN1A	sodium channel, non voltage gated 1 alpha subunit
221137_at	0.016	0.007	2.07	0.0556368	0.643508	---	---	---
220179_at	0.128	0.062	2.07	0.0556371	0.643508	64180	DPEP3	dipeptidase 3
205536_at	-0.028	0.013	-2.07	0.0557144	0.643855	7410	VAV2	vav 2 guanine nucleotide exchange factor
219845_at	0.016	0.008	2.07	0.0557275	0.643855	56033	BARX1	BARX homeobox 1
40093_at	0.01	0.005	2.07	0.0558258	0.644641	4059	BCAM	basal cell adhesion molecule (Lutheran blood group)
206002_at	0.009	0.004	2.07	0.05592	0.64532	10149	ADGRG2	adhesion G protein-coupled receptor G2
212230_at	-0.015	0.007	-2.07	0.0560259	0.64532	8613	PLPP3	phospholipid phosphatase 3
215566_x_at	-0.07	0.034	-2.07	0.056076	0.64532	11313	LYPLA2	lysophospholipase II
207458_at	0.02	0.01	2.07	0.0560902	0.64532	78998	RHPN1-AS1	RHPN1 antisense RNA 1 (head to head)
201496_x_at	0.012	0.006	2.07	0.0561043	0.64532	4629	MYH11	myosin, heavy chain 11, smooth muscle
221075_s_at	0.008	0.004	2.07	0.0561297	0.64532	9436	NCR2	natural cytotoxicity triggering receptor 2
213591_at	0.025	0.012	2.07	0.0561603	0.64532	501	ALDH7A1	aldehyde dehydrogenase 7 family, member A1
205998_x_at	0.03	0.014	2.07	0.0561798	0.64532	1576	CYP3A4	cytochrome P450, family 3, subfamily A, polypeptide 4
222220_s_at	0.009	0.004	2.07	0.0562273	0.64532	55815	TSNAXIP1	translin-associated factor X interacting protein 1
213634_s_at	0.02	0.01	2.07	0.0562328	0.64532	55687	TRMU	tRNA 5-methylaminomethyl-2-thiouridylate methyltransferase
205524_s_at	0.008	0.004	2.07	0.0562592	0.64532	1404	HAPLN1	hyaluronan and proteoglycan link protein 1
220305_at	0.071	0.034	2.07	0.0562679	0.64532	57506	MAVS	mitochondrial antiviral signaling protein
209413_at	0.013	0.006	2.07	0.0562884	0.64532	8704	B4GALT2	UDP-Gal:betaGlcNAc beta 1,4- galactosyltransferase, polypeptide 2
212508_at	0.076	0.037	2.07	0.0563383	0.64532	64112	MOAP1	modulator of apoptosis 1
210999_s_at	-0.056	0.027	-2.07	0.0564088	0.64532	2887	GRB10	growth factor receptor bound protein 10
222267_at	-0.041	0.02	-2.07	0.0564249	0.64532	84928	TMEM209	transmembrane protein 209
211028_s_at	-0.011	0.005	-2.07	0.0564343	0.64532	3795	KHK	ketohexokinase
207888_at	0.008	0.004	2.07	0.0564462	0.64532	---	---	---
221366_at	0.015	0.007	2.07	0.0564605	0.64532	4825	NKX6-1	NK6 homeobox 1
202354_s_at	-0.114	0.055	-2.07	0.0565001	0.645426	2962	GTF2F1	general transcription factor IIF subunit 1
208838_at	0.167	0.081	2.07	0.0565527	0.645681	55832	CAND1	cullin-associated and neddylation-dissociated 1
213955_at	0.012	0.006	2.07	0.0566515	0.646021	91977	MYOZ3	myozenin 3
217879_at	-0.073	0.035	-2.06	0.0566743	0.646021	996	CDC27	cell division cycle 27
206623_at	-0.009	0.004	-2.06	0.0566752	0.646021	5145	PDE6A	phosphodiesterase 6A, cGMP-specific, rod, alpha
204159_at	-0.147	0.071	-2.06	0.0567038	0.646021	1031	CDKN2C	cyclin-dependent kinase inhibitor 2C (p18, inhibits CDK4)
208094_s_at	-0.06	0.029	-2.06	0.056774	0.646393	81576	CCDC130	coiled-coil domain containing 130
204483_at	0.041	0.02	2.06	0.0568292	0.646393	2027	ENO3	enolase 3 (beta, muscle)
206523_at	0.007	0.003	2.06	0.0568661	0.646393	9265	CYTH3	cytohesin 3
201025_at	0.038	0.018	2.06	0.0569083	0.646393	9669	EIF5B	eukaryotic translation initiation factor 5B
213972_at	0.013	0.006	2.06	0.0569176	0.646393	---	---	---
207299_s_at	-0.015	0.007	-2.06	0.0569406	0.646393	2911	GRM1	glutamate receptor, metabotropic 1
207016_s_at	0.008	0.004	2.06	0.0569654	0.646393	8854	ALDH1A2	aldehyde dehydrogenase 1 family, member A2
222296_at	0.009	0.004	2.06	0.0569793	0.646393	---	---	---
220781_at	0.008	0.004	2.06	0.0571287	0.646595	50514	2017-12-01	deleted in esophageal cancer 1
217457_s_at	0.102	0.049	2.06	0.0571627	0.646595	5910	RAP1GDS1	RAP1, GTP-GDP dissociation stimulator 1
215382_x_at	0.012	0.006	2.06	0.0571655	0.646595	7177 /// 64499	TPSAB1 /// TPSB2	tryptase alpha/beta 1 /// tryptase beta 2 (gene/pseudogene)
212173_at	-0.023	0.011	-2.06	0.0571714	0.646595	204	AK2	adenylate kinase 2
203212_s_at	-0.151	0.073	-2.06	0.0571822	0.646595	8898	MTMR2	myotubularin related protein 2
210345_s_at	0.011	0.005	2.06	0.0571984	0.646595	1770	DNAH9	dynein, axonemal, heavy chain 9
201461_s_at	0.103	0.05	2.06	0.057303	0.646595	9261	MAPKAPK2	mitogen-activated protein kinase-activated protein kinase 2
206213_at	-0.136	0.066	-2.06	0.0573043	0.646595	7480	WNT10B	wingless-type MMTV integration site family, member 10B
218827_s_at	0.118	0.057	2.06	0.057308	0.646595	55125	CEP192	centrosomal protein 192kDa
208468_at	0.008	0.004	2.06	0.0573227	0.646595	11166	SOX21	SRY box 21
202448_s_at	-0.134	0.065	-2.06	0.0573311	0.646595	10444	ZER1	zyg-11 related, cell cycle regulator
202155_s_at	0.096	0.047	2.06	0.0573991	0.647018	8021	NUP214	nucleoporin 214kDa
207225_at	0.009	0.004	2.06	0.0574881	0.647028	15	AANAT	aralkylamine N-acetyltransferase
204752_x_at	0.046	0.023	2.06	0.0575294	0.647028	10038	PARP2	poly(ADP-ribose) polymerase 2
220362_at	0.011	0.005	2.06	0.0575822	0.647028	170679	PSORS1C1	psoriasis susceptibility 1 candidate 1
215692_s_at	-0.037	0.018	-2.06	0.0576082	0.647028	744	MPPED2	metallophosphoesterase domain containing 2
217053_x_at	0.011	0.005	2.06	0.0576438	0.647028	2115	ETV1	ets variant 1
212909_at	0.006	0.003	2.06	0.0577205	0.647028	116372	LYPD1	LY6/PLAUR domain containing 1
214931_s_at	0.185	0.09	2.05	0.0577266	0.647028	6733	SRPK2	SRSF protein kinase 2
221514_at	-0.064	0.031	-2.05	0.0577277	0.647028	10813	UTP14A	UTP14A small subunit (SSU) processome component
210823_s_at	0.007	0.004	2.05	0.0577979	0.647028	5802	PTPRS	protein tyrosine phosphatase, receptor type, S
220852_at	0.012	0.006	2.05	0.0578012	0.647028	29018	FOXN3-AS2	FOXN3 antisense RNA 2
218986_s_at	-0.241	0.117	-2.05	0.0578109	0.647028	55601	DDX60	DEAD (Asp-Glu-Ala-Asp) box polypeptide 60
214216_s_at	0.05	0.024	2.05	0.0578289	0.647028	23185	LARP4B	La ribonucleoprotein domain family, member 4B
208201_at	0.011	0.005	2.05	0.0578422	0.647028	22947 /// 26582 /// 26583 /// 399839 /// 440013 /// 440014 /// 440017 /// 441056 /// 65	DBET /// DUX3 /// DUX4 /// DUX4L1 /// DUX4L10 /// DUX4L11 /// DUX4L12 /// DUX4L13 /// DUX4L14 /// DUX4L15 /// DUX4L2 /// DUX4L20 /// DUX4L21 /// DUX4L22 /// DUX4L23 /// DUX4L24 /// DUX4L25 /// DUX4L3 /// DUX4L4 /// DUX4L5 /// DUX4L6 /// DUX4L7 /// DUX4L8 /// LOC100287823	D4Z4 binding element transcript (non-protein coding) /// double homeobox 3 /// double h
220101_x_at	0.007	0.004	2.05	0.0578634	0.647028	---	---	---
208395_s_at	-0.011	0.005	-2.05	0.0578716	0.647028	9875	URB1	URB1 ribosome biogenesis 1 homolog (S. cerevisiae)
202692_s_at	0.136	0.066	2.05	0.0578861	0.647028	7343	UBTF	upstream binding transcription factor, RNA polymerase I
208888_s_at	0.008	0.004	2.05	0.0579793	0.6471	9612	NCOR2	nuclear receptor corepressor 2
210890_x_at	0.062	0.03	2.05	0.0579795	0.6471	3802 /// 3803 /// 3804 /// 105379645	KIR2DL1 /// KIR2DL2 /// KIR2DL3 /// LOC105379645	killer cell immunoglobulin-like receptor, two domains, long cytoplasmic tail, 1 /// kil
215384_s_at	0.023	0.011	2.05	0.058	0.6471	4130	MAP1A	microtubule associated protein 1A
215538_at	0.011	0.005	2.05	0.058023	0.6471	---	---	---
206620_at	0.01	0.005	2.05	0.0580459	0.6471	10750 /// 400581	GRAP /// GRAPL	GRB2-related adaptor protein /// GRB2-related adaptor protein-like
216538_at	-0.148	0.072	-2.05	0.0581403	0.6471	---	---	---
207652_s_at	0.019	0.009	2.05	0.0581459	0.6471	1240	CMKLR1	chemerin chemokine-like receptor 1
221070_s_at	0.014	0.007	2.05	0.0581593	0.6471	57805	CCAR2	cell cycle and apoptosis regulator 2
218972_at	-0.074	0.036	-2.05	0.058184	0.6471	55761	TTC17	tetratricopeptide repeat domain 17
216392_s_at	-0.092	0.045	-2.05	0.0581985	0.6471	11196	SEC23IP	SEC23 interacting protein
206273_at	-0.008	0.004	-2.05	0.0582268	0.6471	10650	PRELID3A	PRELI domain containing 3A
205660_at	-0.395	0.193	-2.05	0.0582787	0.647338	8638	OASL	2'-5'-oligoadenylate synthetase-like
218078_s_at	0.057	0.028	2.05	0.0583448	0.647639	51304	ZDHHC3	zinc finger, DHHC-type containing 3
204383_at	-0.07	0.034	-2.05	0.0583666	0.647639	8220	DGCR14	DiGeorge syndrome critical region gene 14
208227_x_at	0.01	0.005	2.05	0.0584356	0.647688	53616	ADAM22	ADAM metallopeptidase domain 22
209375_at	-0.073	0.035	-2.05	0.0584955	0.647688	7508	XPC	xeroderma pigmentosum, complementation group C
210780_at	-0.007	0.003	-2.05	0.0585048	0.647688	2100	ESR2	estrogen receptor 2 (ER beta)
213520_at	0.017	0.008	2.05	0.0585339	0.647688	9401	RECQL4	RecQ helicase-like 4
219120_at	0.08	0.039	2.05	0.0585459	0.647688	80304	C2orf44	chromosome 2 open reading frame 44
202020_s_at	0.179	0.087	2.05	0.0585768	0.647688	10314	LANCL1	LanC lantibiotic synthetase component C-like 1 (bacterial)
215898_at	0.078	0.038	2.05	0.0585839	0.647688	23093	TTLL5	tubulin tyrosine ligase-like family member 5
201088_at	0.058	0.028	2.05	0.0586552	0.648139	3838	KPNA2	karyopherin alpha 2 (RAG cohort 1, importin alpha 1)
200758_s_at	-0.019	0.009	-2.05	0.0586984	0.64828	4779	NFE2L1	nuclear factor, erythroid 2-like 1
217757_at	0.013	0.006	2.05	0.0587828	0.648876	2	A2M	alpha-2-macroglobulin
206476_s_at	0.008	0.004	2.04	0.0588268	0.648932	4858	NOVA2	neuro-oncological ventral antigen 2
202355_s_at	-0.073	0.036	-2.04	0.0588489	0.648932	2962	GTF2F1	general transcription factor IIF subunit 1
207887_s_at	0.011	0.005	2.04	0.058912	0.648993	799	CALCR	calcitonin receptor
215994_x_at	-0.019	0.009	-2.04	0.0589375	0.648993	23061	TBC1D9B	TBC1 domain family, member 9B (with GRAM domain)
208747_s_at	0.011	0.006	2.04	0.0589486	0.648993	716	C1S	complement component 1, s subcomponent
207946_at	-0.01	0.005	-2.04	0.0589763	0.648993	55534	MAML3	mastermind-like transcriptional coactivator 3
219823_at	-0.023	0.011	-2.04	0.0590247	0.649047	79727	LIN28A	lin-28 homolog A (C. elegans)
211816_x_at	0.179	0.087	2.04	0.0590673	0.649047	2204	FCAR	Fc fragment of IgA receptor
204987_at	0.011	0.005	2.04	0.0590978	0.649047	3698	ITIH2	inter-alpha-trypsin inhibitor heavy chain 2
217787_s_at	0.135	0.066	2.04	0.0591277	0.649047	2590	GALNT2	polypeptide N-acetylgalactosaminyltransferase 2
209149_s_at	-0.125	0.061	-2.04	0.0591607	0.649047	10548	TM9SF1	transmembrane 9 superfamily member 1
205460_at	0.007	0.003	2.04	0.0591655	0.649047	4862	NPAS2	neuronal PAS domain protein 2
215910_s_at	0.02	0.01	2.04	0.0592053	0.649047	22862	FNDC3A	fibronectin type III domain containing 3A
221442_at	0.01	0.005	2.04	0.059246	0.649047	4159	MC3R	melanocortin 3 receptor
215855_s_at	0.134	0.066	2.04	0.0592555	0.649047	7110	TMF1	TATA element modulatory factor 1
217522_at	0.01	0.005	2.04	0.059366	0.649827	169522	KCNV2	potassium channel, voltage gated modifier subfamily V, member 2
212749_s_at	0.148	0.072	2.04	0.0594133	0.649827	25898	RCHY1	ring finger and CHY zinc finger domain containing 1, E3 ubiquitin protein ligase
221990_at	0.016	0.008	2.04	0.0594182	0.649827	7849	PAX8	paired box 8
204705_x_at	-0.013	0.006	-2.04	0.0595077	0.650471	229	ALDOB	aldolase B, fructose-bisphosphate
207576_x_at	-0.013	0.006	-2.04	0.059569	0.650807	5020	OXT	oxytocin/neurophysin I prepropeptide
212087_s_at	-0.071	0.035	-2.04	0.0596925	0.651016	26284	ERAL1	Era-like 12S mitochondrial rRNA chaperone 1
213076_at	-0.072	0.035	-2.04	0.0596939	0.651016	80271	ITPKC	inositol-trisphosphate 3-kinase C
212574_x_at	0.088	0.043	2.04	0.0597352	0.651016	91304	TMEM259	transmembrane protein 259
396_f_at	-0.104	0.051	-2.04	0.0597584	0.651016	2057	EPOR	erythropoietin receptor
207065_at	-0.013	0.006	-2.04	0.0597775	0.651016	9119	KRT75	keratin 75, type II
220422_at	0.006	0.003	2.04	0.0598762	0.651016	50613	UBQLN3	ubiquilin 3
203890_s_at	-0.141	0.069	-2.04	0.0598862	0.651016	1613	DAPK3	death-associated protein kinase 3
219273_at	-0.042	0.02	-2.03	0.059944	0.651016	8812	CCNK	cyclin K
215349_at	-0.115	0.057	-2.03	0.0599504	0.651016	643376	BTBD18	BTB (POZ) domain containing 18
208348_s_at	-0.023	0.011	-2.03	0.0599651	0.651016	868	CBLB	Cbl proto-oncogene B, E3 ubiquitin protein ligase
210891_s_at	0.044	0.022	2.03	0.0599785	0.651016	2969 /// 2970 /// 100093631	GTF2I /// GTF2IP1 /// GTF2IP4	general transcription factor IIi /// general transcription factor IIi pseudogene 1 ///
219225_at	0.009	0.004	2.03	0.0599844	0.651016	79605	PGBD5	piggyBac transposable element derived 5
218599_at	-0.089	0.044	-2.03	0.0599856	0.651016	9985	REC8	REC8 meiotic recombination protein
220421_at	0.398	0.196	2.03	0.0600737	0.651615	79908	BTNL8	butyrophilin-like 8
211176_s_at	0.008	0.004	2.03	0.0601099	0.651615	5078	PAX4	paired box 4
219492_at	0.064	0.032	2.03	0.0601651	0.651615	26511	CHIC2	cysteine rich hydrophobic domain 2
212611_at	0.17	0.084	2.03	0.06019	0.651615	23220	DTX4	deltex 4, E3 ubiquitin ligase
203383_s_at	0.141	0.07	2.03	0.060253	0.651615	2800	GOLGA1	golgin A1
222042_x_at	0.014	0.007	2.03	0.0602883	0.651615	399664	MEX3D	mex-3 RNA binding family member D
216983_s_at	0.08	0.04	2.03	0.0603266	0.651615	7767	ZNF224	zinc finger protein 224
217980_s_at	0.065	0.032	2.03	0.0603393	0.651615	54948	MRPL16	mitochondrial ribosomal protein L16
208293_x_at	0.009	0.004	2.03	0.0603414	0.651615	1444	CSHL1	chorionic somatomammotropin hormone-like 1
219863_at	-0.396	0.195	-2.03	0.0603537	0.651615	51191	HERC5	HECT and RLD domain containing E3 ubiquitin protein ligase 5
212773_s_at	-0.052	0.026	-2.03	0.0603934	0.651615	9804	TOMM20	translocase of outer mitochondrial membrane 20 homolog (yeast)
222155_s_at	-0.089	0.044	-2.03	0.0604189	0.651615	79581	SLC52A2	solute carrier family 52 (riboflavin transporter), member 2
201465_s_at	-0.076	0.037	-2.03	0.0604386	0.651615	3725	JUN	jun proto-oncogene
201510_at	-0.004	0.002	-2.03	0.0605585	0.652254	1999	ELF3	E74-like factor 3 (ets domain transcription factor, epithelial-specific )
211343_s_at	0.034	0.017	2.03	0.0605902	0.652254	1305	COL13A1	collagen, type XIII, alpha 1
207598_x_at	-0.126	0.062	-2.03	0.0606485	0.652254	7516	XRCC2	X-ray repair complementing defective repair in Chinese hamster cells 2
205114_s_at	0.489	0.241	2.03	0.0606501	0.652254	6348 /// 6349 /// 414062	CCL3 /// CCL3L1 /// CCL3L3	chemokine (C-C motif) ligand 3 /// chemokine (C-C motif) ligand 3-like 1 /// chemokine
205659_at	-0.219	0.108	-2.03	0.060651	0.652254	9734	HDAC9	histone deacetylase 9
215444_s_at	0.008	0.004	2.03	0.0607819	0.652675	11074	TRIM31	tripartite motif containing 31
205622_at	-0.036	0.018	-2.03	0.0607965	0.652675	6610	SMPD2	sphingomyelin phosphodiesterase 2, neutral membrane (neutral sphingomyelinase)
218310_at	0.075	0.037	2.03	0.0607991	0.652675	27342	RABGEF1	RAB guanine nucleotide exchange factor (GEF) 1
201715_s_at	0.11	0.054	2.03	0.0608276	0.652675	22985	ACIN1	apoptotic chromatin condensation inducer 1
209831_x_at	-0.043	0.021	-2.03	0.0608633	0.652675	1777	DNASE2	deoxyribonuclease II, lysosomal
208172_s_at	0.01	0.005	2.03	0.0608777	0.652675	9312	KCNB2	potassium channel, voltage gated Shab related subfamily B, member 2
215174_at	0.012	0.006	2.03	0.0609048	0.652675	388714	FMO6P	flavin containing monooxygenase 6 pseudogene
213032_at	0.007	0.004	2.03	0.0609805	0.653158	4781	NFIB	nuclear factor I/B
209075_s_at	-0.051	0.025	-2.03	0.0610322	0.653159	23479	ISCU	iron-sulfur cluster assembly enzyme
211184_s_at	0.008	0.004	2.02	0.0611308	0.653159	10083	USH1C	Usher syndrome 1C
205988_at	-0.089	0.044	-2.02	0.0612305	0.653159	8832	CD84	CD84 molecule
208889_s_at	0.013	0.006	2.02	0.061244	0.653159	9612	NCOR2	nuclear receptor corepressor 2
220576_at	0.042	0.021	2.02	0.0612453	0.653159	80055	PGAP1	post-GPI attachment to proteins 1
213988_s_at	0.04	0.02	2.02	0.0612533	0.653159	6303	SAT1	spermidine/spermine N1-acetyltransferase 1
208510_s_at	0.008	0.004	2.02	0.0612578	0.653159	5468	PPARG	peroxisome proliferator-activated receptor gamma
210762_s_at	-0.015	0.007	-2.02	0.0612607	0.653159	10395	DLC1	DLC1 Rho GTPase activating protein
206559_x_at	0.061	0.03	2.02	0.0612909	0.653159	---	---	---
210575_at	0.008	0.004	2.02	0.0613241	0.653159	10726	NUDC	nudC nuclear distribution protein
[truncated: 20,217 more rows]

## Sheet: TE_vs_Cont
Suppl. Table 2B. Single gene expression analysis statistics for TE/Cont comparison. The highlighted rows represent significant DEG at FDR of 10%.
Probeset ID	Regression	Standard	T-Value	P-Value	q-value	Entrez Gene	Gene Symbol	Gene Title
214399_s_at	-0.036	0.005	-6.64	4.85729e-07	0.00817833	3851	KRT4	keratin 4, type II
211876_x_at	-0.019	0.003	-6.45	7.84426e-07	0.00817833	56105	PCDHGA11	protocadherin gamma subfamily A, 11
217144_at	0.401	0.077	5.21	1.90785e-05	0.132828	---	---	---
222305_at	0.079	0.016	5.03	3.10022e-05	0.161689	---	---	---
209209_s_at	-0.018	0.004	-4.89	4.47228e-05	0.167252	10979	FERMT2	fermitin family member 2
208804_s_at	-0.153	0.032	-4.71	7.29434e-05	0.167252	6431	SRSF6	serine/arginine-rich splicing factor 6
206899_at	-0.014	0.003	-4.69	7.55246e-05	0.167252	23620	NTSR2	neurotensin receptor 2
210938_at	-0.018	0.004	-4.67	8.10054e-05	0.167252	3651	PDX1	pancreatic and duodenal homeobox 1
218484_at	-0.015	0.003	-4.65	8.37965e-05	0.167252	56901	NDUFA4L2	NADH dehydrogenase (ubiquinone) 1 alpha subcomplex, 4-like 2
206467_x_at	-0.028	0.006	-4.64	8.6318e-05	0.167252	8771 /// 100533107	RTEL1-TNFRSF6B /// TNFRSF6B	RTEL1-TNFRSF6B readthrough (NMD candidate) /// tumor necrosis factor receptor superfami
218651_s_at	-0.014	0.003	-4.61	9.39571e-05	0.167252	55323	LARP6	La ribonucleoprotein domain family, member 6
214466_at	-0.014	0.003	-4.6	9.61628e-05	0.167252	2702	GJA5	gap junction protein alpha 5
208552_at	-0.019	0.004	-4.56	0.000108783	0.170408	2900	GRIK4	glutamate receptor, ionotropic, kainate 4
216961_s_at	0.081	0.018	4.53	0.000116299	0.170408	84268	RPAIN	RPA interacting protein
205350_at	-0.018	0.004	-4.51	0.000123971	0.170408	1381	CRABP1	cellular retinoic acid binding protein 1
211652_s_at	-0.019	0.004	-4.49	0.000130687	0.170408	3929	LBP	lipopolysaccharide binding protein
216581_at	-0.023	0.005	-4.41	0.000157682	0.177542	---	---	---
205017_s_at	-0.021	0.005	-4.37	0.000175196	0.177542	10150	MBNL2	muscleblind-like splicing regulator 2
210917_at	-0.024	0.006	-4.37	0.000177575	0.177542	7525	YES1	YES proto-oncogene 1, Src family tyrosine kinase
221678_at	-0.02	0.005	-4.36	0.000182226	0.177542	57406	ABHD6	abhydrolase domain containing 6
216301_at	-0.034	0.008	-4.35	0.000186492	0.177542	---	---	---
210796_x_at	-0.014	0.003	-4.35	0.000187227	0.177542	946	SIGLEC6	sialic acid binding Ig-like lectin 6
216616_at	-0.016	0.004	-4.31	0.000209339	0.177542	---	---	---
218717_s_at	-0.026	0.006	-4.3	0.000214489	0.177542	55214	P3H2	prolyl 3-hydroxylase 2
206118_at	-0.144	0.034	-4.28	0.000221966	0.177542	6775	STAT4	signal transducer and activator of transcription 4
202402_s_at	0.126	0.029	4.28	0.0002234	0.177542	833	CARS	cysteinyl-tRNA synthetase
218045_x_at	-0.033	0.008	-4.27	0.000229766	0.177542	5763	PTMS	parathymosin
219739_at	-0.015	0.004	-4.22	0.000261197	0.180313	54546	RNF186	ring finger protein 186
221446_at	-0.019	0.005	-4.21	0.000267608	0.180313	11085	ADAM30	ADAM metallopeptidase domain 30
214856_at	0.027	0.006	4.21	0.000267816	0.180313	6711	SPTBN1	spectrin, beta, non-erythrocytic 1
221009_s_at	-0.018	0.004	-4.21	0.000267923	0.180313	51129	ANGPTL4	angiopoietin like 4
205814_at	-0.016	0.004	-4.2	0.00028068	0.182995	2913	GRM3	glutamate receptor, metabotropic 3
210493_s_at	0.074	0.018	4.17	0.000299498	0.186574	9848	MFAP3L	microfibrillar associated protein 3 like
219563_at	-0.152	0.037	-4.16	0.000304054	0.186574	79686 /// 161176	LINC00341 /// SYNE3	long intergenic non-protein coding RNA 341 /// spectrin repeat containing, nuclear enve
216027_at	0.025	0.006	4.15	0.000315801	0.188245	56255	TMX4	thioredoxin-related transmembrane protein 4
216552_x_at	-0.014	0.003	-4.09	0.000372542	0.215899	3809	KIR2DS4	killer cell immunoglobulin-like receptor, two domains, short cytoplasmic tail, 4
220989_s_at	0.022	0.006	4.06	0.000396906	0.223397	81693	AMN	amnion associated transmembrane protein
211011_at	-0.016	0.004	-4.04	0.000416098	0.223397	1310	COL19A1	collagen, type XIX, alpha 1
212583_at	-0.181	0.045	-4.02	0.000439263	0.223397	9716	AQR	aquarius intron-binding spliceosomal factor
208284_x_at	-0.028	0.007	-4.01	0.00045138	0.223397	2678 /// 91227 /// 92086 /// 728441 /// 102724197	GGT1 /// GGT2 /// GGTLC1 /// GGTLC2 /// LOC102724197	gamma-glutamyltransferase 1 /// gamma-glutamyltransferase 2 /// gamma-glutamyltransfera
220664_at	-0.026	0.006	-4	0.00047202	0.223397	6702	SPRR2C	small proline-rich protein 2C (pseudogene)
219081_at	0.147	0.037	3.98	0.000486344	0.223397	54882	ANKHD1	ankyrin repeat and KH domain containing 1
217507_at	-0.643	0.162	-3.97	0.000503059	0.223397	6556	SLC11A1	solute carrier family 11 (proton-coupled divalent metal ion transporter), member 1
216991_at	-0.017	0.004	-3.96	0.00051455	0.223397	---	---	---
206168_at	-0.02	0.005	-3.95	0.000527978	0.223397	23264	ZC3H7B	zinc finger CCCH-type containing 7B
217065_at	-0.014	0.003	-3.95	0.000531005	0.223397	---	---	---
217191_x_at	0.029	0.007	3.94	0.000545076	0.223397	9384	COX6CP1	cytochrome c oxidase subunit VIc pseudogene 1
215448_at	-0.028	0.007	-3.92	0.000576173	0.223397	---	---	---
206836_at	-0.016	0.004	-3.91	0.000585854	0.223397	6531	SLC6A3	solute carrier family 6 (neurotransmitter transporter), member 3
212175_s_at	-0.106	0.027	-3.91	0.000589379	0.223397	204	AK2	adenylate kinase 2
206224_at	-0.02	0.005	-3.91	0.000592153	0.223397	1469	CST1	cystatin SN
210828_s_at	-0.017	0.004	-3.91	0.000596037	0.223397	405	ARNT	aryl hydrocarbon receptor nuclear translocator
207372_s_at	-0.01	0.003	-3.91	0.000596906	0.223397	954	ENTPD2	ectonucleoside triphosphate diphosphohydrolase 2
215833_s_at	-0.023	0.006	-3.9	0.000603997	0.223397	56928	SPPL2B	signal peptide peptidase like 2B
208975_s_at	0.133	0.034	3.9	0.000607226	0.223397	3837	KPNB1	karyopherin (importin) beta 1
205918_at	-0.019	0.005	-3.9	0.000607533	0.223397	6508	SLC4A3	solute carrier family 4 (anion exchanger), member 3
205906_at	-0.018	0.005	-3.9	0.000610343	0.223397	2302	FOXJ1	forkhead box J1
218931_at	-0.017	0.004	-3.89	0.000623933	0.223732	64284	RAB17	RAB17, member RAS oncogene family
209343_at	0.027	0.007	3.88	0.000632705	0.223732	80303	EFHD1	EF-hand domain family member D1
214261_s_at	-0.019	0.005	-3.88	0.000646566	0.224329	130	ADH6	alcohol dehydrogenase 6 (class V)
220090_at	-0.013	0.003	-3.87	0.000660918	0.224329	49860	CRNN	cornulin
201683_x_at	0.179	0.046	3.85	0.000682933	0.224329	9878	TOX4	TOX high mobility group box family member 4
216784_at	-0.017	0.004	-3.85	0.000698953	0.224329	---	---	---
209261_s_at	-0.023	0.006	-3.84	0.00070009	0.224329	2063	NR2F6	nuclear receptor subfamily 2, group F, member 6
218954_s_at	-0.074	0.019	-3.84	0.000701854	0.224329	55290	BRF2	BRF2, RNA polymerase III transcription initiation factor 50 kDa subunit
213487_at	-0.013	0.003	-3.83	0.000725863	0.224329	5605	MAP2K2	mitogen-activated protein kinase kinase 2
215050_x_at	-0.022	0.006	-3.83	0.000729353	0.224329	9261	MAPKAPK2	mitogen-activated protein kinase-activated protein kinase 2
207835_at	-0.016	0.004	-3.83	0.000731166	0.224329	2192	FBLN1	fibulin 1
217476_at	-0.014	0.004	-3.82	0.000751065	0.227095	7067 /// 9572	NR1D1 /// THRA	nuclear receptor subfamily 1, group D, member 1 /// thyroid hormone receptor, alpha
220256_s_at	-0.011	0.003	-3.81	0.000767539	0.22876	64064 /// 192217	OXCT2 /// OXCT2P1	3-oxoacid CoA-transferase 2 /// 3-oxoacid CoA-transferase 2 pseudogene 1
219768_at	-0.023	0.006	-3.79	0.000815181	0.23054	79679	VTCN1	V-set domain containing T cell activation inhibitor 1
202768_at	-0.028	0.007	-3.79	0.000815458	0.23054	2354	FOSB	FBJ murine osteosarcoma viral oncogene homolog B
217352_at	-0.021	0.006	-3.78	0.000823816	0.23054	---	---	---
208194_s_at	-0.079	0.021	-3.78	0.000837059	0.23054	10254	STAM2	signal transducing adaptor molecule (SH3 domain and ITAM motif) 2
216193_at	0.045	0.012	3.77	0.000851802	0.23054	---	---	---
206297_at	-0.019	0.005	-3.77	0.000853787	0.23054	11330	CTRC	chymotrypsin C (caldecrin)
209543_s_at	-0.011	0.003	-3.77	0.000859971	0.23054	947	CD34	CD34 molecule
201525_at	-0.021	0.006	-3.76	0.000867579	0.23054	347	APOD	apolipoprotein D
205364_at	-0.016	0.004	-3.76	0.00087296	0.23054	8309	ACOX2	acyl-CoA oxidase 2, branched chain
212104_s_at	-0.02	0.005	-3.75	0.000888253	0.23065	23543	RBFOX2	RNA binding protein, fox-1 homolog (C. elegans) 2
207344_at	-0.013	0.003	-3.75	0.000897717	0.23065	10566	AKAP3	A kinase (PRKA) anchor protein 3
213905_x_at	-0.013	0.003	-3.73	0.000939188	0.23065	633	BGN	biglycan
210562_at	-0.012	0.003	-3.73	0.00094066	0.23065	9687	GREB1	growth regulation by estrogen in breast cancer 1
200992_at	-0.122	0.033	-3.73	0.00095228	0.23065	10527	IPO7	importin 7
212142_at	-0.016	0.004	-3.72	0.000974034	0.23065	4173	MCM4	minichromosome maintenance complex component 4
208312_s_at	-0.017	0.004	-3.71	0.000981042	0.23065	65121 /// 65122 /// 400736	PRAMEF1 /// PRAMEF13 /// PRAMEF2	PRAME family member 1 /// PRAME family member 13 /// PRAME family member 2
208380_at	-0.022	0.006	-3.71	0.000982828	0.23065	10660	LBX1	ladybird homeobox 1
217070_at	-0.023	0.006	-3.71	0.000992059	0.23065	4524	MTHFR	methylenetetrahydrofolate reductase (NAD(P)H)
212654_at	-0.03	0.008	-3.71	0.00099475	0.23065	7169	TPM2	tropomyosin 2 (beta)
206215_at	-0.021	0.006	-3.71	0.000994989	0.23065	4978	OPCML	opioid binding protein/cell adhesion molecule-like
214968_at	-0.018	0.005	-3.7	0.00100712	0.230896	317781	DDX51	DEAD (Asp-Glu-Ala-Asp) box polypeptide 51
215166_at	-0.015	0.004	-3.69	0.0010336	0.234391	22997	IGSF9B	immunoglobulin superfamily, member 9B
220580_at	-0.013	0.003	-3.69	0.00105331	0.236295	80114	BICC1	BicC family RNA binding protein 1
210072_at	0.019	0.005	3.68	0.00107041	0.237575	6363	CCL19	chemokine (C-C motif) ligand 19
204997_at	-0.016	0.004	-3.67	0.0011058	0.240319	2819	GPD1	glycerol-3-phosphate dehydrogenase 1
202063_s_at	0.035	0.01	3.66	0.00111563	0.240319	6400	SEL1L	sel-1 suppressor of lin-12-like (C. elegans)
210642_at	-0.018	0.005	-3.66	0.00112629	0.240319	881	CCIN	calicin
202867_s_at	0.143	0.039	3.66	0.00113093	0.240319	54788	DNAJB12	DnaJ (Hsp40) homolog, subfamily B, member 12
206605_at	-0.008	0.002	-3.66	0.00114037	0.240319	8909	ENDOU	endonuclease, polyU-specific
211570_s_at	-0.019	0.005	-3.65	0.00116397	0.242711	5913	RAPSN	receptor-associated protein of the synapse
221358_at	-0.011	0.003	-3.64	0.00117498	0.242711	2832	NPBWR2	neuropeptides B/W receptor 2
216134_at	-0.019	0.005	-3.64	0.00118886	0.243169	23150	FRMD4B	FERM domain containing 4B
219249_s_at	-0.014	0.004	-3.63	0.00120773	0.244631	60681	FKBP10	FK506 binding protein 10
221461_at	-0.016	0.004	-3.63	0.00122183	0.244999	50835	TAS2R9	taste receptor, type 2, member 9
211266_s_at	-0.015	0.004	-3.63	0.00123304	0.244999	2828	GPR4	G protein-coupled receptor 4
213656_s_at	-0.073	0.02	-3.62	0.0012496	0.245947	3831	KLC1	kinesin light chain 1
211117_x_at	-0.011	0.003	-3.61	0.00127408	0.247347	2100	ESR2	estrogen receptor 2 (ER beta)
201143_s_at	-0.191	0.053	-3.61	0.00128443	0.247347	1965	EIF2S1	eukaryotic translation initiation factor 2, subunit 1 alpha, 35kDa
207313_x_at	-0.134	0.037	-3.61	0.00129228	0.247347	3812	KIR3DL2	killer cell immunoglobulin-like receptor, three domains, long cytoplasmic tail, 2
201679_at	-0.26	0.072	-3.6	0.00132671	0.250242	51593	SRRT	serrate, RNA effector molecule
212670_at	-0.012	0.003	-3.59	0.00133589	0.250242	2006	ELN	elastin
216116_at	-0.013	0.004	-3.59	0.00135146	0.250242	51517	NCKIPSD	NCK interacting protein with SH3 domain
211705_s_at	0.013	0.004	3.59	0.00135538	0.250242	10580	SORBS1	sorbin and SH3 domain containing 1
214240_at	-0.018	0.005	-3.58	0.0013725	0.251181	51083	GAL	galanin/GMAP prepropeptide
213990_s_at	-0.007	0.002	-3.57	0.00141368	0.255027	57144	PAK7	p21 protein (Cdc42/Rac)-activated kinase 7
204509_at	-0.013	0.004	-3.57	0.00141797	0.255027	771	CA12	carbonic anhydrase XII
218947_s_at	0.18	0.051	3.56	0.00144574	0.255027	55149	MTPAP	mitochondrial poly(A) polymerase
217551_at	-0.018	0.005	-3.56	0.00145937	0.255027	10819	OR7E14P	olfactory receptor, family 7, subfamily E, member 14 pseudogene
207116_s_at	-0.015	0.004	-3.56	0.00146309	0.255027	26330	GAPDHS	glyceraldehyde-3-phosphate dehydrogenase, spermatogenic
207561_s_at	-0.009	0.003	-3.56	0.00147307	0.255027	9311 /// 11194	ABCB8 /// ASIC3	ATP binding cassette subfamily B member 8 /// acid sensing ion channel 3
209377_s_at	-0.142	0.04	-3.55	0.00148239	0.255027	9324	HMGN3	high mobility group nucleosomal binding domain 3
204468_s_at	-0.012	0.003	-3.55	0.00149131	0.255027	7075	TIE1	tyrosine kinase with immunoglobulin-like and EGF-like domains 1
214762_at	-0.039	0.011	-3.55	0.00150811	0.255804	534	ATP6V1G2	ATPase, H+ transporting, lysosomal 13kDa, V1 subunit G2
214497_s_at	-0.014	0.004	-3.54	0.00154098	0.259271	4808	NHLH2	nescient helix-loop-helix 2
215610_at	-0.013	0.004	-3.53	0.00155537	0.259598	---	---	---
213653_at	-0.159	0.045	-3.53	0.00158404	0.261298	56339	METTL3	methyltransferase like 3
215122_at	0.043	0.012	3.53	0.00159069	0.261298	6911	TBX6	T-box 6
216987_at	-0.021	0.006	-3.52	0.00160313	0.261298	3662	IRF4	interferon regulatory factor 4
215222_x_at	-0.124	0.035	-3.51	0.00163956	0.261475	23499 /// 643314	KIAA0754 /// MACF1	KIAA0754 /// microtubule-actin crosslinking factor 1
219121_s_at	-0.025	0.007	-3.51	0.00164425	0.261475	54845	ESRP1	epithelial splicing regulatory protein 1
204264_at	0.088	0.025	3.51	0.00164659	0.261475	1376	CPT2	carnitine palmitoyltransferase 2
204907_s_at	-0.021	0.006	-3.51	0.00165434	0.261475	602	BCL3	B-cell CLL/lymphoma 3
201240_s_at	-0.099	0.028	-3.5	0.00168564	0.262946	9789	SPCS2	signal peptidase complex subunit 2
216904_at	-0.012	0.003	-3.5	0.0017012	0.262946	1291	COL6A1	collagen, type VI, alpha 1
208138_at	-0.03	0.009	-3.5	0.00170494	0.262946	2520	GAST	gastrin
213796_at	-0.009	0.003	-3.49	0.00172421	0.262946	6698	SPRR1A	small proline-rich protein 1A
216716_at	0.03	0.008	3.49	0.00172667	0.262946	28	ABO	ABO blood group (transferase A, alpha 1-3-N-acetylgalactosaminyltransferase; transferas
208931_s_at	-0.122	0.035	-3.49	0.0017603	0.263281	3609	ILF3	interleukin enhancer binding factor 3
221623_at	-0.009	0.002	-3.49	0.00176119	0.263281	63827	BCAN	brevican
213751_at	-0.017	0.005	-3.48	0.00176672	0.263281	284352	PPP1R37	protein phosphatase 1, regulatory subunit 37
216490_x_at	0.071	0.02	3.48	0.00180218	0.265407	442175	RPLP2P1	ribosomal protein, large P2, pseudogene 1
205743_at	0.017	0.005	3.48	0.00180643	0.265407	6769	STAC	SH3 and cysteine rich domain
208628_s_at	-0.154	0.044	-3.47	0.00182614	0.266426	4904	YBX1	Y box binding protein 1
219126_at	-0.129	0.037	-3.46	0.00187731	0.27199	55274	PHF10	PHD finger protein 10
215340_at	-0.011	0.003	-3.46	0.00189455	0.272469	107	ADCY1	adenylate cyclase 1 (brain)
211741_x_at	-0.016	0.005	-3.45	0.00193143	0.272469	5671	PSG3	pregnancy specific beta-1-glycoprotein 3
203620_s_at	-0.073	0.021	-3.45	0.00193598	0.272469	9873	FCHSD2	FCH and double SH3 domains 2
214991_s_at	-0.018	0.005	-3.45	0.00194812	0.272469	84720	PIGO	phosphatidylinositol glycan anchor biosynthesis class O
212444_at	-0.017	0.005	-3.44	0.0019619	0.272469	9052	GPRC5A	G protein-coupled receptor, class C, group 5, member A
216284_at	-0.012	0.004	-3.44	0.00196551	0.272469	---	---	---
221905_at	0.175	0.051	3.44	0.00197204	0.272469	1540	CYLD	cylindromatosis (turban tumor syndrome)
213909_at	-0.023	0.007	-3.43	0.00202967	0.278586	131578	LRRC15	leucine rich repeat containing 15
210882_s_at	-0.009	0.003	-3.42	0.00206521	0.2806	7216	TRO	trophinin
211462_s_at	-0.018	0.005	-3.42	0.00207602	0.2806	90665	TBL1Y	transducin (beta)-like 1, Y-linked
210783_x_at	-0.029	0.008	-3.42	0.00209218	0.2806	6320	CLEC11A	C-type lectin domain family 11, member A
219964_at	-0.017	0.005	-3.41	0.00210445	0.2806	54879	ST7L	suppression of tumorigenicity 7 like
205155_s_at	-0.015	0.005	-3.41	0.00211159	0.2806	6712	SPTBN2	spectrin, beta, non-erythrocytic 2
211353_at	-0.013	0.004	-3.4	0.00216259	0.285559	26103	LRIT1	leucine-rich repeat, immunoglobulin-like and transmembrane domains 1
208400_at	-0.032	0.01	-3.39	0.00224872	0.289885	2740	GLP1R	glucagon-like peptide 1 receptor
201241_at	-0.163	0.048	-3.39	0.00225082	0.289885	1653	DDX1	DEAD (Asp-Glu-Ala-Asp) box helicase 1
213923_at	-0.086	0.025	-3.39	0.00225496	0.289885	5912	RAP2B	RAP2B, member of RAS oncogene family
215251_at	-0.02	0.006	-3.39	0.00225825	0.289885	---	---	---
201438_at	-0.015	0.004	-3.39	0.00226482	0.289885	1293	COL6A3	collagen, type VI, alpha 3
201645_at	-0.013	0.004	-3.38	0.00230182	0.291153	3371	TNC	tenascin C
213369_at	-0.009	0.003	-3.38	0.00231467	0.291153	92211	CDHR1	cadherin-related family member 1
215900_at	-0.013	0.004	-3.38	0.00232224	0.291153	---	---	---
218675_at	-0.017	0.005	-3.37	0.0023312	0.291153	51310	SLC22A17	solute carrier family 22, member 17
204892_x_at	-0.075	0.022	-3.37	0.0023603	0.291153	1915	EEF1A1	eukaryotic translation elongation factor 1 alpha 1
208365_s_at	-0.009	0.003	-3.37	0.00236903	0.291153	2868	GRK4	G protein-coupled receptor kinase 4
210032_s_at	-0.019	0.006	-3.36	0.00238846	0.291153	9576	SPAG6	sperm associated antigen 6
216575_at	-0.029	0.009	-3.36	0.00242028	0.291153	---	---	---
207027_at	-0.018	0.005	-3.36	0.00242881	0.291153	3083	HGFAC	HGF activator
208201_at	-0.019	0.006	-3.36	0.00244181	0.291153	22947 /// 26582 /// 26583 /// 399839 /// 440013 /// 440014 /// 440017 /// 441056 /// 65	DBET /// DUX3 /// DUX4 /// DUX4L1 /// DUX4L10 /// DUX4L11 /// DUX4L12 /// DUX4L13 /// DUX4L14 /// DUX4L15 /// DUX4L2 /// DUX4L20 /// DUX4L21 /// DUX4L22 /// DUX4L23 /// DUX4L24 /// DUX4L25 /// DUX4L3 /// DUX4L4 /// DUX4L5 /// DUX4L6 /// DUX4L7 /// DUX4L8 /// LOC100287823	D4Z4 binding element transcript (non-protein coding) /// double homeobox 3 /// double h
208102_s_at	-0.021	0.006	-3.36	0.00244386	0.291153	5662	PSD	pleckstrin and Sec7 domain containing
215921_at	-0.208	0.062	-3.35	0.00245088	0.291153	23117 /// 440345 /// 728888 /// 100132247	NPIPB11 /// NPIPB3 /// NPIPB4 /// NPIPB5	nuclear pore complex interacting protein family, member B11 /// nuclear pore complex in
203838_s_at	-0.015	0.004	-3.35	0.00246416	0.291153	10188	TNK2	tyrosine kinase, non-receptor, 2
214866_at	0.174	0.052	3.35	0.00248786	0.291153	5329	PLAUR	plasminogen activator, urokinase receptor
215861_at	-0.065	0.019	-3.35	0.00249406	0.291153	101927770	LOC101927770	uncharacterized LOC101927770
213586_at	-0.009	0.003	-3.35	0.00249802	0.291153	1032	CDKN2D	cyclin-dependent kinase inhibitor 2D (p19, inhibits CDK4)
217875_s_at	-0.029	0.009	-3.34	0.00252919	0.293148	56937	PMEPA1	prostate transmembrane protein, androgen induced 1
217964_at	-0.132	0.04	-3.34	0.00254651	0.293525	54902	TTC19	tetratricopeptide repeat domain 19
210164_at	-0.203	0.061	-3.33	0.00259806	0.293712	3002	GZMB	granzyme B
206736_x_at	-0.016	0.005	-3.33	0.00260107	0.293712	1137 /// 102723788	CHRNA4 /// LOC102723788	cholinergic receptor, nicotinic alpha 4 /// uncharacterized LOC102723788
217757_at	-0.018	0.006	-3.33	0.00260356	0.293712	2	A2M	alpha-2-macroglobulin
209198_s_at	-0.223	0.067	-3.33	0.00262978	0.293712	23208	SYT11	synaptotagmin XI
221579_s_at	-0.103	0.031	-3.33	0.0026315	0.293712	11165 /// 100529239	NUDT3 /// RPS10-NUDT3	nudix hydrolase 3 /// RPS10-NUDT3 readthrough
214741_at	-0.164	0.049	-3.32	0.0026408	0.293712	7690	ZNF131	zinc finger protein 131
216946_at	-0.012	0.004	-3.32	0.00264668	0.293712	3111	HLA-DOA	major histocompatibility complex, class II, DO alpha
204636_at	-0.016	0.005	-3.32	0.00266739	0.293875	1308	COL17A1	collagen, type XVII, alpha 1
220226_at	-0.015	0.005	-3.32	0.00268636	0.293875	79054	TRPM8	transient receptor potential cation channel, subfamily M, member 8
220907_at	-0.024	0.007	-3.32	0.00269476	0.293875	266977	ADGRF1	adhesion G protein-coupled receptor F1
206957_at	-0.017	0.005	-3.32	0.00270449	0.293875	189	AGXT	alanine-glyoxylate aminotransferase
205473_at	-0.018	0.005	-3.31	0.00274367	0.295343	525	ATP6V1B1	ATPase, H+ transporting, lysosomal 56/58kDa, V1 subunit B1
212998_x_at	-0.353	0.107	-3.31	0.00274631	0.295343	3119	HLA-DQB1	major histocompatibility complex, class II, DQ beta 1
213673_x_at	-0.019	0.006	-3.3	0.00277898	0.297324	29937	NENF	neudesin neurotrophic factor
221626_at	0.144	0.044	3.3	0.00281683	0.298791	105372306	LOC105372306	uncharacterized LOC105372306
205792_at	-0.017	0.005	-3.3	0.00283846	0.298791	8839	WISP2	WNT1 inducible signaling pathway protein 2
221483_s_at	-0.079	0.024	-3.29	0.00286052	0.298791	10776	ARPP19	cAMP-regulated phosphoprotein 19kDa
202420_s_at	-0.059	0.018	-3.29	0.00286428	0.298791	1660	DHX9	DEAH (Asp-Glu-Ala-His) box helicase 9
218473_s_at	-0.129	0.039	-3.29	0.0028643	0.298791	79709	COLGALT1	collagen beta(1-O)galactosyltransferase 1
214036_at	-0.015	0.005	-3.29	0.00290546	0.299707	1946	EFNA5	ephrin-A5
200768_s_at	-0.108	0.033	-3.28	0.00292685	0.299707	4144	MAT2A	methionine adenosyltransferase II, alpha
214498_at	-0.009	0.003	-3.28	0.00294265	0.299707	434	ASIP	agouti signaling protein
204163_at	-0.015	0.005	-3.28	0.00295461	0.299707	11117	EMILIN1	elastin microfibril interfacer 1
215515_at	-0.031	0.01	-3.28	0.00296688	0.299707	---	---	---
210167_s_at	-0.021	0.007	-3.28	0.00297085	0.299707	7008	TEF	thyrotrophic embryonic factor
217895_at	-0.107	0.033	-3.28	0.00297364	0.299707	55037	PTCD3	pentatricopeptide repeat domain 3
215355_at	-0.016	0.005	-3.27	0.00299828	0.300737	25833	POU2F3	POU class 2 homeobox 3
207894_s_at	-0.013	0.004	-3.26	0.00307529	0.306496	27004	TCL6	T-cell leukemia/lymphoma 6 (non-protein coding)
216977_x_at	-0.11	0.034	-3.26	0.00309524	0.306496	6627	SNRPA1	small nuclear ribonucleoprotein polypeptide A'
214506_at	-0.019	0.006	-3.26	0.00309976	0.306496	11318	GPR182	G protein-coupled receptor 182
206000_at	-0.012	0.004	-3.25	0.003156	0.310179	4224	MEP1A	meprin A, alpha (PABA peptide hydrolase)
211298_s_at	-0.018	0.005	-3.25	0.00317596	0.310179	213	ALB	albumin
206446_s_at	-0.02	0.006	-3.25	0.00318162	0.310179	51032 /// 63036	CELA2A /// CELA2B	chymotrypsin-like elastase family, member 2A /// chymotrypsin-like elastase family, mem
207462_at	-0.016	0.005	-3.25	0.00319817	0.310343	2742	GLRA2	glycine receptor alpha 2
213181_s_at	-0.019	0.006	-3.24	0.00322191	0.311147	4337	MOCS1	molybdenum cofactor synthesis 1
206778_at	-0.017	0.005	-3.24	0.00323629	0.311147	1415	CRYBB2	crystallin beta B2
51774_s_at	0.152	0.047	3.24	0.00327259	0.311965	51619	UBE2D4	ubiquitin-conjugating enzyme E2D 4 (putative)
210049_at	-0.008	0.003	-3.24	0.0032747	0.311965	462	SERPINC1	serpin peptidase inhibitor, clade C (antithrombin), member 1
213486_at	-0.015	0.005	-3.24	0.00329605	0.312034	53844	COPG2IT1	COPG2 imprinted transcript 1 (non-protein coding)
204113_at	-0.159	0.049	-3.23	0.00331798	0.312034	10658	CELF1	CUGBP, Elav-like family member 1
212307_s_at	-0.177	0.055	-3.23	0.00332051	0.312034	8473	OGT	O-linked N-acetylglucosamine (GlcNAc) transferase
202714_s_at	-0.031	0.01	-3.23	0.00334756	0.312034	9692	KIAA0391	KIAA0391
219153_s_at	-0.014	0.004	-3.23	0.00335718	0.312034	79875	THSD4	thrombospondin type 1 domain containing 4
214412_at	-0.019	0.006	-3.23	0.00337868	0.312034	83740 /// 474381 /// 474382	H2AFB1 /// H2AFB2 /// H2AFB3	H2A histone family, member B1 /// H2A histone family, member B2 /// H2A histone family,
212387_at	-0.187	0.058	-3.23	0.00338011	0.312034	6925	TCF4	transcription factor 4
220283_at	-0.024	0.007	-3.22	0.00340326	0.312786	79802	HHIPL2	HHIP-like 2
210057_at	0.112	0.035	3.22	0.00344295	0.31316	23049	SMG1	SMG1 phosphatidylinositol 3-kinase-related kinase
217005_at	-0.021	0.006	-3.22	0.00345653	0.31316	3949	LDLR	low density lipoprotein receptor
206640_x_at	-0.012	0.004	-3.22	0.00345703	0.31316	2574 /// 2576 /// 2577 /// 2578 /// 2579 /// 26748 /// 26749 /// 645073 /// 729408 ///	GAGE12B /// GAGE12C /// GAGE12D /// GAGE12E /// GAGE12F /// GAGE12G /// GAGE12H /// GAGE12I /// GAGE2A /// GAGE2C /// GAGE2D /// GAGE2E /// GAGE4 /// GAGE5 /// GAGE6 /// GAGE7 /// GAGE8	G antigen 12B /// G antigen 12C /// G antigen 12D /// G antigen 12E /// G antigen 12F /
220195_at	0.114	0.036	3.21	0.00349451	0.31316	55777	MBD5	methyl-CpG binding domain protein 5
204103_at	-0.345	0.107	-3.21	0.00349759	0.31316	6351	CCL4	chemokine (C-C motif) ligand 4
218892_at	-0.009	0.003	-3.21	0.00350058	0.31316	8642	DCHS1	dachsous cadherin-related 1
205291_at	-0.186	0.058	-3.21	0.00352501	0.31316	3560	IL2RB	interleukin 2 receptor, beta
208531_at	-0.01	0.003	-3.21	0.00353022	0.31316	390502	SERPINA2	serpin peptidase inhibitor, clade A (alpha-1 antiproteinase, antitrypsin), member 2 (ge
218550_s_at	-0.022	0.007	-3.21	0.0035444	0.31316	55222	LRRC20	leucine rich repeat containing 20
207964_x_at	-0.01	0.003	-3.2	0.00357143	0.31316	3441	IFNA4	interferon, alpha 4
208172_s_at	-0.014	0.004	-3.2	0.00360492	0.31316	9312	KCNB2	potassium channel, voltage gated Shab related subfamily B, member 2
53202_at	0.178	0.056	3.2	0.00361938	0.31316	79020	C7orf25	chromosome 7 open reading frame 25
212977_at	-0.172	0.054	-3.2	0.00363185	0.31316	57007	ACKR3	atypical chemokine receptor 3
210079_x_at	-0.009	0.003	-3.2	0.00364243	0.31316	7881	KCNAB1	potassium channel, voltage gated subfamily A regulatory beta subunit 1
210693_at	-0.011	0.003	-3.2	0.00364383	0.31316	56928	SPPL2B	signal peptide peptidase like 2B
215534_at	-0.015	0.005	-3.19	0.00367994	0.31316	---	---	---
202207_at	-0.134	0.042	-3.19	0.00369064	0.31316	10123	ARL4C	ADP-ribosylation factor like GTPase 4C
213874_at	-0.016	0.005	-3.19	0.00369696	0.31316	5267	SERPINA4	serpin peptidase inhibitor, clade A (alpha-1 antiproteinase, antitrypsin), member 4
213289_at	-0.139	0.043	-3.19	0.00370743	0.31316	139322	APOOL	apolipoprotein O-like
204464_s_at	0.012	0.004	3.19	0.00373807	0.31316	1909	EDNRA	endothelin receptor type A
204579_at	-0.014	0.004	-3.18	0.00375627	0.31316	2264	FGFR4	fibroblast growth factor receptor 4
209497_s_at	-0.146	0.046	-3.18	0.00375667	0.31316	83759	RBM4B	RNA binding motif protein 4B
201417_at	-0.267	0.084	-3.18	0.00376521	0.31316	6659	SOX4	SRY box 4
219339_s_at	-0.015	0.005	-3.18	0.00380555	0.31316	79813	EHMT1	euchromatic histone-lysine N-methyltransferase 1
205777_at	-0.011	0.003	-3.18	0.00381028	0.31316	1852	DUSP9	dual specificity phosphatase 9
221331_x_at	0.011	0.003	3.18	0.00382334	0.31316	1493	CTLA4	cytotoxic T-lymphocyte-associated protein 4
214105_at	-0.01	0.003	-3.17	0.00390633	0.31316	9021	SOCS3	suppressor of cytokine signaling 3
216836_s_at	-0.058	0.018	-3.17	0.00390635	0.31316	2064	ERBB2	erb-b2 receptor tyrosine kinase 2
213784_at	-0.089	0.028	-3.17	0.0039222	0.31316	11020	IFT27	intraflagellar transport 27
206298_at	-0.01	0.003	-3.16	0.00398316	0.31316	58504	ARHGAP22	Rho GTPase activating protein 22
217027_x_at	0.13	0.041	3.16	0.00398433	0.31316	---	---	---
208751_at	0.219	0.069	3.16	0.00398458	0.31316	8775	NAPA	N-ethylmaleimide-sensitive factor attachment protein, alpha
215938_s_at	-0.017	0.005	-3.16	0.00399324	0.31316	8398	PLA2G6	phospholipase A2, group VI (cytosolic, calcium-independent)
216772_at	-0.017	0.005	-3.16	0.00400443	0.31316	---	---	---
211273_s_at	-0.016	0.005	-3.16	0.00402433	0.31316	6899	TBX1	T-box 1
204064_at	-0.093	0.03	-3.15	0.00403424	0.31316	9984	THOC1	THO complex 1
205185_at	-0.009	0.003	-3.15	0.0040424	0.31316	11005	SPINK5	serine peptidase inhibitor, Kazal type 5
205109_s_at	-0.017	0.005	-3.15	0.00409855	0.31316	50649	ARHGEF4	Rho guanine nucleotide exchange factor 4
209983_s_at	-0.014	0.005	-3.14	0.00414211	0.31316	9379	NRXN2	neurexin 2
212661_x_at	-0.074	0.023	-3.14	0.00414564	0.31316	5478	PPIA	peptidylprolyl isomerase A (cyclophilin A)
212349_at	-0.095	0.03	-3.14	0.00415067	0.31316	23509	POFUT1	protein O-fucosyltransferase 1
210737_at	-0.048	0.015	-3.14	0.0041587	0.31316	7275	TUB	tubby bipartite transcription factor
221459_at	-0.01	0.003	-3.14	0.00419649	0.31316	9038	TAAR5	trace amine associated receptor 5
219114_at	-0.041	0.013	-3.14	0.00419762	0.31316	51161	C3orf18	chromosome 3 open reading frame 18
219044_at	-0.014	0.004	-3.14	0.00420034	0.31316	55258	THNSL2	threonine synthase-like 2
201331_s_at	-0.149	0.048	-3.14	0.00420475	0.31316	6778	STAT6	signal transducer and activator of transcription 6, interleukin-4 induced
220080_at	-0.014	0.005	-3.14	0.00422143	0.31316	55336	FBXL8	F-box and leucine-rich repeat protein 8
213471_at	-0.026	0.008	-3.14	0.00422723	0.31316	261734	NPHP4	nephronophthisis 4
208223_s_at	-0.051	0.016	-3.14	0.00422774	0.31316	91	ACVR1B	activin A receptor type IB
213863_s_at	0.012	0.004	3.13	0.00423305	0.31316	51686	OAZ3	ornithine decarboxylase antizyme 3
212143_s_at	-0.024	0.008	-3.13	0.00423706	0.31316	3486	IGFBP3	insulin like growth factor binding protein 3
215945_s_at	-0.055	0.017	-3.13	0.00424488	0.31316	23321	TRIM2	tripartite motif containing 2
207110_at	-0.014	0.004	-3.13	0.00425068	0.31316	3768	KCNJ12	potassium channel, inwardly rectifying subfamily J, member 12
206696_at	-0.011	0.003	-3.13	0.00427415	0.31316	4935	GPR143	G protein-coupled receptor 143
221413_at	-0.019	0.006	-3.13	0.00430165	0.31316	9196	KCNAB3	potassium channel, voltage gated subfamily A regulatory beta subunit 3
216929_x_at	-0.062	0.02	-3.13	0.0043105	0.31316	28	ABO	ABO blood group (transferase A, alpha 1-3-N-acetylgalactosaminyltransferase; transferas
206549_at	-0.015	0.005	-3.13	0.00432846	0.31316	3641	INSL4	insulin-like 4 (placenta)
215393_s_at	-0.016	0.005	-3.12	0.0043387	0.31316	22837	COBLL1	cordon-bleu WH2 repeat protein like 1
216544_at	-0.015	0.005	-3.12	0.00435336	0.31316	159162	RBMY2FP	RNA binding motif protein, Y-linked, family 2, member F pseudogene
205520_at	-0.016	0.005	-3.12	0.00435667	0.31316	6801	STRN	striatin, calmodulin binding protein
221029_s_at	-0.012	0.004	-3.12	0.00438797	0.31316	81029	WNT5B	wingless-type MMTV integration site family, member 5B
209444_at	-0.1	0.032	-3.12	0.00439933	0.31316	5910	RAP1GDS1	RAP1, GTP-GDP dissociation stimulator 1
214089_at	-0.016	0.005	-3.12	0.00441511	0.31316	6202	RPS8	ribosomal protein S8
208239_at	-0.01	0.003	-3.12	0.00443039	0.31316	2304	FOXE1	forkhead box E1
215062_at	-0.008	0.002	-3.12	0.00443077	0.31316	---	---	---
207301_at	-0.021	0.007	-3.11	0.00445964	0.31316	1946	EFNA5	ephrin-A5
219223_at	-0.023	0.007	-3.11	0.00447612	0.31316	11094	CACFD1	calcium channel flower domain containing 1
212207_at	0.125	0.04	3.11	0.0044854	0.31316	23389	MED13L	mediator complex subunit 13-like
204538_x_at	-0.135	0.044	-3.11	0.00448563	0.31316	9284	NPIPA1	nuclear pore complex interacting protein family, member A1
206626_x_at	0.015	0.005	3.11	0.0044858	0.31316	6756	SSX1	synovial sarcoma, X breakpoint 1
202976_s_at	-0.201	0.065	-3.11	0.00450925	0.31316	22836	RHOBTB3	Rho-related BTB domain containing 3
214303_x_at	-0.019	0.006	-3.11	0.00451522	0.31316	4586	MUC5AC	mucin 5AC, oligomeric mucus/gel-forming
217815_at	-0.064	0.021	-3.11	0.00451539	0.31316	11198	SUPT16H	SPT16 homolog, facilitates chromatin remodeling subunit
213520_at	-0.026	0.008	-3.11	0.00452188	0.31316	9401	RECQL4	RecQ helicase-like 4
205577_at	-0.011	0.004	-3.1	0.00457963	0.31316	5837	PYGM	phosphorylase, glycogen, muscle
203726_s_at	-0.008	0.002	-3.1	0.00458638	0.31316	3909	LAMA3	laminin, alpha 3
205745_x_at	0.072	0.023	3.1	0.00459312	0.31316	6868	ADAM17	ADAM metallopeptidase domain 17
207564_x_at	-0.165	0.053	-3.1	0.00462998	0.31316	8473	OGT	O-linked N-acetylglucosamine (GlcNAc) transferase
200933_x_at	-0.057	0.018	-3.1	0.00463199	0.31316	6191	RPS4X	ribosomal protein S4, X-linked
216136_at	-0.02	0.006	-3.1	0.00463639	0.31316	---	---	---
221546_at	-0.037	0.012	-3.09	0.00466993	0.31316	8559	PRPF18	pre-mRNA processing factor 18
220487_at	-0.01	0.003	-3.09	0.00468983	0.31316	54221	SNTG2	syntrophin, gamma 2
211955_at	-0.098	0.032	-3.09	0.00469587	0.31316	3843	IPO5	importin 5
209229_s_at	0.076	0.024	3.09	0.00470008	0.31316	22870	PPP6R1	protein phosphatase 6, regulatory subunit 1
208155_x_at	-0.013	0.004	-3.09	0.00470709	0.31316	2543 /// 2576 /// 2577 /// 2578 /// 2579 /// 26748 /// 26749 /// 645037 /// 645051 ///	GAGE1 /// GAGE12D /// GAGE12F /// GAGE12G /// GAGE12I /// GAGE12J /// GAGE13 /// GAGE2B /// GAGE2D /// GAGE2E /// GAGE4 /// GAGE5 /// GAGE6 /// GAGE7	G antigen 1 /// G antigen 12D /// G antigen 12F /// G antigen 12G /// G antigen 12I ///
211141_s_at	-0.011	0.004	-3.09	0.00471216	0.31316	4849	CNOT3	CCR4-NOT transcription complex subunit 3
216579_at	-0.013	0.004	-3.09	0.00471321	0.31316	127534	GJB4	gap junction protein beta 4
213108_at	-0.013	0.004	-3.09	0.00473055	0.313314	815	CAMK2A	calcium/calmodulin-dependent protein kinase II alpha
213179_at	-0.125	0.04	-3.09	0.00477812	0.314119	9125	RQCD1	RCD1 required for cell differentiation1 homolog (S. pombe)
218678_at	-0.009	0.003	-3.08	0.00478659	0.314119	10763	NES	nestin
211198_s_at	-0.012	0.004	-3.08	0.00480214	0.314119	23308 /// 102723996	ICOSLG /// LOC102723996	inducible T-cell co-stimulator ligand /// ICOS ligand
202899_s_at	-0.122	0.04	-3.08	0.00481219	0.314119	6428	SRSF3	serine/arginine-rich splicing factor 3
202330_s_at	-0.171	0.055	-3.08	0.00482096	0.314119	7374	UNG	uracil DNA glycosylase
204939_s_at	-0.015	0.005	-3.08	0.00488079	0.314119	5350	PLN	phospholamban
216664_at	-0.009	0.003	-3.08	0.00488129	0.314119	101929148	LOC101929148	uncharacterized LOC101929148
207772_s_at	-0.01	0.003	-3.08	0.00489436	0.314119	56341	PRMT8	protein arginine methyltransferase 8
207961_x_at	-0.016	0.005	-3.08	0.00489987	0.314119	4629	MYH11	myosin, heavy chain 11, smooth muscle
214075_at	-0.024	0.008	-3.08	0.00490005	0.314119	29937	NENF	neudesin neurotrophic factor
220645_at	-0.009	0.003	-3.07	0.00493524	0.314119	54827	NXPE4	neurexophilin and PC-esterase domain family, member 4
38710_at	0.104	0.034	3.07	0.00493843	0.314119	55611	OTUB1	OTU deubiquitinase, ubiquitin aldehyde binding 1
205579_at	0.015	0.005	3.07	0.00493843	0.314119	3269	HRH1	histamine receptor H1
208015_at	0.021	0.007	3.07	0.00496534	0.31487	---	---	---
205374_at	0.014	0.005	3.07	0.0050059	0.31648	6588	SLN	sarcolipin
209955_s_at	-0.013	0.004	-3.06	0.00503403	0.317297	2191	FAP	fibroblast activation protein alpha
207741_x_at	-0.017	0.006	-3.06	0.00512684	0.318888	7177	TPSAB1	tryptase alpha/beta 1
221640_s_at	-0.018	0.006	-3.06	0.00513401	0.318888	55367	PIDD1	p53-induced death domain protein 1
205208_at	-0.013	0.004	-3.06	0.00514197	0.318888	10840	ALDH1L1	aldehyde dehydrogenase 1 family, member L1
212993_at	-0.143	0.047	-3.06	0.00514274	0.318888	138151	NACC2	NACC family member 2, BEN and BTB (POZ) domain containing
210791_s_at	0.019	0.006	3.05	0.00515142	0.318888	9743	ARHGAP32	Rho GTPase activating protein 32
220742_s_at	-0.08	0.026	-3.05	0.00515459	0.318888	55768	NGLY1	N-glycanase 1
215054_at	0.091	0.03	3.05	0.00518336	0.318888	2057 /// 57139	EPOR /// RGL3	erythropoietin receptor /// ral guanine nucleotide dissociation stimulator-like 3
220879_at	-0.024	0.008	-3.05	0.00519589	0.318888	---	---	---
208030_s_at	0.061	0.02	3.05	0.00519683	0.318888	118	ADD1	adducin 1 (alpha)
203871_at	-0.202	0.066	-3.05	0.0052288	0.319039	26168	SENP3	SUMO1/sentrin/SMT3 specific peptidase 3
215872_at	-0.014	0.004	-3.05	0.00522988	0.319039	---	---	---
213809_x_at	-0.014	0.005	-3.05	0.00525775	0.319048	6929	TCF3	transcription factor 3
214375_at	-0.036	0.012	-3.05	0.00526437	0.319048	8496	PPFIBP1	PTPRF interacting protein, binding protein 1 (liprin beta 1)
206159_at	-0.019	0.006	-3.04	0.00529532	0.319048	2662	GDF10	growth differentiation factor 10
214200_s_at	-0.011	0.003	-3.04	0.00531075	0.319048	1291	COL6A1	collagen, type VI, alpha 1
220955_x_at	-0.015	0.005	-3.04	0.00534748	0.319048	51715	RAB23	RAB23, member RAS oncogene family
211978_x_at	-0.071	0.023	-3.04	0.00534911	0.319048	5478	PPIA	peptidylprolyl isomerase A (cyclophilin A)
213987_s_at	-0.019	0.006	-3.04	0.00535231	0.319048	8621	CDK13	cyclin-dependent kinase 13
219775_s_at	-0.042	0.014	-3.04	0.0053596	0.319048	594855	CPLX3	complexin 3
206242_at	-0.01	0.003	-3.04	0.00538087	0.319048	9032	TM4SF5	transmembrane 4 L six family member 5
221578_at	0.106	0.035	3.03	0.00540892	0.319048	83937	RASSF4	Ras association (RalGDS/AF-6) domain family member 4
202997_s_at	-0.012	0.004	-3.03	0.00541353	0.319048	4017	LOXL2	lysyl oxidase-like 2
216311_at	-0.012	0.004	-3.03	0.00541354	0.319048	728361	OVOL3	ovo-like zinc finger 3
217033_x_at	0.044	0.014	3.03	0.00542998	0.319052	4916	NTRK3	neurotrophic tyrosine kinase, receptor, type 3
220188_at	-0.011	0.004	-3.03	0.00544419	0.319052	57338	JPH3	junctophilin 3
219381_at	-0.036	0.012	-3.03	0.00548048	0.319859	65250	C5orf42	chromosome 5 open reading frame 42
204926_at	-0.025	0.008	-3.03	0.00548863	0.319859	3624	INHBA	inhibin beta A
205089_at	-0.176	0.058	-3.02	0.00560023	0.324578	7553	ZNF7	zinc finger protein 7
208537_at	-0.013	0.004	-3.02	0.00560071	0.324578	9294	S1PR2	sphingosine-1-phosphate receptor 2
221633_at	-0.012	0.004	-3.02	0.00565096	0.326111	29781	NCAPH2	non-SMC condensin II complex subunit H2
204607_at	-0.018	0.006	-3.02	0.00567169	0.326111	3158	HMGCS2	3-hydroxy-3-methylglutaryl-CoA synthase 2 (mitochondrial)
217500_at	-0.012	0.004	-3.01	0.00568576	0.326111	7073	TIAL1	TIA1 cytotoxic granule-associated RNA binding protein-like 1
219845_at	-0.018	0.006	-3.01	0.00568969	0.326111	56033	BARX1	BARX homeobox 1
203698_s_at	-0.017	0.006	-3.01	0.00571878	0.326412	2487	FRZB	frizzled-related protein
211029_x_at	-0.013	0.004	-3.01	0.00574103	0.326412	8817	FGF18	fibroblast growth factor 18
215968_at	-0.158	0.052	-3.01	0.00574187	0.326412	---	---	---
220092_s_at	-0.018	0.006	-3.01	0.00580434	0.328557	84168	ANTXR1	anthrax toxin receptor 1
209937_at	-0.022	0.007	-3.01	0.00581111	0.328557	7104	TM4SF4	transmembrane 4 L six family member 4
211153_s_at	-0.015	0.005	-3	0.00583285	0.328895	8600	TNFSF11	tumor necrosis factor (ligand) superfamily, member 11
214381_at	-0.022	0.007	-3	0.00587821	0.330559	441601	LOC441601	septin 7 pseudogene
204814_at	0.023	0.008	3	0.005936	0.332912	8618	CADPS	Ca++-dependent secretion activator
200911_s_at	-0.082	0.027	-2.99	0.0059691	0.333568	6867	TACC1	transforming, acidic coiled-coil containing protein 1
205790_at	-0.122	0.041	-2.99	0.00597968	0.333568	8631	SKAP1	src kinase associated phosphoprotein 1
220395_at	-0.021	0.007	-2.99	0.00601264	0.333993	55466	DNAJA4	DnaJ (Hsp40) homolog, subfamily A, member 4
217766_s_at	0.091	0.031	2.99	0.00603078	0.333993	23585	TMEM50A	transmembrane protein 50A
33304_at	0.185	0.062	2.99	0.00603531	0.333993	3669	ISG20	interferon stimulated exonuclease gene 20kDa
216610_at	-0.026	0.009	-2.99	0.00606928	0.334984	6530	SLC6A2	solute carrier family 6 (neurotransmitter transporter), member 2
219548_at	0.121	0.04	2.98	0.00613033	0.335521	7564	ZNF16	zinc finger protein 16
203832_at	-0.088	0.03	-2.98	0.00614509	0.335521	6636	SNRPF	small nuclear ribonucleoprotein polypeptide F
208128_x_at	-0.016	0.005	-2.98	0.00614723	0.335521	3834	KIF25	kinesin family member 25
220892_s_at	0.024	0.008	2.98	0.00615652	0.335521	29968	PSAT1	phosphoserine aminotransferase 1
205726_at	-0.147	0.049	-2.98	0.00617706	0.335521	1730	DIAPH2	diaphanous-related formin 2
214758_at	0.061	0.021	2.98	0.00619264	0.335521	26094	DCAF4	DDB1 and CUL4 associated factor 4
220571_at	-0.019	0.006	-2.98	0.00619562	0.335521	56981	PRDM11	PR domain containing 11
221955_at	-0.014	0.005	-2.98	0.00621068	0.335521	---	---	---
210031_at	-0.126	0.042	-2.98	0.00622376	0.335521	919	CD247	CD247 molecule
213134_x_at	0.205	0.069	2.97	0.00629587	0.337484	10950	BTG3	BTG family, member 3
201332_s_at	0.206	0.069	2.97	0.00631228	0.337484	6778	STAT6	signal transducer and activator of transcription 6, interleukin-4 induced
206010_at	-0.019	0.006	-2.97	0.00631953	0.337484	3026	HABP2	hyaluronan binding protein 2
205569_at	0.421	0.142	2.97	0.00632709	0.337484	27074	LAMP3	lysosomal-associated membrane protein 3
217940_s_at	-0.14	0.047	-2.97	0.00640342	0.337484	55739	CARKD	carbohydrate kinase domain containing
206699_x_at	-0.024	0.008	-2.96	0.00642018	0.337484	4861	NPAS1	neuronal PAS domain protein 1
205874_at	-0.012	0.004	-2.96	0.00642166	0.337484	3706	ITPKA	inositol-trisphosphate 3-kinase A
220540_at	0.017	0.006	2.96	0.00643248	0.337484	60598	KCNK15	potassium channel, two pore domain subfamily K, member 15
210081_at	-0.077	0.026	-2.96	0.00644468	0.337484	177	AGER	advanced glycosylation end product-specific receptor
221827_at	0.187	0.063	2.96	0.00646058	0.337484	10616	RBCK1	RanBP-type and C3HC4-type zinc finger containing 1
205623_at	-0.015	0.005	-2.96	0.00646348	0.337484	218	ALDH3A1	aldehyde dehydrogenase 3 family, member A1
206890_at	-0.017	0.006	-2.96	0.00646804	0.337484	3594	IL12RB1	interleukin 12 receptor, beta 1
203369_x_at	-0.022	0.007	-2.96	0.00647046	0.337484	9260	PDLIM7	PDZ and LIM domain 7 (enigma)
207656_s_at	-0.021	0.007	-2.96	0.00650643	0.338514	51	ACOX1	acyl-CoA oxidase 1, palmitoyl
215018_at	-0.079	0.027	-2.96	0.00654633	0.339743	85459	CEP295	centrosomal protein 295kDa
216168_at	-0.016	0.005	-2.95	0.00656668	0.339953	---	---	---
211870_s_at	-0.016	0.005	-2.95	0.00660388	0.340278	56145	PCDHA3	protocadherin alpha 3
202869_at	0.591	0.2	2.95	0.00662926	0.340278	4938	OAS1	2'-5'-oligoadenylate synthetase 1
205519_at	-0.027	0.009	-2.95	0.00663251	0.340278	79968	WDR76	WD repeat domain 76
206007_at	-0.022	0.007	-2.95	0.00663818	0.340278	10216	PRG4	proteoglycan 4
215912_at	-0.012	0.004	-2.95	0.00666371	0.340749	2775	GNAO1	guanine nucleotide binding protein (G protein), alpha activating activity polypeptide O
209690_s_at	-0.015	0.005	-2.94	0.00675149	0.341461	55715	DOK4	docking protein 4
205228_at	-0.012	0.004	-2.94	0.00675398	0.341461	5939	RBMS2	RNA binding motif, single stranded interacting protein 2
207940_x_at	-0.014	0.005	-2.94	0.00676052	0.341461	1268	CNR1	cannabinoid receptor 1 (brain)
215723_s_at	-0.03	0.01	-2.94	0.0067635	0.341461	5337	PLD1	phospholipase D1, phosphatidylcholine-specific
203868_s_at	0.022	0.007	2.94	0.00678916	0.341461	7412	VCAM1	vascular cell adhesion molecule 1
216470_x_at	-0.011	0.004	-2.94	0.00679117	0.341461	168330	PRSS3P1	protease, serine, 3 pseudogene 1
212765_at	-0.141	0.048	-2.94	0.00680739	0.341461	23271	CAMSAP2	calmodulin regulated spectrin-associated protein family, member 2
206109_at	-0.014	0.005	-2.94	0.00680857	0.341461	2523	FUT1	fucosyltransferase 1 (galactoside 2-alpha-L-fucosyltransferase, H blood group)
214565_s_at	-0.015	0.005	-2.94	0.00685272	0.342245	10879 /// 26952	SMR3A /// SMR3B	submaxillary gland androgen regulated protein 3A /// submaxillary gland androgen regula
211840_s_at	-0.011	0.004	-2.94	0.0068605	0.342245	5144	PDE4D	phosphodiesterase 4D, cAMP-specific
218580_x_at	0.109	0.037	2.93	0.00689266	0.342245	54998	AURKAIP1	aurora kinase A interacting protein 1
207225_at	-0.014	0.005	-2.93	0.00691077	0.342245	15	AANAT	aralkylamine N-acetyltransferase
217215_s_at	-0.015	0.005	-2.93	0.00693863	0.342245	---	---	---
212427_at	0.089	0.03	2.93	0.00694422	0.342245	23392	KIAA0368	KIAA0368
209661_at	-0.03	0.01	-2.93	0.00697481	0.342245	3801	KIFC3	kinesin family member C3
221567_at	-0.015	0.005	-2.93	0.00699729	0.342245	8996	NOL3	nucleolar protein 3 (apoptosis repressor with CARD domain)
204309_at	-0.014	0.005	-2.93	0.00700278	0.342245	1583	CYP11A1	cytochrome P450, family 11, subfamily A, polypeptide 1
219744_at	-0.008	0.003	-2.93	0.0070102	0.342245	64122	FN3K	fructosamine 3 kinase
216567_at	-0.018	0.006	-2.93	0.00702268	0.342245	---	---	---
215601_at	-0.025	0.008	-2.93	0.0070251	0.342245	---	---	---
214382_at	-0.013	0.004	-2.93	0.00704982	0.342245	54346	UNC93A	unc-93 homolog A (C. elegans)
203015_s_at	-0.012	0.004	-2.93	0.00705386	0.342245	117178	SSX2IP	synovial sarcoma, X breakpoint 2 interacting protein
211550_at	-0.016	0.005	-2.92	0.00711633	0.344475	1956	EGFR	epidermal growth factor receptor
212382_at	-0.261	0.089	-2.92	0.00714772	0.345193	6925	TCF4	transcription factor 4
202663_at	0.112	0.038	2.92	0.00716933	0.345437	7456	WIPF1	WAS/WASL interacting protein family, member 1
210268_at	-0.073	0.025	-2.92	0.00721059	0.34581	4799	NFX1	nuclear transcription factor, X-box binding 1
221442_at	-0.012	0.004	-2.91	0.00724144	0.34581	4159	MC3R	melanocortin 3 receptor
202292_x_at	0.083	0.029	2.91	0.007252	0.34581	11313	LYPLA2	lysophospholipase II
206329_at	-0.011	0.004	-2.91	0.00725357	0.34581	2134	EXTL1	exostosin-like glycosyltransferase 1
209325_s_at	-0.017	0.006	-2.91	0.00727498	0.34581	6004	RGS16	regulator of G-protein signaling 16
221285_at	-0.01	0.004	-2.91	0.0072821	0.34581	8128	ST8SIA2	ST8 alpha-N-acetyl-neuraminide alpha-2,8-sialyltransferase 2
206950_at	0.022	0.008	2.91	0.0072931	0.34581	6335	SCN9A	sodium channel, voltage gated, type IX alpha subunit
203831_at	0.109	0.038	2.91	0.00731597	0.346108	22864	R3HDM2	R3H domain containing 2
220886_at	-0.012	0.004	-2.91	0.00736808	0.347785	55879	GABRQ	gamma-aminobutyric acid (GABA) A receptor, theta
215228_at	0.014	0.005	2.91	0.00738514	0.347803	4808	NHLH2	nescient helix-loop-helix 2
211654_x_at	-0.544	0.187	-2.9	0.00742706	0.348754	3119	HLA-DQB1	major histocompatibility complex, class II, DQ beta 1
221161_at	-0.012	0.004	-2.9	0.00743877	0.348754	56676	ASCL3	achaete-scute family bHLH transcription factor 3
202291_s_at	-0.011	0.004	-2.9	0.00746647	0.349268	4256	MGP	matrix Gla protein
46270_at	0.102	0.035	2.9	0.00750341	0.349574	51271	UBAP1	ubiquitin associated protein 1
206801_at	-0.01	0.004	-2.9	0.00750652	0.349574	4879	NPPB	natriuretic peptide B
207771_at	-0.023	0.008	-2.9	0.00753877	0.350116	6524	SLC5A2	solute carrier family 5 (sodium/glucose cotransporter), member 2
210345_s_at	-0.014	0.005	-2.9	0.00755173	0.350116	1770	DNAH9	dynein, axonemal, heavy chain 9
207028_at	-0.016	0.005	-2.89	0.00760088	0.351379	10408	MYCNOS	MYCN opposite strand
204361_s_at	0.253	0.087	2.89	0.00762497	0.351379	8935	SKAP2	src kinase associated phosphoprotein 2
213972_at	-0.02	0.007	-2.89	0.00762949	0.351379	---	---	---
206892_at	-0.015	0.005	-2.89	0.00764698	0.351409	269	AMHR2	anti-Mullerian hormone receptor, type II
206978_at	-0.194	0.067	-2.89	0.00768445	0.352354	729230	CCR2	chemokine (C-C motif) receptor 2
202274_at	0.025	0.009	2.89	0.00775797	0.354946	72	ACTG2	actin, gamma 2, smooth muscle, enteric
216770_at	0.056	0.019	2.88	0.00778953	0.355088	---	---	---
209355_s_at	-0.011	0.004	-2.88	0.00779922	0.355088	8613	PLPP3	phospholipid phosphatase 3
217881_s_at	0.2	0.069	2.88	0.00782165	0.355088	996	CDC27	cell division cycle 27
214894_x_at	-0.121	0.042	-2.88	0.00782916	0.355088	23499 /// 643314	KIAA0754 /// MACF1	KIAA0754 /// microtubule-actin crosslinking factor 1
216731_s_at	-0.019	0.007	-2.88	0.00788279	0.35562	---	---	---
201005_at	-0.366	0.127	-2.88	0.00789061	0.35562	928	CD9	CD9 molecule
58900_at	0.089	0.031	2.88	0.00789779	0.35562	51619	UBE2D4	ubiquitin-conjugating enzyme E2D 4 (putative)
222049_s_at	-0.008	0.003	-2.88	0.00792931	0.35562	5950	RBP4	retinol binding protein 4, plasma
215689_s_at	-0.014	0.005	-2.88	0.00793912	0.35562	6462	SHBG	sex hormone-binding globulin
206716_at	-0.014	0.005	-2.88	0.00794318	0.35562	7369	UMOD	uromodulin
207720_at	-0.014	0.005	-2.87	0.00797391	0.355698	4014	LOR	loricrin
209916_at	0.17	0.059	2.87	0.00804608	0.355698	55526	DHTKD1	dehydrogenase E1 and transketolase domain containing 1
206185_at	-0.012	0.004	-2.87	0.00804751	0.355698	1414	CRYBB1	crystallin beta B1
210107_at	-0.013	0.005	-2.87	0.00805475	0.355698	1179	CLCA1	chloride channel accessory 1
220841_s_at	-0.015	0.005	-2.87	0.00806467	0.355698	54806	AHI1	Abelson helper integration site 1
211802_x_at	-0.024	0.008	-2.87	0.00807199	0.355698	8913	CACNA1G	calcium channel, voltage-dependent, T type, alpha 1G subunit
210577_at	-0.043	0.015	-2.87	0.0080774	0.355698	846	CASR	calcium-sensing receptor
215937_at	-0.045	0.016	-2.87	0.00808131	0.355698	5729	PTGDR	prostaglandin D2 receptor (DP)
203676_at	0.09	0.032	2.86	0.00815052	0.357989	2799	GNS	glucosamine (N-acetyl)-6-sulfatase
221259_s_at	-0.012	0.004	-2.86	0.00817763	0.358307	56159	TEX11	testis expressed 11
220566_at	-0.111	0.039	-2.86	0.00819416	0.358307	23533	PIK3R5	phosphoinositide-3-kinase, regulatory subunit 5
219422_at	-0.014	0.005	-2.86	0.00822509	0.358307	83715	ESPN	espin
89948_at	0.058	0.02	2.86	0.00822644	0.358307	63935	PCIF1	PDX1 C-terminal inhibiting factor 1
201339_s_at	-0.106	0.037	-2.86	0.0082716	0.35913	6342	SCP2	sterol carrier protein 2
207878_at	-0.011	0.004	-2.86	0.00827978	0.35913	51350	KRT76	keratin 76, type II
214891_at	-0.011	0.004	-2.86	0.00833196	0.360644	23014	FBXO21	F-box protein 21
216123_x_at	-0.031	0.011	-2.85	0.0083945	0.361758	---	---	---
207451_at	-0.019	0.007	-2.85	0.00840528	0.361758	26257	NKX2-8	NK2 homeobox 8
40687_at	-0.011	0.004	-2.85	0.00840972	0.361758	2701	GJA4	gap junction protein alpha 4
205561_at	-0.016	0.006	-2.85	0.00847726	0.363267	79734	KCTD17	potassium channel tetramerization domain containing 17
206633_at	-0.01	0.004	-2.85	0.00848532	0.363267	1134	CHRNA1	cholinergic receptor, nicotinic alpha 1
205892_s_at	-0.017	0.006	-2.85	0.00849703	0.363267	2168	FABP1	fatty acid binding protein 1, liver
208417_at	-0.016	0.006	-2.85	0.00853191	0.364012	2251	FGF6	fibroblast growth factor 6
59705_at	0.025	0.009	2.84	0.00855973	0.364454	51540	SCLY	selenocysteine lyase
222276_at	-0.074	0.026	-2.84	0.00861054	0.365299	55798	METTL2B	methyltransferase like 2B
204910_s_at	-0.018	0.006	-2.84	0.00863796	0.365299	10612	TRIM3	tripartite motif containing 3
220108_at	-0.019	0.007	-2.84	0.00864149	0.365299	9630	GNA14	guanine nucleotide binding protein (G protein), alpha 14
206559_x_at	-0.071	0.025	-2.84	0.0086693	0.365299	---	---	---
206366_x_at	-0.434	0.153	-2.84	0.00867584	0.365299	6375	XCL1	chemokine (C motif) ligand 1
215552_s_at	-0.011	0.004	-2.84	0.00869441	0.365299	2099	ESR1	estrogen receptor 1
211076_x_at	-0.031	0.011	-2.84	0.0087092	0.365299	1822	ATN1	atrophin 1
200633_at	0.101	0.036	2.84	0.00871966	0.365299	7314	UBB	ubiquitin B
213978_at	-0.017	0.006	-2.83	0.00878694	0.365779	92154	MTSS1L	metastasis suppressor 1-like
203288_at	-0.115	0.04	-2.83	0.00879998	0.365779	9710	KIAA0355	KIAA0355
202892_at	-0.106	0.037	-2.83	0.00880609	0.365779	8697	CDC23	cell division cycle 23
203270_at	-0.014	0.005	-2.83	0.00880947	0.365779	1841	DTYMK	deoxythymidylate kinase
211811_s_at	-0.008	0.003	-2.83	0.00883138	0.365779	56142	PCDHA6	protocadherin alpha 6
211843_x_at	-0.012	0.004	-2.83	0.00883631	0.365779	100861540	CYP3A7-CYP3A51P	CYP3A7-CYP3A51P readthrough
220758_s_at	-0.012	0.004	-2.83	0.00888199	0.366306	54538	ROBO4	roundabout guidance receptor 4
213524_s_at	-0.325	0.115	-2.83	0.008895	0.366306	50486	G0S2	G0/G1 switch 2
206982_at	-0.013	0.004	-2.83	0.00890172	0.366306	1411	CRYBA1	crystallin beta A1
200835_s_at	0.127	0.045	2.83	0.00895461	0.367678	4134	MAP4	microtubule associated protein 4
204548_at	-0.009	0.003	-2.82	0.00898721	0.367678	6770	STAR	steroidogenic acute regulatory protein
215347_at	0.019	0.007	2.82	0.00900581	0.367678	---	---	---
203681_at	-0.012	0.004	-2.82	0.0090138	0.367678	3712	IVD	isovaleryl-CoA dehydrogenase
211588_s_at	-0.028	0.01	-2.82	0.00902317	0.367678	5371	PML	promyelocytic leukemia
208330_at	-0.01	0.004	-2.82	0.0090915	0.369617	60529	ALX4	ALX homeobox 4
208683_at	-0.083	0.029	-2.82	0.00910618	0.369617	824	CAPN2	calpain 2, (m/II) large subunit
201884_at	0.036	0.013	2.82	0.00913797	0.370187	1048	CEACAM5	carcinoembryonic antigen-related cell adhesion molecule 5
217528_at	-0.035	0.012	-2.81	0.00920846	0.372021	9635	CLCA2	chloride channel accessory 2
218689_at	-0.1	0.036	-2.81	0.00922105	0.372021	2188	FANCF	Fanconi anemia complementation group F
215681_at	-0.02	0.007	-2.81	0.00925558	0.372021	85368	KIAA1654	KIAA1654 protein
207893_at	-0.011	0.004	-2.81	0.00929666	0.372021	6736	SRY	sex determining region Y
211912_at	-0.015	0.005	-2.81	0.00931292	0.372021	10461	MERTK	MER proto-oncogene, tyrosine kinase
207885_at	-0.012	0.004	-2.81	0.00931815	0.372021	795	S100G	S100 calcium binding protein G
215225_s_at	-0.01	0.004	-2.81	0.00932688	0.372021	2840	GPR17	G protein-coupled receptor 17
214125_s_at	-0.016	0.006	-2.81	0.00932841	0.372021	29937	NENF	neudesin neurotrophic factor
216626_at	0.033	0.012	2.81	0.00937867	0.372021	---	---	---
212999_x_at	-0.986	0.352	-2.8	0.00941733	0.372021	3119 /// 3120	HLA-DQB1 /// HLA-DQB2	major histocompatibility complex, class II, DQ beta 1 /// major histocompatibility comp
215815_at	-0.018	0.006	-2.8	0.00942227	0.372021	8896	BUD31	BUD31 homolog
221047_s_at	-0.019	0.007	-2.8	0.00943776	0.372021	4139	MARK1	MAP/microtubule affinity-regulating kinase 1
217711_at	-0.024	0.008	-2.8	0.00944603	0.372021	7010	TEK	TEK tyrosine kinase, endothelial
208321_s_at	-0.013	0.005	-2.8	0.00946551	0.372021	9478	CABP1	calcium binding protein 1
211737_x_at	-0.017	0.006	-2.8	0.00946709	0.372021	5764	PTN	pleiotrophin
207613_s_at	-0.019	0.007	-2.8	0.00950789	0.372021	815	CAMK2A	calcium/calmodulin-dependent protein kinase II alpha
214617_at	-0.16	0.057	-2.8	0.00951953	0.372021	5551	PRF1	perforin 1 (pore forming protein)
220423_at	-0.014	0.005	-2.8	0.00952234	0.372021	26279	PLA2G2D	phospholipase A2, group IID
206994_at	-0.024	0.009	-2.8	0.00952625	0.372021	1472	CST4	cystatin S
220562_at	-0.014	0.005	-2.8	0.00954096	0.372021	54905	CYP2W1	cytochrome P450, family 2, subfamily W, polypeptide 1
204673_at	-0.014	0.005	-2.8	0.00957003	0.372021	4583	MUC2	mucin 2, oligomeric mucus/gel-forming
210332_at	-0.02	0.007	-2.8	0.00957554	0.372021	---	---	---
214575_s_at	-0.017	0.006	-2.8	0.00961424	0.37206	566	AZU1	azurocidin 1
219940_s_at	-0.068	0.024	-2.79	0.00962477	0.37206	55795	PCID2	PCI domain containing 2
220722_s_at	-0.011	0.004	-2.79	0.00964687	0.37206	60482	SLC5A7	solute carrier family 5 (sodium/choline cotransporter), member 7
204819_at	-0.014	0.005	-2.79	0.00965568	0.37206	2245	FGD1	FYVE, RhoGEF and PH domain containing 1
216249_at	-0.016	0.006	-2.79	0.0096805	0.37206	---	---	---
221113_s_at	-0.007	0.003	-2.79	0.00969467	0.37206	51384	WNT16	wingless-type MMTV integration site family, member 16
202733_at	-0.011	0.004	-2.79	0.00970448	0.37206	8974	P4HA2	prolyl 4-hydroxylase, alpha polypeptide II
220593_s_at	-0.014	0.005	-2.79	0.00972624	0.37206	55036	CCDC40	coiled-coil domain containing 40
221407_at	-0.02	0.007	-2.79	0.0097414	0.37206	57369	GJD2	gap junction protein delta 2
222258_s_at	-0.063	0.023	-2.79	0.00976235	0.37206	23677	SH3BP4	SH3-domain binding protein 4
202460_s_at	0.145	0.052	2.79	0.00980461	0.37206	9663	LPIN2	lipin 2
216981_x_at	-0.075	0.027	-2.79	0.0098156	0.37206	6693 /// 105369261	LOC105369261 /// SPN	leukosialin /// sialophorin
203407_at	-0.015	0.005	-2.79	0.00982463	0.37206	5493	PPL	periplakin
206401_s_at	-0.012	0.004	-2.79	0.00984545	0.37206	4137	MAPT	microtubule associated protein tau
201404_x_at	-0.062	0.022	-2.79	0.0098509	0.37206	5690	PSMB2	proteasome subunit beta 2
214026_s_at	-0.009	0.003	-2.78	0.00986188	0.37206	200734	SPRED2	sprouty-related, EVH1 domain containing 2
218427_at	-0.179	0.064	-2.78	0.00988988	0.372443	10807	SDCCAG3	serologically defined colon cancer antigen 3
201497_x_at	-0.013	0.005	-2.78	0.00990959	0.372513	4629	MYH11	myosin, heavy chain 11, smooth muscle
208036_at	-0.005	0.002	-2.78	0.00995456	0.37353	611	OPN1SW	opsin 1 (cone pigments), short-wave-sensitive
203767_s_at	0.176	0.063	2.78	0.00998932	0.374161	412	STS	steroid sulfatase (microsomal), isozyme S
214650_x_at	-0.02	0.007	-2.78	0.01001	0.374265	4340	MOG	myelin oligodendrocyte glycoprotein
217537_x_at	0.017	0.006	2.78	0.0100298	0.374335	---	---	---
215910_s_at	-0.022	0.008	-2.77	0.0101042	0.376083	22862	FNDC3A	fibronectin type III domain containing 3A
203048_s_at	-0.089	0.032	-2.77	0.0101127	0.376083	9652	TTC37	tetratricopeptide repeat domain 37
206260_at	-0.011	0.004	-2.77	0.0101374	0.376331	7047	TGM4	transglutaminase 4
205330_at	-0.013	0.005	-2.77	0.0101749	0.377051	4330	MN1	meningioma (disrupted in balanced translocation) 1
218988_at	-0.114	0.041	-2.77	0.0102024	0.3774	55508	SLC35E3	solute carrier family 35, member E3
205142_x_at	-0.032	0.011	-2.77	0.0102563	0.378722	215	ABCD1	ATP binding cassette subfamily D member 1
217675_at	-0.009	0.003	-2.77	0.0103271	0.380068	201501	ZBTB7C	zinc finger and BTB domain containing 7C
202863_at	0.145	0.052	2.76	0.0103292	0.380068	6672	SP100	SP100 nuclear antigen
220516_at	-0.014	0.005	-2.76	0.0103622	0.38061	54993	ZSCAN2	zinc finger and SCAN domain containing 2
207293_s_at	-0.01	0.004	-2.76	0.0104022	0.381408	186	AGTR2	angiotensin II receptor, type 2
222095_s_at	-0.01	0.004	-2.76	0.0104458	0.382335	148753	FAM163A	family with sequence similarity 163, member A
210122_at	-0.017	0.006	-2.76	0.0105606	0.385333	5620	PRM2	protamine 2
216432_at	-0.007	0.003	-2.76	0.0105646	0.385333	105369153	LOC105369153	endogenous retrovirus group K member 25 Env polyprotein-like
219865_at	-0.299	0.109	-2.75	0.0105991	0.385467	29092	LINC00339	long intergenic non-protein coding RNA 339
216970_at	-0.013	0.005	-2.75	0.0106285	0.385467	---	---	---
216033_s_at	-0.105	0.038	-2.75	0.0106382	0.385467	2534	FYN	FYN proto-oncogene, Src family tyrosine kinase
219436_s_at	-0.011	0.004	-2.75	0.0106422	0.385467	51705	EMCN	endomucin
204721_s_at	-0.033	0.012	-2.75	0.0106669	0.385691	9829	DNAJC6	DnaJ (Hsp40) homolog, subfamily C, member 6
208793_x_at	-0.058	0.021	-2.75	0.010687	0.385752	6597	SMARCA4	SWI/SNF related, matrix associated, actin dependent regulator of chromatin, subfamily a
214889_at	-0.012	0.004	-2.75	0.0107653	0.386592	25854	FAM149A	family with sequence similarity 149, member A
216343_at	-0.008	0.003	-2.75	0.0107699	0.386592	---	---	---
217093_at	-0.008	0.003	-2.75	0.0107826	0.386592	6035	RNASE1	ribonuclease, RNase A family, 1 (pancreatic)
205257_s_at	-0.026	0.009	-2.75	0.0107968	0.386592	273	AMPH	amphiphysin
203449_s_at	-0.115	0.042	-2.75	0.0108139	0.386592	7013	TERF1	telomeric repeat binding factor (NIMA-interacting) 1
221657_s_at	0.079	0.029	2.74	0.0108419	0.386592	140459	ASB6	ankyrin repeat and SOCS box containing 6
219636_s_at	-0.015	0.006	-2.74	0.0108602	0.386592	80210	ARMC9	armadillo repeat containing 9
214540_at	-0.024	0.009	-2.74	0.0108929	0.386592	8348	HIST1H2BO	histone cluster 1, H2bo
216900_s_at	-0.01	0.004	-2.74	0.0109162	0.386592	1137 /// 102723788	CHRNA4 /// LOC102723788	cholinergic receptor, nicotinic alpha 4 /// uncharacterized LOC102723788
216485_s_at	-0.009	0.003	-2.74	0.0109174	0.386592	7177	TPSAB1	tryptase alpha/beta 1
217038_at	-0.013	0.005	-2.74	0.0109612	0.386592	---	---	---
218691_s_at	-0.009	0.003	-2.74	0.0109693	0.386592	8572	PDLIM4	PDZ and LIM domain 4
217522_at	-0.012	0.004	-2.74	0.0109833	0.386592	169522	KCNV2	potassium channel, voltage gated modifier subfamily V, member 2
218406_x_at	-0.018	0.007	-2.74	0.0109861	0.386592	29937	NENF	neudesin neurotrophic factor
222008_at	-0.016	0.006	-2.74	0.0110004	0.386592	1297	COL9A1	collagen, type IX, alpha 1
222237_s_at	-0.019	0.007	-2.74	0.0110068	0.386592	7771	ZNF112	zinc finger protein 112
207736_s_at	-0.021	0.007	-2.74	0.0110607	0.387833	7142	TNP2	transition protein 2 (during histone to protamine replacement)
220733_at	-0.019	0.007	-2.73	0.0110977	0.387973	10861	SLC26A1	solute carrier family 26 (anion exchanger), member 1
219958_at	-0.013	0.005	-2.73	0.011131	0.387973	55321	TMEM74B	transmembrane protein 74B
215210_s_at	-0.12	0.044	-2.73	0.0111312	0.387973	1743	DLST	dihydrolipoamide S-succinyltransferase (E2 component of 2-oxo-glutarate complex)
215830_at	-0.011	0.004	-2.73	0.0111997	0.387973	22941	SHANK2	SH3 and multiple ankyrin repeat domains 2
215308_at	-0.033	0.012	-2.73	0.0112004	0.387973	2547	XRCC6	X-ray repair complementing defective repair in Chinese hamster cells 6
206886_x_at	-0.018	0.006	-2.73	0.0112042	0.387973	2688	GH1	growth hormone 1
221975_s_at	-0.02	0.007	-2.73	0.0112115	0.387973	755	C21orf2	chromosome 21 open reading frame 2
44065_at	0.075	0.028	2.73	0.0112199	0.387973	84934	RITA1	RBPJ interacting and tubulin associated 1
203607_at	-0.12	0.044	-2.73	0.0112386	0.387973	22876	INPP5F	inositol polyphosphate-5-phosphatase F
204653_at	-0.023	0.008	-2.73	0.0112507	0.387973	7020	TFAP2A	transcription factor AP-2 alpha (activating enhancer binding protein 2 alpha)
219884_at	-0.012	0.004	-2.73	0.0112829	0.387974	26468	LHX6	LIM homeobox 6
217559_at	0.063	0.023	2.73	0.0112998	0.387974	140801	RPL10L	ribosomal protein L10-like
214304_x_at	-0.013	0.005	-2.73	0.0113131	0.387974	---	---	---
206682_at	-0.178	0.065	-2.72	0.011351	0.387974	10462	CLEC10A	C-type lectin domain family 10, member A
220257_x_at	-0.015	0.005	-2.72	0.0113678	0.387974	56001 /// 728343	NXF2 /// NXF2B	nuclear RNA export factor 2 /// nuclear RNA export factor 2B
220177_s_at	-0.08	0.029	-2.72	0.0113709	0.387974	64699	TMPRSS3	transmembrane protease, serine 3
221629_x_at	-0.02	0.007	-2.72	0.0113809	0.387974	51236	HGH1	HGH1 homolog
212521_s_at	-0.157	0.058	-2.72	0.0114057	0.388188	5151	PDE8A	phosphodiesterase 8A
201676_x_at	-0.103	0.038	-2.72	0.0114271	0.38828	5682	PSMA1	proteasome subunit alpha 1
214134_at	-0.012	0.004	-2.72	0.0114935	0.389669	343990	KIAA1211L	KIAA1211-like
216185_at	-0.018	0.007	-2.72	0.0115053	0.389669	10690	FUT9	fucosyltransferase 9 (alpha (1,3) fucosyltransferase)
207086_x_at	-0.013	0.005	-2.72	0.0115482	0.390467	2543 /// 2574 /// 2576 /// 2577 /// 2578 /// 2579 /// 26748 /// 26749 /// 645037 /// 64	GAGE1 /// GAGE12B /// GAGE12C /// GAGE12D /// GAGE12E /// GAGE12F /// GAGE12G /// GAGE12H /// GAGE12I /// GAGE12J /// GAGE13 /// GAGE2A /// GAGE2B /// GAGE2C /// GAGE2D /// GAGE2E /// GAGE4 /// GAGE5 /// GAGE6 /// GAGE7 /// GAGE8	G antigen 1 /// G antigen 12B /// G antigen 12C /// G antigen 12D /// G antigen 12E ///
203618_at	-0.017	0.006	-2.72	0.0115724	0.390467	23017	FAIM2	Fas apoptotic inhibitory molecule 2
208318_s_at	-0.01	0.004	-2.72	0.011585	0.390467	9942	XYLB	xylulokinase homolog (H. influenzae)
216507_at	-0.038	0.014	-2.71	0.0116476	0.391584	202018	TAPT1	transmembrane anterior posterior transformation 1
214413_at	-0.014	0.005	-2.71	0.0116848	0.391584	6898	TAT	tyrosine aminotransferase
220819_at	-0.016	0.006	-2.71	0.0116966	0.391584	79981	FRMD1	FERM domain containing 1
206817_x_at	-0.023	0.008	-2.71	0.0116983	0.391584	11189	CELF3	CUGBP, Elav-like family member 3
215700_x_at	-0.012	0.004	-2.71	0.0117191	0.391584	9362	CPNE6	copine VI (neuronal)
219362_at	-0.054	0.02	-2.71	0.0117308	0.391584	60560	NAA35	N(alpha)-acetyltransferase 35, NatC auxiliary subunit
210239_at	-0.01	0.004	-2.71	0.0117647	0.391917	10265	IRX5	iroquois homeobox 5
209621_s_at	-0.011	0.004	-2.71	0.0117783	0.391917	27295	PDLIM3	PDZ and LIM domain 3
204450_x_at	-0.011	0.004	-2.71	0.0118225	0.392762	335	APOA1	apolipoprotein A-I
210730_s_at	-0.013	0.005	-2.71	0.0118598	0.393292	4887	NPY2R	neuropeptide Y receptor Y2
208428_at	-0.035	0.013	-2.71	0.0118762	0.393292	6891	TAP2	transporter 2, ATP-binding cassette, sub-family B (MDR/TAP)
48659_at	0.116	0.043	2.7	0.0118991	0.393426	60672	MIIP	migration and invasion inhibitory protein
205512_s_at	-0.122	0.045	-2.7	0.0120459	0.396175	9131	AIFM1	apoptosis-inducing factor, mitochondrion-associated, 1
206008_at	-0.01	0.004	-2.7	0.0120513	0.396175	7051	TGM1	transglutaminase 1
201354_s_at	0.068	0.025	2.7	0.0120757	0.396175	11176	BAZ2A	bromodomain adjacent to zinc finger domain 2A
218990_s_at	-0.016	0.006	-2.7	0.0120881	0.396175	6707	SPRR3	small proline-rich protein 3
213066_at	-0.016	0.006	-2.7	0.0120885	0.396175	9853	RUSC2	RUN and SH3 domain containing 2
221074_at	-0.01	0.004	-2.7	0.0120962	0.396175	9436	NCR2	natural cytotoxicity triggering receptor 2
221084_at	-0.008	0.003	-2.7	0.0121391	0.396659	9177	HTR3B	5-hydroxytryptamine (serotonin) receptor 3B, ionotropic
214159_at	-0.034	0.013	-2.7	0.012149	0.396659	51196	PLCE1	phospholipase C, epsilon 1
219146_at	-0.166	0.062	-2.69	0.0121818	0.39711	79736	TEFM	transcription elongation factor, mitochondrial
202044_at	-0.016	0.006	-2.69	0.0122463	0.397812	2909	ARHGAP35	Rho GTPase activating protein 35
205553_s_at	-0.009	0.003	-2.69	0.0122673	0.397812	8048	CSRP3	cysteine and glycine-rich protein 3 (cardiac LIM protein)
218985_at	-0.02	0.008	-2.69	0.0122762	0.397812	29988	SLC2A8	solute carrier family 2 (facilitated glucose transporter), member 8
204581_at	-0.184	0.069	-2.69	0.0122796	0.397812	933	CD22	CD22 molecule
215216_at	-0.015	0.006	-2.69	0.0123251	0.398666	64601	VPS16	vacuolar protein sorting 16 homolog (S. cerevisiae)
206674_at	-0.014	0.005	-2.69	0.0123954	0.399861	2322	FLT3	fms-related tyrosine kinase 3
209443_at	-0.01	0.004	-2.69	0.0124394	0.399861	5104	SERPINA5	serpin peptidase inhibitor, clade A (alpha-1 antiproteinase, antitrypsin), member 5
200693_at	-0.105	0.039	-2.68	0.012485	0.399861	10971	YWHAQ	tyrosine 3-monooxygenase/tryptophan 5-monooxygenase activation protein, theta
220471_s_at	0.035	0.013	2.68	0.0125012	0.399861	80177	MYCT1	myc target 1
219008_at	-0.094	0.035	-2.68	0.0125189	0.399861	60526	LDAH	lipid droplet associated hydrolase
216530_at	-0.025	0.009	-2.68	0.0125278	0.399861	---	---	---
217847_s_at	-0.074	0.028	-2.68	0.0125479	0.399861	9967	THRAP3	thyroid hormone receptor associated protein 3
216986_s_at	-0.013	0.005	-2.68	0.0125536	0.399861	3662	IRF4	interferon regulatory factor 4
217729_s_at	0.144	0.054	2.68	0.0125573	0.399861	166	AES	amino-terminal enhancer of split
208888_s_at	-0.01	0.004	-2.68	0.0125638	0.399861	9612	NCOR2	nuclear receptor corepressor 2
41037_at	-0.008	0.003	-2.68	0.0125729	0.399861	7004	TEAD4	TEA domain family member 4
210575_at	-0.009	0.003	-2.68	0.0126281	0.401005	10726	NUDC	nudC nuclear distribution protein
212510_at	-0.105	0.039	-2.68	0.0126711	0.401448	23171	GPD1L	glycerol-3-phosphate dehydrogenase 1-like
215272_at	-0.017	0.006	-2.68	0.0127058	0.401448	4968	OGG1	8-oxoguanine DNA glycosylase
213541_s_at	-0.012	0.004	-2.68	0.0127204	0.401448	2078	ERG	v-ets avian erythroblastosis virus E26 oncogene homolog
203393_at	-0.018	0.007	-2.68	0.012725	0.401448	3280	HES1	hes family bHLH transcription factor 1
213814_s_at	-0.012	0.005	-2.68	0.0127382	0.401448	6645	SNTB2	syntrophin, beta 2 (dystrophin-associated protein A1, 59kDa, basic component 2)
217222_at	0.017	0.006	2.67	0.0127665	0.401654	3500 /// 8935	IGHG1 /// SKAP2	immunoglobulin heavy constant gamma 1 (G1m marker) /// src kinase associated phosphopro
201967_at	-0.149	0.056	-2.67	0.0127833	0.401654	10180	RBM6	RNA binding motif protein 6
217865_at	-0.073	0.027	-2.67	0.0128142	0.40193	55819	RNF130	ring finger protein 130
208348_s_at	0.027	0.01	2.67	0.0128384	0.40193	868	CBLB	Cbl proto-oncogene B, E3 ubiquitin protein ligase
205943_at	0.018	0.007	2.67	0.0128499	0.40193	6999	TDO2	tryptophan 2,3-dioxygenase
202984_s_at	0.066	0.025	2.67	0.0128875	0.402503	9529	BAG5	BCL2-associated athanogene 5
222075_s_at	-0.013	0.005	-2.67	0.0129393	0.403518	51686	OAZ3	ornithine decarboxylase antizyme 3
210051_at	-0.014	0.005	-2.67	0.012986	0.403998	10411	RAPGEF3	Rap guanine nucleotide exchange factor 3
214688_at	0.071	0.027	2.67	0.0129934	0.403998	7091	TLE4	transducin-like enhancer of split 4
220816_at	-0.017	0.006	-2.67	0.0130488	0.404967	23566	LPAR3	lysophosphatidic acid receptor 3
215465_at	-0.016	0.006	-2.66	0.0130634	0.404967	26154	ABCA12	ATP binding cassette subfamily A member 12
208040_s_at	-0.013	0.005	-2.66	0.0131265	0.405773	4607	MYBPC3	myosin binding protein C, cardiac
216270_at	-0.013	0.005	-2.66	0.0131283	0.405773	10994	ILVBL	ilvB (bacterial acetolactate synthase)-like
208577_at	-0.01	0.004	-2.66	0.013149	0.405812	8352	HIST1H3C	histone cluster 1, H3c
211431_s_at	-0.01	0.004	-2.66	0.0131841	0.406293	7301	TYRO3	TYRO3 protein tyrosine kinase
204327_s_at	-0.105	0.039	-2.66	0.0132318	0.407163	7753	ZNF202	zinc finger protein 202
204693_at	-0.012	0.005	-2.66	0.0132584	0.407381	11135	CDC42EP1	CDC42 effector protein (Rho GTPase binding) 1
208468_at	-0.014	0.005	-2.66	0.013278	0.407381	11166	SOX21	SRY box 21
221907_at	-0.044	0.017	-2.66	0.0133129	0.407853	115708	TRMT61A	tRNA methyltransferase 61A
207050_at	-0.007	0.003	-2.66	0.0133543	0.407881	781	CACNA2D1	calcium channel, voltage-dependent, alpha 2/delta subunit 1
204863_s_at	0.224	0.085	2.65	0.0134077	0.407881	3572	IL6ST	interleukin 6 signal transducer
214148_at	-0.098	0.037	-2.65	0.0134116	0.407881	55846 /// 100507424	ITFG2 /// LOC100507424	integrin alpha FG-GAP repeat containing 2 /// uncharacterized LOC100507424
207059_at	-0.007	0.003	-2.65	0.0134747	0.407881	5083	PAX9	paired box 9
54037_at	0.06	0.023	2.65	0.013504	0.407881	89781	HPS4	Hermansky-Pudlak syndrome 4
215989_at	-0.018	0.007	-2.65	0.0135157	0.407881	84733	CBX2	chromobox homolog 2
204596_s_at	-0.014	0.005	-2.65	0.0135162	0.407881	6781	STC1	stanniocalcin 1
205486_at	0.096	0.036	2.65	0.0135243	0.407881	10420	TESK2	testis-specific kinase 2
217219_at	-0.008	0.003	-2.65	0.0135367	0.407881	26102	DKFZP434A062	uncharacterized LOC26102
206537_at	-0.053	0.02	-2.65	0.013544	0.407881	331	XIAP	X-linked inhibitor of apoptosis, E3 ubiquitin protein ligase
206451_at	-0.131	0.049	-2.65	0.0135524	0.407881	55171	TBCCD1	TBCC domain containing 1
203383_s_at	-0.164	0.062	-2.65	0.0135849	0.407881	2800	GOLGA1	golgin A1
219950_s_at	-0.01	0.004	-2.65	0.0135911	0.407881	26230	TIAM2	T-cell lymphoma invasion and metastasis 2
38521_at	-0.131	0.049	-2.65	0.0136039	0.407881	933	CD22	CD22 molecule
221387_at	-0.012	0.005	-2.65	0.0136312	0.407881	64106	NPFFR1	neuropeptide FF receptor 1
221197_s_at	-0.014	0.005	-2.65	0.0136385	0.407881	1103	CHAT	choline O-acetyltransferase
210832_x_at	-0.012	0.004	-2.64	0.013676	0.407881	5733	PTGER3	prostaglandin E receptor 3 (subtype EP3)
211910_at	-0.009	0.003	-2.64	0.0137341	0.407881	---	---	---
218063_s_at	-0.014	0.005	-2.64	0.0137567	0.407881	23580	CDC42EP4	CDC42 effector protein (Rho GTPase binding) 4
220855_at	-0.183	0.069	-2.64	0.0137684	0.407881	---	---	---
208165_s_at	-0.015	0.006	-2.64	0.0137844	0.407881	10279	PRSS16	protease, serine, 16 (thymus)
219554_at	-0.015	0.006	-2.64	0.0137853	0.407881	51458	RHCG	Rh family, C glycoprotein
220492_s_at	-0.012	0.005	-2.64	0.013789	0.407881	9381	OTOF	otoferlin
203381_s_at	-0.01	0.004	-2.64	0.013804	0.407881	348	APOE	apolipoprotein E
206791_s_at	0.024	0.009	2.64	0.0138146	0.407881	5143 /// 729966	LOC729966 /// PDE4C	uncharacterized LOC729966 /// phosphodiesterase 4C, cAMP-specific
202525_at	-0.013	0.005	-2.64	0.0138541	0.407881	5652	PRSS8	protease, serine, 8
213577_at	-0.026	0.01	-2.64	0.0138958	0.407881	6713	SQLE	squalene epoxidase
219469_at	-0.014	0.005	-2.64	0.0139215	0.407881	79659	DYNC2H1	dynein, cytoplasmic 2, heavy chain 1
214331_at	-0.089	0.034	-2.64	0.0139483	0.407881	10102	TSFM	Ts translation elongation factor, mitochondrial
206961_s_at	-0.017	0.007	-2.64	0.0139557	0.407881	9477	MED20	mediator complex subunit 20
211223_at	-0.014	0.005	-2.64	0.0139625	0.407881	5626	PROP1	PROP paired-like homeobox 1
221609_s_at	-0.012	0.005	-2.64	0.0139692	0.407881	7475	WNT6	wingless-type MMTV integration site family, member 6
202053_s_at	-0.14	0.053	-2.64	0.0139739	0.407881	224	ALDH3A2	aldehyde dehydrogenase 3 family, member A2
205057_s_at	-0.014	0.005	-2.63	0.0139936	0.407881	3425	IDUA	iduronidase, alpha-L-
210343_s_at	-0.016	0.006	-2.63	0.0139981	0.407881	9356	SLC22A6	solute carrier family 22 (organic anion transporter), member 6
221141_x_at	-0.024	0.009	-2.63	0.0140605	0.408611	29924	EPN1	epsin 1
216325_x_at	-0.012	0.005	-2.63	0.0140762	0.408611	100533107	RTEL1-TNFRSF6B	RTEL1-TNFRSF6B readthrough (NMD candidate)
222116_s_at	-0.013	0.005	-2.63	0.0140911	0.408611	125058	TBC1D16	TBC1 domain family, member 16
220780_at	-0.019	0.007	-2.63	0.0141014	0.408611	50487	PLA2G3	phospholipase A2, group III
210408_s_at	-0.011	0.004	-2.63	0.0141845	0.409589	9362	CPNE6	copine VI (neuronal)
219735_s_at	-0.011	0.004	-2.63	0.0141911	0.409589	29842	TFCP2L1	transcription factor CP2-like 1
210324_at	-0.008	0.003	-2.63	0.0142188	0.409589	733	C8G	complement component 8, gamma polypeptide
220649_at	-0.026	0.01	-2.63	0.0142524	0.409589	340351	AGBL3	ATP/GTP binding protein-like 3
222283_at	0.034	0.013	2.63	0.0142855	0.409589	147657	ZNF480	zinc finger protein 480
215566_x_at	0.074	0.028	2.62	0.0143274	0.409589	11313	LYPLA2	lysophospholipase II
216907_x_at	-0.131	0.05	-2.62	0.0143365	0.409589	3811 /// 3812	KIR3DL1 /// KIR3DL2	killer cell immunoglobulin-like receptor, three domains, long cytoplasmic tail, 1 /// k
216461_at	-0.01	0.004	-2.62	0.0143444	0.409589	---	---	---
213855_s_at	-0.012	0.005	-2.62	0.0143458	0.409589	3991	LIPE	lipase, hormone-sensitive
209678_s_at	0.147	0.056	2.62	0.0143466	0.409589	5584	PRKCI	protein kinase C, iota
217450_at	-0.014	0.005	-2.62	0.0143672	0.409589	3268	AGFG2	ArfGAP with FG repeats 2
201817_at	-0.146	0.056	-2.62	0.0143708	0.409589	9690	UBE3C	ubiquitin protein ligase E3C
221395_at	-0.011	0.004	-2.62	0.0144062	0.410037	50838	TAS2R13	taste receptor, type 2, member 13
222158_s_at	0.112	0.043	2.62	0.0144366	0.410344	51029	DESI2	desumoylating isopeptidase 2
221416_at	-0.013	0.005	-2.62	0.0145655	0.410552	64600	PLA2G2F	phospholipase A2, group IIF
218736_s_at	-0.017	0.006	-2.62	0.0145684	0.410552	54873	PALMD	palmdelphin
208536_s_at	0.022	0.009	2.62	0.0145797	0.410552	10018	BCL2L11	BCL2-like 11 (apoptosis facilitator)
215798_at	-0.015	0.006	-2.62	0.0146092	0.410552	10840	ALDH1L1	aldehyde dehydrogenase 1 family, member L1
219529_at	-0.268	0.102	-2.62	0.0146236	0.410552	9022	CLIC3	chloride intracellular channel 3
214822_at	-0.014	0.005	-2.62	0.014629	0.410552	57795	BRINP2	bone morphogenetic protein/retinoic acid inducible neural-specific 2
207598_x_at	0.154	0.059	2.61	0.0146873	0.410552	7516	XRCC2	X-ray repair complementing defective repair in Chinese hamster cells 2
205478_at	-0.015	0.006	-2.61	0.0146943	0.410552	5502	PPP1R1A	protein phosphatase 1, regulatory (inhibitor) subunit 1A
204934_s_at	-0.011	0.004	-2.61	0.0147022	0.410552	3249	HPN	hepsin
210295_at	-0.009	0.003	-2.61	0.0147156	0.410552	4109	MAGEA10	MAGE family member A10
206531_at	-0.014	0.005	-2.61	0.0147185	0.410552	8193	DPF1	D4, zinc and double PHD fingers family 1
219035_s_at	-0.061	0.023	-2.61	0.0147258	0.410552	80196	RNF34	ring finger protein 34, E3 ubiquitin protein ligase
219779_at	-0.016	0.006	-2.61	0.0147433	0.410552	79776	ZFHX4	zinc finger homeobox 4
202221_s_at	0.086	0.033	2.61	0.0147455	0.410552	2033	EP300	E1A binding protein p300
218933_at	-0.168	0.064	-2.61	0.0147554	0.410552	79029	SPATA5L1	spermatogenesis associated 5-like 1
217108_at	-0.012	0.005	-2.61	0.0147588	0.410552	---	---	---
201306_s_at	-0.067	0.026	-2.61	0.0148665	0.412998	10541	ANP32B	acidic nuclear phosphoprotein 32 family member B
211000_s_at	0.203	0.078	2.61	0.0149038	0.413484	3572	IL6ST	interleukin 6 signal transducer
214201_x_at	0.192	0.074	2.61	0.0149404	0.413948	7916	PRRC2A	proline-rich coiled-coil 2A
212639_x_at	-0.094	0.036	-2.61	0.0149893	0.414751	7846 /// 10376	TUBA1A /// TUBA1B	tubulin, alpha 1a /// tubulin, alpha 1b
216431_at	-0.011	0.004	-2.6	0.0150238	0.415156	---	---	---
214013_s_at	-0.015	0.006	-2.6	0.0150716	0.415925	---	---	---
218638_s_at	-0.27	0.104	-2.6	0.0150923	0.415947	10417	SPON2	spondin 2, extracellular matrix protein
202551_s_at	-0.043	0.017	-2.6	0.0152231	0.418997	51232	CRIM1	cysteine rich transmembrane BMP regulator 1 (chordin-like)
207955_at	-0.011	0.004	-2.6	0.0152973	0.419444	10850	CCL27	chemokine (C-C motif) ligand 27
216271_x_at	-0.016	0.006	-2.59	0.0153511	0.419444	85360	SYDE1	synapse defective 1, Rho GTPase, homolog 1 (C. elegans)
220513_at	-0.008	0.003	-2.59	0.0153703	0.419444	100129128	KHDC1L	KH homology domain containing 1-like
210937_s_at	-0.021	0.008	-2.59	0.0153803	0.419444	3651	PDX1	pancreatic and duodenal homeobox 1
220314_at	0.016	0.006	2.59	0.0153852	0.419444	100130086 /// 100506164	HSFX1 /// HSFX2	heat shock transcription factor family, X-linked 1 /// heat shock transcription factor
213443_at	-0.01	0.004	-2.59	0.0153901	0.419444	8717	TRADD	TNFRSF1A-associated via death domain
213776_at	-0.159	0.061	-2.59	0.0154039	0.419444	157562	LOC157562	uncharacterized LOC157562
205321_at	-0.127	0.049	-2.59	0.0154295	0.419444	1968	EIF2S3	eukaryotic translation initiation factor 2, subunit 3 gamma, 52kDa
204631_at	-0.015	0.006	-2.59	0.0154333	0.419444	4620	MYH2	myosin, heavy chain 2, skeletal muscle, adult
202264_s_at	0.164	0.063	2.59	0.0154603	0.419444	10452	TOMM40	translocase of outer mitochondrial membrane 40 homolog (yeast)
564_at	-0.016	0.006	-2.59	0.0154659	0.419444	2767	GNA11	guanine nucleotide binding protein (G protein), alpha 11 (Gq class)
210765_at	0.018	0.007	2.59	0.0154996	0.419444	1434	CSE1L	CSE1 chromosome segregation 1-like (yeast)
205613_at	-0.011	0.004	-2.59	0.0155152	0.419444	51760	SYT17	synaptotagmin XVII
208267_at	-0.01	0.004	-2.59	0.0155207	0.419444	56302	TRPV5	transient receptor potential cation channel, subfamily V, member 5
201451_x_at	-0.024	0.009	-2.59	0.01556	0.419961	642862	LOC642862	Ras homolog enriched in brain pseudogene
221971_x_at	-0.18	0.07	-2.59	0.0156187	0.421	119016 /// 414224 /// 642517 /// 729092	AGAP4 /// AGAP5 /// AGAP9 /// CTGLF12P	ArfGAP with GTPase domain, ankyrin repeat and PH domain 4 /// ArfGAP with GTPase domain
216585_at	-0.024	0.009	-2.59	0.0156403	0.42104	8333	HIST1H2APS4	histone cluster 1, H2a, pseudogene 4
204486_at	-0.018	0.007	-2.58	0.0157075	0.421876	10984	KCNQ1OT1	KCNQ1 opposite strand/antisense transcript 1 (non-protein coding)
209491_s_at	-0.012	0.005	-2.58	0.0157118	0.421876	272	AMPD3	adenosine monophosphate deaminase 3
210160_at	-0.046	0.018	-2.58	0.0157673	0.422819	5049	PAFAH1B2	platelet-activating factor acetylhydrolase 1b, catalytic subunit 2 (30kDa)
206780_at	-0.017	0.007	-2.58	0.0158607	0.424471	2572	GAD2	glutamate decarboxylase 2
220655_at	-0.021	0.008	-2.58	0.0158695	0.424471	79931	TNIP3	TNFAIP3 interacting protein 3
218995_s_at	-0.097	0.038	-2.58	0.0159093	0.424989	1906	EDN1	endothelin 1
221364_at	0.009	0.004	2.58	0.0160183	0.426645	2895	GRID2	glutamate receptor, ionotropic, delta 2
211571_s_at	-0.155	0.06	-2.58	0.0160239	0.426645	1462	VCAN	versican
212121_at	-0.092	0.036	-2.58	0.0160326	0.426645	26123	TCTN3	tectonic family member 3
215557_at	-0.022	0.008	-2.57	0.0160696	0.427084	---	---	---
214108_at	-0.119	0.046	-2.57	0.0160951	0.427219	4149	MAX	MYC associated factor X
216934_at	-0.011	0.004	-2.57	0.0161169	0.427254	---	---	---
204644_at	0.061	0.024	2.57	0.0161863	0.428548	10495	ENOX2	ecto-NOX disulfide-thiol exchanger 2
219111_s_at	0.068	0.026	2.57	0.0162727	0.429597	79039	DDX54	DEAD (Asp-Glu-Ala-Asp) box polypeptide 54
214367_at	-0.021	0.008	-2.57	0.0163311	0.429597	10235	RASGRP2	RAS guanyl releasing protein 2 (calcium and DAG-regulated)
44673_at	0.089	0.035	2.57	0.016335	0.429597	6614	SIGLEC1	sialic acid binding Ig-like lectin 1, sialoadhesin
203889_at	-0.015	0.006	-2.57	0.0163674	0.429597	6447	SCG5	secretogranin V
210771_at	-0.059	0.023	-2.57	0.016411	0.429597	5465	PPARA	peroxisome proliferator-activated receptor alpha
204846_at	-0.015	0.006	-2.57	0.0164226	0.429597	1356	CP	ceruloplasmin (ferroxidase)
204734_at	-0.012	0.004	-2.56	0.0164428	0.429597	3866	KRT15	keratin 15, type I
219194_at	-0.018	0.007	-2.56	0.0164624	0.429597	57715	SEMA4G	sema domain, immunoglobulin domain (Ig), transmembrane domain (TM) and short cytoplasmi
209593_s_at	0.182	0.071	2.56	0.0164757	0.429597	27348	TOR1B	torsin family 1, member B (torsin B)
209616_s_at	-0.52	0.203	-2.56	0.01648	0.429597	1066 /// 51716	CES1 /// CES1P1	carboxylesterase 1 /// carboxylesterase 1 pseudogene 1
216048_s_at	0.021	0.008	2.56	0.0164953	0.429597	22836	RHOBTB3	Rho-related BTB domain containing 3
210921_at	0.022	0.008	2.56	0.0165367	0.429597	---	---	---
206988_at	-0.013	0.005	-2.56	0.0165405	0.429597	6370	CCL25	chemokine (C-C motif) ligand 25
211874_s_at	0.066	0.026	2.56	0.0165501	0.429597	23522	KAT6B	K(lysine) acetyltransferase 6B
205626_s_at	-0.025	0.01	-2.56	0.0165616	0.429597	793	CALB1	calbindin 1
206382_s_at	-0.014	0.006	-2.56	0.0165884	0.429597	627	BDNF	brain-derived neurotrophic factor
201495_x_at	-0.021	0.008	-2.56	0.0165893	0.429597	4629	MYH11	myosin, heavy chain 11, smooth muscle
204213_at	-0.021	0.008	-2.56	0.0166297	0.429597	5284	PIGR	polymeric immunoglobulin receptor
202600_s_at	0.129	0.05	2.56	0.0166344	0.429597	8204	NRIP1	nuclear receptor interacting protein 1
201447_at	-0.111	0.044	-2.56	0.0167304	0.429597	7072	TIA1	TIA1 cytotoxic granule-associated RNA binding protein
205742_at	-0.018	0.007	-2.56	0.0167508	0.429597	7137	TNNI3	troponin I type 3 (cardiac)
221532_s_at	-0.09	0.035	-2.56	0.0167627	0.429597	80349	WDR61	WD repeat domain 61
206182_at	-0.081	0.032	-2.56	0.0167707	0.429597	7693	ZNF134	zinc finger protein 134
214887_at	0.018	0.007	2.56	0.0167986	0.429597	90634	N4BP2L1	NEDD4 binding protein 2-like 1
222271_at	-0.017	0.007	-2.56	0.0168064	0.429597	105371267	LOC105371267	uncharacterized LOC105371267
205978_at	0.027	0.01	2.55	0.016857	0.429597	9365	KL	klotho
208634_s_at	-0.108	0.042	-2.55	0.0168716	0.429597	23499 /// 643314	KIAA0754 /// MACF1	KIAA0754 /// microtubule-actin crosslinking factor 1
220598_at	-0.013	0.005	-2.55	0.0168786	0.429597	79092	CARD14	caspase recruitment domain family, member 14
222194_at	-0.021	0.008	-2.55	0.0168825	0.429597	100132923	FAM66D	family with sequence similarity 66, member D
209251_x_at	-0.097	0.038	-2.55	0.016895	0.429597	84790	TUBA1C	tubulin, alpha 1c
203886_s_at	-0.015	0.006	-2.55	0.0168982	0.429597	2199	FBLN2	fibulin 2
219605_at	-0.021	0.008	-2.55	0.0169016	0.429597	7551	ZNF3	zinc finger protein 3
218591_s_at	-0.022	0.008	-2.55	0.0169054	0.429597	79954	NOL10	nucleolar protein 10
222054_at	-0.012	0.005	-2.55	0.0169916	0.429953	728448	PPIEL	peptidylprolyl isomerase E-like pseudogene
222137_at	0.032	0.013	2.55	0.0170068	0.429953	54862	CC2D1A	coiled-coil and C2 domain containing 1A
220874_at	0.029	0.011	2.55	0.0170097	0.429953	2035	EPB41	erythrocyte membrane protein band 4.1
203072_at	-0.034	0.013	-2.55	0.0170106	0.429953	4643	MYO1E	myosin IE
209384_at	0.07	0.027	2.55	0.0170225	0.429953	11212	PROSC	proline synthetase co-transcribed homolog (bacterial)
221250_s_at	0.053	0.021	2.55	0.0171202	0.430273	83463	MXD3	MAX dimerization protein 3
218266_s_at	-0.009	0.004	-2.55	0.0171416	0.430273	23413	NCS1	neuronal calcium sensor 1
207226_at	-0.018	0.007	-2.55	0.0171841	0.430273	8341	HIST1H2BN	histone cluster 1, H2bn
215028_at	-0.018	0.007	-2.55	0.0172013	0.430273	57556	SEMA6A	sema domain, transmembrane domain (TM), and cytoplasmic domain, (semaphorin) 6A
217325_at	-0.015	0.006	-2.54	0.0172166	0.430273	3850	KRT3	keratin 3, type II
207215_at	-0.019	0.008	-2.54	0.0172211	0.430273	25774 /// 653399	GSTTP1 /// GSTTP2	glutathione S-transferase theta pseudogene 1 /// glutathione S-transferase theta pseudo
217613_at	0.044	0.017	2.54	0.0172272	0.430273	55314	TMEM144	transmembrane protein 144
201508_at	-0.017	0.007	-2.54	0.0172535	0.430273	3487	IGFBP4	insulin like growth factor binding protein 4
221606_s_at	0.03	0.012	2.54	0.0172796	0.430273	79366	HMGN5	high mobility group nucleosome binding domain 5
218380_at	-0.178	0.07	-2.54	0.0172945	0.430273	728392	LOC728392	uncharacterized LOC728392
218267_at	0.023	0.009	2.54	0.0172984	0.430273	51550	CINP	cyclin-dependent kinase 2 interacting protein
218419_s_at	0.1	0.039	2.54	0.0173005	0.430273	79089	TMUB2	transmembrane and ubiquitin-like domain containing 2
204126_s_at	-0.007	0.003	-2.54	0.0173032	0.430273	8318	CDC45	cell division cycle 45
221148_at	-0.026	0.01	-2.54	0.0173362	0.430329	---	---	---
216080_s_at	-0.018	0.007	-2.54	0.0173653	0.430329	3995	FADS3	fatty acid desaturase 3
213467_at	-0.021	0.008	-2.54	0.0173674	0.430329	8153	RND2	Rho family GTPase 2
213189_at	-0.147	0.058	-2.54	0.017445	0.430869	84864	MINA	MYC induced nuclear antigen
74694_s_at	-0.152	0.06	-2.54	0.0174473	0.430869	79874	RABEP2	rabaptin, RAB GTPase binding effector protein 2
206866_at	-0.014	0.006	-2.54	0.0174511	0.430869	1002	CDH4	cadherin 4, type 1, R-cadherin (retinal)
206659_at	-0.026	0.01	-2.54	0.0175185	0.431376	---	---	---
215366_at	0.018	0.007	2.54	0.0175211	0.431376	23161	SNX13	sorting nexin 13
215316_at	0.032	0.012	2.54	0.0175337	0.431376	---	---	---
219746_at	-0.012	0.005	-2.54	0.017576	0.431908	8110	DPF3	D4, zinc and double PHD fingers, family 3
219559_at	-0.084	0.033	-2.53	0.017646	0.432813	63910	SLC17A9	solute carrier family 17 (vesicular nucleotide transporter), member 9
209228_x_at	-0.01	0.004	-2.53	0.0176934	0.432813	7991	TUSC3	tumor suppressor candidate 3
215858_at	0.018	0.007	2.53	0.0177297	0.432813	---	---	---
221997_s_at	-0.017	0.007	-2.53	0.0177464	0.432813	122704	MRPL52	mitochondrial ribosomal protein L52
210874_s_at	-0.012	0.005	-2.53	0.0177573	0.432813	24142	NAT6	N-acetyltransferase 6 (GCN5-related)
216219_at	0.02	0.008	2.53	0.0177807	0.432813	363	AQP6	aquaporin 6, kidney specific
211576_s_at	0.116	0.046	2.53	0.017791	0.432813	6573	SLC19A1	solute carrier family 19 (folate transporter), member 1
217890_s_at	-0.011	0.004	-2.53	0.0178054	0.432813	55742	PARVA	parvin, alpha
205614_x_at	-0.011	0.004	-2.53	0.0178089	0.432813	4485	MST1	macrophage stimulating 1
221576_at	-0.011	0.004	-2.53	0.0178203	0.432813	9518	GDF15	growth differentiation factor 15
220558_x_at	-0.078	0.031	-2.53	0.0178601	0.433276	10077	TSPAN32	tetraspanin 32
222198_at	-0.014	0.005	-2.53	0.0179352	0.434241	---	---	---
211233_x_at	-0.011	0.005	-2.53	0.0179416	0.434241	2099	ESR1	estrogen receptor 1
219346_at	-0.02	0.008	-2.52	0.0180145	0.435112	79414	LRFN3	leucine rich repeat and fibronectin type III domain containing 3
220823_at	-0.019	0.008	-2.52	0.0180192	0.435112	729164	LOC729164	hCG1732469
204228_at	-0.098	0.039	-2.52	0.0181513	0.437793	10465	PPIH	peptidylprolyl isomerase H (cyclophilin H)
208135_at	-0.01	0.004	-2.52	0.0182104	0.437968	6928	HNF1B	HNF1 homeobox B
207895_at	0.056	0.022	2.52	0.0182247	0.437968	10004	NAALADL1	N-acetylated alpha-linked acidic dipeptidase-like 1
206355_at	0.027	0.011	2.52	0.0182296	0.437968	2774	GNAL	guanine nucleotide binding protein (G protein), alpha activating activity polypeptide,
217572_at	0.113	0.045	2.52	0.0182505	0.437968	---	---	---
201103_x_at	-0.109	0.043	-2.52	0.0182635	0.437968	149013 /// 200030 /// 284565 /// 400818 /// 728841 /// 100132406 /// 100288142 /// 1010	NBPF10 /// NBPF11 /// NBPF12 /// NBPF15 /// NBPF19 /// NBPF20 /// NBPF26 /// NBPF8 /// NBPF9	neuroblastoma breakpoint family, member 10 /// neuroblastoma breakpoint family, member
203585_at	-0.191	0.076	-2.52	0.0183154	0.438709	7739	ZNF185	zinc finger protein 185 (LIM domain)
201496_x_at	-0.012	0.005	-2.52	0.0183825	0.438738	4629	MYH11	myosin, heavy chain 11, smooth muscle
220641_at	-0.024	0.01	-2.52	0.0184009	0.438738	79400	NOX5	NADPH oxidase, EF-hand calcium binding domain 5
205751_at	-0.014	0.005	-2.51	0.0184447	0.438738	6456	SH3GL2	SH3-domain GRB2-like 2
202828_s_at	-0.013	0.005	-2.51	0.018448	0.438738	4323	MMP14	matrix metallopeptidase 14 (membrane-inserted)
220179_at	-0.185	0.074	-2.51	0.0184996	0.438738	64180	DPEP3	dipeptidase 3
213394_at	-0.033	0.013	-2.51	0.0185205	0.438738	23005	MAPKBP1	mitogen-activated protein kinase binding protein 1
204092_s_at	0.033	0.013	2.51	0.0185292	0.438738	6790	AURKA	aurora kinase A
208818_s_at	-0.164	0.065	-2.51	0.0185295	0.438738	1312	COMT	catechol-O-methyltransferase
210798_x_at	-0.008	0.003	-2.51	0.018534	0.438738	10747	MASP2	mannan-binding lectin serine peptidase 2
206800_at	-0.024	0.009	-2.51	0.0185471	0.438738	4524	MTHFR	methylenetetrahydrofolate reductase (NAD(P)H)
221462_x_at	-0.009	0.004	-2.51	0.0185496	0.438738	55554	KLK15	kallikrein related peptidase 15
216695_s_at	-0.099	0.039	-2.51	0.0185801	0.438738	8658	TNKS	tankyrase, TRF1-interacting ankyrin-related ADP-ribose polymerase
208157_at	-0.02	0.008	-2.51	0.01859	0.438738	6493	SIM2	single-minded family bHLH transcription factor 2
202283_at	-0.305	0.122	-2.51	0.0186881	0.440157	5176	SERPINF1	serpin peptidase inhibitor, clade F (alpha-2 antiplasmin, pigment epithelium derived fa
218850_s_at	-0.116	0.046	-2.51	0.0186923	0.440157	8994	LIMD1	LIM domains containing 1
211762_s_at	-0.148	0.059	-2.51	0.0187606	0.441267	3838	KPNA2	karyopherin alpha 2 (RAG cohort 1, importin alpha 1)
215295_at	-0.011	0.004	-2.5	0.0188958	0.443768	1838	DTNB	dystrobrevin beta
40284_at	-0.017	0.007	-2.5	0.0189432	0.443768	3170	FOXA2	forkhead box A2
206653_at	-0.014	0.005	-2.5	0.01895	0.443768	10622	POLR3G	polymerase (RNA) III (DNA directed) polypeptide G (32kD)
217996_at	0.02	0.008	2.5	0.0189628	0.443768	22822	PHLDA1	pleckstrin homology-like domain, family A, member 1
220362_at	-0.011	0.004	-2.5	0.0189733	0.443768	170679	PSORS1C1	psoriasis susceptibility 1 candidate 1
220333_at	-0.014	0.006	-2.5	0.0190623	0.444743	54852	PAQR5	progestin and adipoQ receptor family member V
207563_s_at	-0.142	0.057	-2.5	0.0190858	0.444743	8473	OGT	O-linked N-acetylglucosamine (GlcNAc) transferase
215824_at	-0.024	0.009	-2.5	0.0191207	0.444743	---	---	---
205494_at	-0.013	0.005	-2.5	0.0191478	0.444743	55565	ZNF821	zinc finger protein 821
204196_x_at	-0.014	0.006	-2.5	0.0191523	0.444743	5316	PKNOX1	PBX/knotted 1 homeobox 1
210750_s_at	-0.014	0.006	-2.5	0.0191527	0.444743	9229	DLGAP1	discs, large (Drosophila) homolog-associated protein 1
221114_at	-0.013	0.005	-2.5	0.0191642	0.444743	258	AMBN	ameloblastin
201815_s_at	-0.04	0.016	-2.5	0.0192369	0.445644	9779	TBC1D5	TBC1 domain family, member 5
220480_at	-0.019	0.007	-2.5	0.0192457	0.445644	9464	HAND2	heart and neural crest derivatives expressed 2
216573_at	0.018	0.007	2.49	0.019331	0.447092	28821 /// 28823 /// 28825 /// 100423062	IGLL5 /// IGLV1-40 /// IGLV1-44 /// IGLV1-50	immunoglobulin lambda-like polypeptide 5 /// immunoglobulin lambda variable 1-40 /// im
219847_at	-0.021	0.008	-2.49	0.0193511	0.447092	79885	HDAC11	histone deacetylase 11
217709_at	-0.022	0.009	-2.49	0.019391	0.447306	---	---	---
220170_at	-0.013	0.005	-2.49	0.0194543	0.447306	9457	FHL5	four and a half LIM domains 5
208817_at	-0.085	0.034	-2.49	0.019457	0.447306	1312	COMT	catechol-O-methyltransferase
219674_s_at	-0.016	0.007	-2.49	0.0194654	0.447306	---	---	---
214567_s_at	-0.302	0.121	-2.49	0.0194891	0.447306	6375 /// 6846	XCL1 /// XCL2	chemokine (C motif) ligand 1 /// chemokine (C motif) ligand 2
202491_s_at	-0.088	0.035	-2.49	0.0195015	0.447306	8518	IKBKAP	inhibitor of kappa light polypeptide gene enhancer in B-cells, kinase complex-associate
211765_x_at	-0.069	0.028	-2.49	0.0195211	0.447306	5478	PPIA	peptidylprolyl isomerase A (cyclophilin A)
221035_s_at	-0.011	0.004	-2.49	0.0195319	0.447306	56155	TEX14	testis expressed 14
221646_s_at	-0.336	0.135	-2.49	0.0195738	0.447774	79844 /// 653082	ZDHHC11 /// ZDHHC11B	zinc finger, DHHC-type containing 11 /// zinc finger, DHHC-type containing 11B
208747_s_at	-0.011	0.005	-2.49	0.0196077	0.448059	716	C1S	complement component 1, s subcomponent
217457_s_at	-0.131	0.053	-2.49	0.019674	0.448909	5910	RAP1GDS1	RAP1, GTP-GDP dissociation stimulator 1
211952_at	-0.033	0.013	-2.48	0.0197255	0.448909	3843	IPO5	importin 5
212853_at	-0.031	0.012	-2.48	0.0197511	0.448909	23142	DCUN1D4	DCN1, defective in cullin neddylation 1, domain containing 4
206013_s_at	-0.011	0.005	-2.48	0.0197991	0.448909	51412	ACTL6B	actin-like 6B
208915_s_at	-0.053	0.021	-2.48	0.0197999	0.448909	23062	GGA2	golgi-associated, gamma adaptin ear containing, ARF binding protein 2
209698_at	-0.015	0.006	-2.48	0.0198026	0.448909	54535	CCHCR1	coiled-coil alpha-helical rod protein 1
213821_s_at	-0.016	0.007	-2.48	0.0198135	0.448909	3423	IDS	iduronate 2-sulfatase
213715_s_at	-0.035	0.014	-2.48	0.0198447	0.448909	256949	KANK3	KN motif and ankyrin repeat domains 3
207978_s_at	-0.013	0.005	-2.48	0.0198818	0.448909	8013	NR4A3	nuclear receptor subfamily 4, group A, member 3
214141_x_at	-0.116	0.047	-2.48	0.0199273	0.448909	6432	SRSF7	serine/arginine-rich splicing factor 7
214610_at	0.017	0.007	2.48	0.0199617	0.448909	1584	CYP11B1	cytochrome P450, family 11, subfamily B, polypeptide 1
205763_s_at	-0.143	0.058	-2.48	0.019963	0.448909	8886	DDX18	DEAD (Asp-Glu-Ala-Asp) box polypeptide 18
219367_s_at	0.014	0.006	2.48	0.0199795	0.448909	8828	NRP2	neuropilin 2
41553_at	-0.011	0.004	-2.48	0.0199888	0.448909	734	OSGIN2	oxidative stress induced growth inhibitor family member 2
210606_x_at	-0.284	0.115	-2.48	0.0200102	0.448909	3824	KLRD1	killer cell lectin-like receptor subfamily D, member 1
210080_x_at	-0.01	0.004	-2.48	0.0200398	0.448909	10136	CELA3A	chymotrypsin-like elastase family, member 3A
204718_at	0.118	0.048	2.48	0.0200427	0.448909	2051	EPHB6	EPH receptor B6
213975_s_at	-0.11	0.045	-2.48	0.0200479	0.448909	4069	LYZ	lysozyme
219289_at	-0.133	0.054	-2.48	0.0201185	0.448909	55027	HEATR3	HEAT repeat containing 3
213462_at	-0.011	0.004	-2.48	0.0201314	0.448909	4862	NPAS2	neuronal PAS domain protein 2
214368_at	-0.086	0.035	-2.48	0.0201381	0.448909	10235	RASGRP2	RAS guanyl releasing protein 2 (calcium and DAG-regulated)
215198_s_at	-0.006	0.003	-2.48	0.0201388	0.448909	800	CALD1	caldesmon 1
222154_s_at	0.214	0.087	2.48	0.0201398	0.448909	26010	SPATS2L	spermatogenesis associated, serine-rich 2-like
221681_s_at	0.091	0.037	2.47	0.0201679	0.449054	1834	DSPP	dentin sialophosphoprotein
206720_at	-0.012	0.005	-2.47	0.02021	0.449442	4249	MGAT5	mannosyl (alpha-1,6-)-glycoprotein beta-1,6-N-acetyl-glucosaminyltransferase
64371_at	-0.085	0.034	-2.47	0.0202312	0.449442	10147	SUGP2	SURP and G-patch domain containing 2
216673_at	-0.017	0.007	-2.47	0.0202723	0.449442	50858 /// 100101116	TTTY1 /// TTTY1B	testis-specific transcript, Y-linked 1 (non-protein coding) /// testis-specific transcr
213914_s_at	0.009	0.004	2.47	0.0202939	0.449442	6711	SPTBN1	spectrin, beta, non-erythrocytic 1
219873_at	-0.014	0.006	-2.47	0.0202941	0.449442	78989	COLEC11	collectin subfamily member 11
216184_s_at	-0.012	0.005	-2.47	0.0203145	0.449442	22999	RIMS1	regulating synaptic membrane exocytosis 1
208068_x_at	-0.016	0.006	-2.47	0.0203628	0.450032	1442 /// 1444 /// 2688 /// 2689	CSH1 /// CSHL1 /// GH1 /// GH2	chorionic somatomammotropin hormone 1 (placental lactogen) /// chorionic somatomammotro
221556_at	-0.178	0.072	-2.47	0.0204272	0.450979	8555	CDC14B	cell division cycle 14B
219482_at	-0.098	0.04	-2.47	0.0205478	0.452424	54093	SETD4	SET domain containing 4
215876_at	-0.01	0.004	-2.47	0.0205807	0.452424	105376196	LOC105376196	uncharacterized LOC105376196
214297_at	-0.018	0.007	-2.47	0.0206112	0.452424	1464	CSPG4	chondroitin sulfate proteoglycan 4
214350_at	-0.013	0.005	-2.46	0.0206405	0.452424	6645	SNTB2	syntrophin, beta 2 (dystrophin-associated protein A1, 59kDa, basic component 2)
204205_at	-0.119	0.048	-2.46	0.0206538	0.452424	60489	APOBEC3G	apolipoprotein B mRNA editing enzyme, catalytic polypeptide-like 3G
201646_at	0.118	0.048	2.46	0.0206942	0.452424	950	SCARB2	scavenger receptor class B, member 2
210273_at	0.015	0.006	2.46	0.0207044	0.452424	5099	PCDH7	protocadherin 7
204570_at	-0.01	0.004	-2.46	0.020706	0.452424	1346	COX7A1	cytochrome c oxidase subunit VIIa polypeptide 1 (muscle)
209532_at	-0.051	0.021	-2.46	0.0207105	0.452424	9373	PLAA	phospholipase A2-activating protein
205359_at	-0.011	0.005	-2.46	0.0207338	0.452424	9472	AKAP6	A kinase (PRKA) anchor protein 6
215102_at	-0.023	0.009	-2.46	0.0207439	0.452424	100129460	DPY19L1P1	DPY19L1 pseudogene 1
204879_at	-0.012	0.005	-2.46	0.0207757	0.452424	10630	PDPN	podoplanin
222124_at	-0.019	0.008	-2.46	0.020799	0.452424	64344	HIF3A	hypoxia inducible factor 3, alpha subunit
210823_s_at	-0.009	0.004	-2.46	0.0208153	0.452424	5802	PTPRS	protein tyrosine phosphatase, receptor type, S
204281_at	-0.015	0.006	-2.46	0.0208459	0.452424	7004	TEAD4	TEA domain family member 4
205915_x_at	0.01	0.004	2.46	0.0208574	0.452424	2902	GRIN1	glutamate receptor, ionotropic, N-methyl D-aspartate 1
205262_at	-0.017	0.007	-2.46	0.0208613	0.452424	3757	KCNH2	potassium channel, voltage gated eag related subfamily H, member 2
213693_s_at	-0.015	0.006	-2.46	0.0209062	0.452809	4582	MUC1	mucin 1, cell surface associated
213995_at	0.2	0.081	2.46	0.0209225	0.452809	27109	ATP5S	ATP synthase, H+ transporting, mitochondrial Fo complex subunit s (factor B)
201650_at	-0.012	0.005	-2.46	0.0209471	0.452872	3880	KRT19	keratin 19, type I
203130_s_at	-0.166	0.067	-2.46	0.0209764	0.453035	3800	KIF5C	kinesin family member 5C
209765_at	-0.205	0.083	-2.46	0.0210592	0.453593	8728	ADAM19	ADAM metallopeptidase domain 19
217128_s_at	-0.016	0.007	-2.45	0.0211068	0.453593	57172	CAMK1G	calcium/calmodulin-dependent protein kinase IG
201010_s_at	-0.042	0.017	-2.45	0.0211089	0.453593	10628	TXNIP	thioredoxin interacting protein
202709_at	-0.016	0.006	-2.45	0.0211107	0.453593	2331	FMOD	fibromodulin
217319_x_at	-0.014	0.006	-2.45	0.0211109	0.453593	1579 /// 284541	CYP4A11 /// CYP4A22	cytochrome P450, family 4, subfamily A, polypeptide 11 /// cytochrome P450, family 4, s
206321_at	-0.013	0.005	-2.45	0.0211687	0.454156	5989	RFX1	regulatory factor X, 1 (influences HLA class II expression)
216742_at	-0.013	0.005	-2.45	0.0211806	0.454156	---	---	---
221755_at	-0.123	0.05	-2.45	0.0212076	0.454267	254102	EHBP1L1	EH domain binding protein 1 like 1
221137_at	-0.017	0.007	-2.45	0.0212845	0.454761	---	---	---
221762_s_at	-0.021	0.009	-2.45	0.021295	0.454761	63935	PCIF1	PDX1 C-terminal inhibiting factor 1
205116_at	-0.012	0.005	-2.45	0.0212961	0.454761	3908	LAMA2	laminin, alpha 2
203841_x_at	-0.011	0.004	-2.45	0.0214241	0.456173	22924	MAPRE3	microtubule-associated protein, RP/EB family, member 3
207695_s_at	-0.01	0.004	-2.45	0.0214257	0.456173	3547	IGSF1	immunoglobulin superfamily, member 1
222373_at	-0.014	0.006	-2.45	0.0214278	0.456173	---	---	---
206995_x_at	0.264	0.108	2.45	0.0214878	0.456679	8578	SCARF1	scavenger receptor class F, member 1
216982_x_at	0.026	0.011	2.45	0.0214953	0.456679	---	---	---
218315_s_at	-0.121	0.049	-2.45	0.0215314	0.456856	51654	CDK5RAP1	CDK5 regulatory subunit associated protein 1
204000_at	-0.079	0.032	-2.45	0.0215475	0.456856	10681	GNB5	guanine nucleotide binding protein (G protein), beta 5
222083_at	-0.011	0.004	-2.44	0.0215918	0.456911	10249	GLYAT	glycine-N-acyltransferase
221299_at	-0.009	0.004	-2.44	0.0215939	0.456911	54328	GPR173	G protein-coupled receptor 173
221859_at	0.065	0.026	2.44	0.0216419	0.457464	57586	SYT13	synaptotagmin XIII
207868_at	-0.031	0.013	-2.44	0.0216698	0.457589	1135	CHRNA2	cholinergic receptor, nicotinic alpha 2
218168_s_at	-0.075	0.031	-2.44	0.0217604	0.459038	56997	ADCK3	aarF domain containing kinase 3
205514_at	-0.014	0.006	-2.44	0.0217903	0.459204	55786	ZNF415	zinc finger protein 415
216441_at	-0.016	0.007	-2.44	0.0218153	0.459267	---	---	---
219091_s_at	-0.021	0.008	-2.44	0.0218624	0.459794	79812	MMRN2	multimerin 2
220620_at	-0.009	0.004	-2.44	0.0219033	0.459883	54544	CRCT1	cysteine rich C-terminal 1
210511_s_at	-0.013	0.005	-2.44	0.0219228	0.459883	3624	INHBA	inhibin beta A
221887_s_at	-0.012	0.005	-2.44	0.0219327	0.459883	25861	DFNB31	deafness, autosomal recessive 31
211585_at	-0.02	0.008	-2.44	0.0219678	0.460007	4863	NPAT	nuclear protein, ataxia-telangiectasia locus
208202_s_at	-0.021	0.009	-2.44	0.0219827	0.460007	23338	JADE2	jade family PHD finger 2
218302_at	0.153	0.063	2.44	0.0220435	0.460299	55851	PSENEN	presenilin enhancer gamma secretase subunit
210846_x_at	0.104	0.043	2.44	0.022057	0.460299	9830	TRIM14	tripartite motif containing 14
216624_s_at	-0.012	0.005	-2.43	0.0220748	0.460299	4297	KMT2A	lysine (K)-specific methyltransferase 2A
35156_at	0.101	0.041	2.43	0.0221199	0.460299	203069	R3HCC1	R3H domain and coiled-coil containing 1
205700_at	-0.01	0.004	-2.43	0.0221279	0.460299	8630	HSD17B6	hydroxysteroid (17-beta) dehydrogenase 6
206812_at	-0.017	0.007	-2.43	0.022129	0.460299	155	ADRB3	adrenoceptor beta 3
221320_at	-0.018	0.007	-2.43	0.0221982	0.461278	10017	BCL2L10	BCL2-like 10 (apoptosis facilitator)
213915_at	-0.147	0.06	-2.43	0.0222584	0.461836	4818	NKG7	natural killer cell granule protein 7
205585_at	0.148	0.061	2.43	0.0222889	0.461836	2120	ETV6	ets variant 6
217884_at	-0.114	0.047	-2.43	0.0222915	0.461836	55226	NAT10	N-acetyltransferase 10 (GCN5-related)
215895_x_at	-0.025	0.01	-2.43	0.0223343	0.461839	123	PLIN2	perilipin 2
200695_at	-0.088	0.036	-2.43	0.0223421	0.461839	5518	PPP2R1A	protein phosphatase 2, regulatory subunit A, alpha
210354_at	-0.007	0.003	-2.43	0.022358	0.461839	3458	IFNG	interferon, gamma
209571_at	0.115	0.047	2.43	0.0224233	0.462052	9541	CIR1	corepressor interacting with RBPJ, 1
210193_at	0.059	0.024	2.43	0.0224236	0.462052	4336	MOBP	myelin-associated oligodendrocyte basic protein
216881_x_at	-0.027	0.011	-2.43	0.022447	0.462052	5545	PRB4	proline-rich protein BstNI subfamily 4
210886_x_at	0.112	0.046	2.43	0.0224569	0.462052	11257	TP53TG1	TP53 target 1 (non-protein coding)
211389_x_at	-0.019	0.008	-2.43	0.0225026	0.462108	3813	KIR3DS1	killer cell immunoglobulin-like receptor, three domains, short cytoplasmic tail, 1
213955_at	-0.014	0.006	-2.43	0.022504	0.462108	91977	MYOZ3	myozenin 3
214087_s_at	-0.024	0.01	-2.42	0.0225856	0.463329	4604	MYBPC1	myosin binding protein C, slow type
207611_at	-0.011	0.004	-2.42	0.0226457	0.464105	8340	HIST1H2BL	histone cluster 1, H2bl
212646_at	-0.074	0.031	-2.42	0.0227159	0.465088	23180	RFTN1	raftlin, lipid raft linker 1
218965_s_at	0.053	0.022	2.42	0.0227413	0.465149	64852	TUT1	terminal uridylyl transferase 1, U6 snRNA-specific
215778_x_at	-0.099	0.041	-2.42	0.0227663	0.465205	---	---	---
219447_s_at	0.049	0.02	2.42	0.0228385	0.465771	51006	SLC35C2	solute carrier family 35 (GDP-fucose transporter), member C2
210953_at	-0.022	0.009	-2.42	0.0228386	0.465771	9819	TSC22D2	TSC22 domain family, member 2
201811_x_at	-0.145	0.06	-2.42	0.0229949	0.468174	9467	SH3BP5	SH3-domain binding protein 5 (BTK-associated)
208209_s_at	-0.009	0.004	-2.42	0.0230199	0.468174	725	C4BPB	complement component 4 binding protein, beta
221682_s_at	-0.018	0.007	-2.42	0.0230237	0.468174	56100	PCDHGB6	protocadherin gamma subfamily B, 6
215722_s_at	-0.132	0.055	-2.41	0.0231265	0.469805	6627	SNRPA1	small nuclear ribonucleoprotein polypeptide A'
220771_at	-0.039	0.016	-2.41	0.0233177	0.473228	51152	LINC00328	long intergenic non-protein coding RNA 328
214886_s_at	-0.013	0.005	-2.41	0.0233645	0.473717	90634	N4BP2L1	NEDD4 binding protein 2-like 1
211083_s_at	-0.014	0.006	-2.41	0.0234325	0.474122	9175	MAP3K13	mitogen-activated protein kinase kinase kinase 13
202575_at	-0.008	0.004	-2.41	0.0234335	0.474122	1382	CRABP2	cellular retinoic acid binding protein 2
64408_s_at	0.177	0.073	2.41	0.0234526	0.474122	91860	CALML4	calmodulin-like 4
213793_s_at	-0.082	0.034	-2.41	0.0235602	0.475418	9456	HOMER1	homer scaffolding protein 1
209136_s_at	0.121	0.05	2.41	0.0235623	0.475418	9100	USP10	ubiquitin specific peptidase 10
212399_s_at	-0.087	0.036	-2.4	0.0236324	0.475883	9686	VGLL4	vestigial-like family member 4
216502_at	0.011	0.005	2.4	0.0236456	0.475883	81875	ISG20L2	interferon stimulated exonuclease gene 20kDa like 2
213888_s_at	-0.096	0.04	-2.4	0.0236724	0.475883	80342	TRAF3IP3	TRAF3 interacting protein 3
202447_at	-0.076	0.032	-2.4	0.0237575	0.475883	1666	DECR1	2,4-dienoyl-CoA reductase 1, mitochondrial
218881_s_at	-0.076	0.032	-2.4	0.0237614	0.475883	2355	FOSL2	FOS-like antigen 2
205708_s_at	-0.02	0.008	-2.4	0.0237641	0.475883	7226	TRPM2	transient receptor potential cation channel, subfamily M, member 2
216203_at	-0.118	0.049	-2.4	0.0238244	0.475883	9517	SPTLC2	serine palmitoyltransferase, long chain base subunit 2
213594_x_at	-0.096	0.04	-2.4	0.0238545	0.475883	10772	SRSF10	serine/arginine-rich splicing factor 10
221310_at	-0.007	0.003	-2.4	0.0238644	0.475883	2259	FGF14	fibroblast growth factor 14
210631_at	-0.015	0.006	-2.4	0.0239284	0.475883	4763	NF1	neurofibromin 1
205968_at	-0.014	0.006	-2.4	0.0240564	0.475883	3790	KCNS3	potassium voltage-gated channel, modifier subfamily S, member 3
210063_at	0.027	0.011	2.4	0.0240646	0.475883	1757	SARDH	sarcosine dehydrogenase
59625_at	-0.012	0.005	-2.4	0.0240821	0.475883	8996	NOL3	nucleolar protein 3 (apoptosis repressor with CARD domain)
222188_at	-0.009	0.004	-2.4	0.0240895	0.475883	51531	TRMO	tRNA methyltransferase O
209792_s_at	-0.011	0.005	-2.4	0.0241038	0.475883	5655	KLK10	kallikrein related peptidase 10
207082_at	-0.012	0.005	-2.39	0.0241505	0.475883	1435	CSF1	colony stimulating factor 1 (macrophage)
208518_s_at	-0.012	0.005	-2.39	0.0241722	0.475883	8864	PER2	period circadian clock 2
214212_x_at	-0.011	0.005	-2.39	0.0241879	0.475883	10979	FERMT2	fermitin family member 2
216346_at	-0.009	0.004	-2.39	0.0241884	0.475883	266629	SEC14L3	SEC14-like lipid binding 3
221106_at	-0.007	0.003	-2.39	0.0241914	0.475883	51310	SLC22A17	solute carrier family 22, member 17
220337_at	-0.01	0.004	-2.39	0.0242016	0.475883	58157	NGB	neuroglobin
220110_s_at	-0.012	0.005	-2.39	0.0242107	0.475883	56000	NXF3	nuclear RNA export factor 3
205102_at	-0.014	0.006	-2.39	0.0242138	0.475883	7113	TMPRSS2	transmembrane protease, serine 2
216880_at	-0.015	0.006	-2.39	0.0242277	0.475883	5890	RAD51B	RAD51 paralog B
211261_at	0.077	0.032	2.39	0.024235	0.475883	8021	NUP214	nucleoporin 214kDa
220477_s_at	-0.162	0.068	-2.39	0.0242415	0.475883	29058	TMEM230	transmembrane protein 230
214960_at	-0.199	0.083	-2.39	0.0242573	0.475883	8539	API5	apoptosis inhibitor 5
212168_at	-0.073	0.031	-2.39	0.024324	0.475883	10137	RBM12	RNA binding motif protein 12
212642_s_at	0.089	0.037	2.39	0.0243254	0.475883	3097	HIVEP2	human immunodeficiency virus type I enhancer binding protein 2
211296_x_at	0.049	0.02	2.39	0.0243414	0.475883	7316	UBC	ubiquitin C
207888_at	-0.009	0.004	-2.39	0.0243689	0.475883	---	---	---
212909_at	-0.01	0.004	-2.39	0.024383	0.475883	116372	LYPD1	LY6/PLAUR domain containing 1
209413_at	-0.013	0.005	-2.39	0.0243874	0.475883	8704	B4GALT2	UDP-Gal:betaGlcNAc beta 1,4- galactosyltransferase, polypeptide 2
217620_s_at	0.153	0.064	2.39	0.0243969	0.475883	5291	PIK3CB	phosphatidylinositol-4,5-bisphosphate 3-kinase, catalytic subunit beta
201452_at	-0.01	0.004	-2.39	0.0243987	0.475883	6009	RHEB	Ras homolog enriched in brain
214243_s_at	-0.009	0.004	-2.39	0.0244065	0.475883	94009 /// 253190	SERHL /// SERHL2	serine hydrolase-like (pseudogene) /// serine hydrolase-like 2
222263_at	0.101	0.042	2.39	0.0244683	0.47626	79939	SLC35E1	solute carrier family 35, member E1
218044_x_at	-0.017	0.007	-2.39	0.0244715	0.47626	5763	PTMS	parathymosin
217291_at	-0.022	0.009	-2.39	0.0245271	0.476504	1048	CEACAM5	carcinoembryonic antigen-related cell adhesion molecule 5
206885_x_at	-0.015	0.006	-2.39	0.0245416	0.476504	2688	GH1	growth hormone 1
209686_at	-0.542	0.227	-2.39	0.0245716	0.476504	6285	S100B	S100 calcium binding protein B
208465_at	-0.018	0.007	-2.39	0.0245829	0.476504	2912	GRM2	glutamate receptor, metabotropic 2
204040_at	0.129	0.054	2.39	0.0246348	0.476504	9781	RNF144A	ring finger protein 144A
208446_s_at	-0.008	0.003	-2.39	0.0246455	0.476504	9372	ZFYVE9	zinc finger, FYVE domain containing 9
214479_at	-0.008	0.003	-2.38	0.0246778	0.476504	2676	GFRA3	GDNF family receptor alpha 3
206373_at	-0.008	0.003	-2.38	0.0246888	0.476504	7545	ZIC1	Zic family member 1
212423_at	-0.067	0.028	-2.38	0.0246961	0.476504	219654	ZCCHC24	zinc finger, CCHC domain containing 24
200828_s_at	-0.093	0.039	-2.38	0.0247124	0.476504	7756	ZNF207	zinc finger protein 207
211018_at	0.128	0.054	2.38	0.0247539	0.476862	4047	LSS	lanosterol synthase (2,3-oxidosqualene-lanosterol cyclase)
214978_s_at	-0.009	0.004	-2.38	0.0247842	0.477006	8497	PPFIA4	protein tyrosine phosphatase, receptor type, f polypeptide (PTPRF), interacting protein
216514_at	-0.009	0.004	-2.38	0.0249367	0.479086	---	---	---
211844_s_at	-0.012	0.005	-2.38	0.0249382	0.479086	8828	NRP2	neuropilin 2
216701_at	-0.009	0.004	-2.38	0.024982	0.479486	100129271	C1orf68	chromosome 1 open reading frame 68
210262_at	-0.013	0.006	-2.38	0.0251281	0.481638	7180	CRISP2	cysteine-rich secretory protein 2
204217_s_at	-0.01	0.004	-2.38	0.0251615	0.481638	6253	RTN2	reticulon 2
211145_x_at	-0.014	0.006	-2.38	0.0251756	0.481638	3452	IFNA21	interferon, alpha 21
202206_at	-0.114	0.048	-2.38	0.0251864	0.481638	10123	ARL4C	ADP-ribosylation factor like GTPase 4C
220646_s_at	-0.331	0.139	-2.37	0.0252106	0.481658	51348	KLRF1	killer cell lectin-like receptor subfamily F, member 1
204747_at	0.544	0.229	2.37	0.0252398	0.481765	3437	IFIT3	interferon-induced protein with tetratricopeptide repeats 3
219488_at	-0.01	0.004	-2.37	0.0252624	0.481765	53947	A4GALT	alpha 1,4-galactosyltransferase
218324_s_at	0.175	0.074	2.37	0.0253923	0.482342	65244	SPATS2	spermatogenesis associated, serine-rich 2
211461_at	-0.01	0.004	-2.37	0.0254067	0.482342	114758	CSPG4P1Y	chondroitin sulfate proteoglycan 4 pseudogene 1, Y-linked
206408_at	-0.016	0.007	-2.37	0.0254184	0.482342	26045	LRRTM2	leucine rich repeat transmembrane neuronal 2
202753_at	-0.07	0.029	-2.37	0.0254188	0.482342	9861	PSMD6	proteasome 26S subunit, non-ATPase 6
201995_at	-0.119	0.05	-2.37	0.0254209	0.482342	2131	EXT1	exostosin glycosyltransferase 1
219647_at	-0.01	0.004	-2.37	0.0254314	0.482342	64091	POPDC2	popeye domain containing 2
206079_at	-0.015	0.006	-2.37	0.0256025	0.485147	1122	CHML	choroideremia-like (Rab escort protein 2)
219800_s_at	-0.029	0.012	-2.37	0.0256349	0.48524	79896	THNSL1	threonine synthase-like 1
212500_at	-0.194	0.082	-2.37	0.0256587	0.48524	84890	ADO	2-aminoethanethiol (cysteamine) dioxygenase
200631_s_at	-0.09	0.038	-2.37	0.0256772	0.48524	6418	SET	SET nuclear proto-oncogene
202459_s_at	0.126	0.053	2.37	0.0257253	0.485514	9663	LPIN2	lipin 2
210286_s_at	0.028	0.012	2.37	0.0257382	0.485514	9497	SLC4A7	solute carrier family 4, sodium bicarbonate cotransporter, member 7
207207_at	-0.008	0.003	-2.36	0.0258129	0.486151	27288	RBMXL2	RNA binding motif protein, X-linked-like 2
210516_at	-0.016	0.007	-2.36	0.0258346	0.486151	23196	FAM120A	family with sequence similarity 120A
200973_s_at	-0.175	0.074	-2.36	0.0258419	0.486151	10099	TSPAN3	tetraspanin 3
218106_s_at	-0.075	0.032	-2.36	0.0258681	0.486178	55173	MRPS10	mitochondrial ribosomal protein S10
207048_at	-0.012	0.005	-2.36	0.0259183	0.486178	6538	SLC6A11	solute carrier family 6 (neurotransmitter transporter), member 11
208291_s_at	-0.009	0.004	-2.36	0.0259361	0.486178	7054	TH	tyrosine hydroxylase
210329_s_at	-0.024	0.01	-2.36	0.0259414	0.486178	6444	SGCD	sarcoglycan delta
211657_at	-0.293	0.124	-2.36	0.0259797	0.486178	4680	CEACAM6	carcinoembryonic antigen-related cell adhesion molecule 6 (non-specific cross reacting
208832_at	-0.123	0.052	-2.36	0.0259831	0.486178	25814	ATXN10	ataxin 10
204698_at	0.162	0.069	2.36	0.0260845	0.48725	3669	ISG20	interferon stimulated exonuclease gene 20kDa
221348_at	-0.014	0.006	-2.36	0.0260872	0.48725	4880	NPPC	natriuretic peptide C
209447_at	-0.102	0.043	-2.36	0.0262006	0.488932	23345	SYNE1	spectrin repeat containing, nuclear envelope 1
203139_at	-0.225	0.095	-2.36	0.0262631	0.489318	1612	DAPK1	death-associated protein kinase 1
203018_s_at	0.023	0.01	2.36	0.0262775	0.489318	117178	SSX2IP	synovial sarcoma, X breakpoint 2 interacting protein
215841_at	-0.013	0.005	-2.36	0.0263219	0.489318	2979	GUCA1B	guanylate cyclase activator 1B (retina)
205749_at	-0.008	0.004	-2.36	0.0263225	0.489318	1543	CYP1A1	cytochrome P450, family 1, subfamily A, polypeptide 1
207310_s_at	0.011	0.005	2.36	0.0263386	0.489318	4842	NOS1	nitric oxide synthase 1 (neuronal)
208455_at	-0.012	0.005	-2.35	0.0263678	0.489425	5818	PVRL1	poliovirus receptor-related 1 (herpesvirus entry mediator C)
214010_s_at	-0.018	0.008	-2.35	0.0264295	0.490134	374868	ATP9B	ATPase, class II, type 9B
212060_at	-0.2	0.085	-2.35	0.0265142	0.491033	23350	U2SURP	U2 snRNP-associated SURP domain containing
59437_at	-0.009	0.004	-2.35	0.0265345	0.491033	138162	C9orf116	chromosome 9 open reading frame 116
207652_s_at	-0.017	0.007	-2.35	0.0265486	0.491033	1240	CMKLR1	chemerin chemokine-like receptor 1
208399_s_at	0.016	0.007	2.35	0.0266265	0.491766	1908	EDN3	endothelin 3
208648_at	0.075	0.032	2.35	0.0266354	0.491766	7415	VCP	valosin containing protein
208687_x_at	-0.079	0.033	-2.35	0.0266619	0.491821	3312	HSPA8	heat shock 70kDa protein 8
217598_at	-0.116	0.049	-2.35	0.0266965	0.492024	51550	CINP	cyclin-dependent kinase 2 interacting protein
222334_at	0.022	0.009	2.35	0.0267519	0.492378	440712	C1orf186	chromosome 1 open reading frame 186
200040_at	-0.073	0.031	-2.35	0.0267629	0.492378	10657	KHDRBS1	KH domain containing, RNA binding, signal transduction associated 1
221456_at	-0.008	0.003	-2.35	0.0268403	0.492552	50831	TAS2R3	taste receptor, type 2, member 3
208281_x_at	-0.011	0.004	-2.35	0.0268738	0.492552	1617 /// 57054 /// 57055 /// 57135	DAZ1 /// DAZ2 /// DAZ3 /// DAZ4	deleted in azoospermia 1 /// deleted in azoospermia 2 /// deleted in azoospermia 3 ///
211689_s_at	-0.008	0.003	-2.35	0.0268899	0.492552	7113	TMPRSS2	transmembrane protease, serine 2
215670_s_at	-0.013	0.006	-2.35	0.0269169	0.492552	54581	SCAND2P	SCAN domain containing 2 pseudogene
208526_at	-0.016	0.007	-2.35	0.0269173	0.492552	26211	OR2F1	olfactory receptor, family 2, subfamily F, member 1 (gene/pseudogene)
208850_s_at	-0.009	0.004	-2.35	0.0269243	0.492552	7070	THY1	Thy-1 cell surface antigen
208317_at	-0.014	0.006	-2.34	0.0269376	0.492552	9942	XYLB	xylulokinase homolog (H. influenzae)
201514_s_at	-0.149	0.063	-2.34	0.0269654	0.492629	10146	G3BP1	GTPase activating protein (SH3 domain) binding protein 1
219991_at	-0.024	0.01	-2.34	0.0270265	0.492779	56606	SLC2A9	solute carrier family 2 (facilitated glucose transporter), member 9
216792_at	-0.015	0.007	-2.34	0.027045	0.492779	---	---	---
215334_at	-0.017	0.007	-2.34	0.0270536	0.492779	22979	EFR3B	EFR3 homolog B
218382_s_at	-0.012	0.005	-2.34	0.0270682	0.492779	11338	U2AF2	U2 small nuclear RNA auxiliary factor 2
202585_s_at	-0.114	0.049	-2.34	0.0271271	0.493423	4799	NFX1	nuclear transcription factor, X-box binding 1
209761_s_at	0.117	0.05	2.34	0.0271645	0.493672	3431	SP110	SP110 nuclear body protein
207314_x_at	-0.212	0.091	-2.34	0.0272504	0.494383	3811 /// 3812	KIR3DL1 /// KIR3DL2	killer cell immunoglobulin-like receptor, three domains, long cytoplasmic tail, 1 /// k
207159_x_at	-0.021	0.009	-2.34	0.027251	0.494383	23373	CRTC1	CREB regulated transcription coactivator 1
211386_at	0.077	0.033	2.34	0.0272931	0.494717	---	---	---
220106_at	-0.012	0.005	-2.34	0.0273633	0.494984	29881	NPC1L1	NPC1-like 1
202478_at	-0.103	0.044	-2.34	0.027413	0.494984	28951	TRIB2	tribbles pseudokinase 2
207139_at	-0.012	0.005	-2.34	0.0274717	0.494984	495	ATP4A	ATPase, H+/K+ exchanging, alpha polypeptide
212843_at	-0.31	0.133	-2.34	0.0274873	0.494984	4684	NCAM1	neural cell adhesion molecule 1
215889_at	-0.011	0.005	-2.34	0.027496	0.494984	6498	SKIL	SKI-like proto-oncogene
200908_s_at	-0.064	0.028	-2.34	0.0275111	0.494984	6181	RPLP2	ribosomal protein, large, P2
219010_at	-0.011	0.005	-2.34	0.0275133	0.494984	55765	C1orf106	chromosome 1 open reading frame 106
210864_x_at	-0.012	0.005	-2.33	0.0275506	0.494984	3077	HFE	hemochromatosis
211459_at	0.028	0.012	2.33	0.027557	0.494984	---	---	---
209762_x_at	0.107	0.046	2.33	0.0275912	0.494984	3431	SP110	SP110 nuclear body protein
211867_s_at	-0.014	0.006	-2.33	0.0276264	0.494984	56139	PCDHA10	protocadherin alpha 10
213362_at	-0.018	0.008	-2.33	0.0276271	0.494984	5789	PTPRD	protein tyrosine phosphatase, receptor type, D
217063_x_at	-0.06	0.026	-2.33	0.0276387	0.494984	10730	YME1L1	YME1-like 1 ATPase
205164_at	-0.018	0.008	-2.33	0.0276551	0.494984	23464	GCAT	glycine C-acetyltransferase
201329_s_at	0.143	0.061	2.33	0.027713	0.494984	2114	ETS2	v-ets avian erythroblastosis virus E26 oncogene homolog 2
221224_s_at	-0.02	0.009	-2.33	0.0277409	0.494984	79877	DCAKD	dephospho-CoA kinase domain containing
221222_s_at	-0.152	0.065	-2.33	0.0277734	0.494984	54964	C1orf56	chromosome 1 open reading frame 56
78330_at	-0.019	0.008	-2.33	0.0277842	0.494984	63925	ZNF335	zinc finger protein 335
201978_s_at	-0.062	0.027	-2.33	0.0278022	0.494984	9812	KIAA0141	KIAA0141
206243_at	-0.011	0.005	-2.33	0.0278092	0.494984	7079	TIMP4	TIMP metallopeptidase inhibitor 4
202986_at	-0.009	0.004	-2.33	0.027819	0.494984	9915	ARNT2	aryl-hydrocarbon receptor nuclear translocator 2
221487_s_at	-0.117	0.05	-2.33	0.0278298	0.494984	2029	ENSA	endosulfine alpha
212102_s_at	0.078	0.033	2.33	0.027893	0.495572	23633	KPNA6	karyopherin alpha 6 (importin alpha 7)
211894_x_at	-0.011	0.005	-2.33	0.0279104	0.495572	23544	SEZ6L	seizure related 6 homolog (mouse)-like
220263_at	-0.012	0.005	-2.33	0.0279668	0.496151	9597	SMAD5-AS1	SMAD5 antisense RNA 1
219438_at	-0.009	0.004	-2.33	0.0280257	0.496427	79570	NKAIN1	Na+/K+ transporting ATPase interacting 1
211750_x_at	-0.089	0.038	-2.33	0.02803	0.496427	84790	TUBA1C	tubulin, alpha 1c
212204_at	-0.085	0.036	-2.33	0.0281201	0.496689	25963	TMEM87A	transmembrane protein 87A
220013_at	-0.01	0.005	-2.33	0.0281327	0.496689	79852	EPHX3	epoxide hydrolase 3
219830_at	-0.012	0.005	-2.32	0.0281754	0.496689	10743	RAI1	retinoic acid induced 1
204537_s_at	-0.011	0.005	-2.32	0.0281781	0.496689	2564	GABRE	gamma-aminobutyric acid (GABA) A receptor, epsilon
207862_at	-0.01	0.004	-2.32	0.0281934	0.496689	7379	UPK2	uroplakin 2
209462_at	-0.008	0.003	-2.32	0.0282139	0.496689	333	APLP1	amyloid beta (A4) precursor-like protein 1
205899_at	0.011	0.005	2.32	0.0282967	0.496689	8900	CCNA1	cyclin A1
220118_at	-0.014	0.006	-2.32	0.0282993	0.496689	27033	ZBTB32	zinc finger and BTB domain containing 32
209928_s_at	-0.01	0.004	-2.32	0.0283165	0.496689	9242	MSC	musculin
204827_s_at	-0.008	0.003	-2.32	0.028321	0.496689	899	CCNF	cyclin F
203201_at	-0.103	0.045	-2.32	0.0283217	0.496689	5373	PMM2	phosphomannomutase 2
221170_at	0.115	0.049	2.32	0.0283344	0.496689	59340	HRH4	histamine receptor H4
200895_s_at	-0.135	0.058	-2.32	0.0283559	0.496689	2288	FKBP4	FK506 binding protein 4
216397_s_at	0.027	0.012	2.32	0.0284057	0.496689	23246	BOP1	block of proliferation 1
220508_at	-0.013	0.006	-2.32	0.0284455	0.496689	150160	CCT8L2	chaperonin containing TCP1, subunit 8 (theta)-like 2
205554_s_at	-0.047	0.02	-2.32	0.0284579	0.496689	1776	DNASE1L3	deoxyribonuclease I-like 3
215730_at	0.024	0.01	2.32	0.0284593	0.496689	51442	VGLL1	vestigial-like family member 1
212146_at	0.049	0.021	2.32	0.0284825	0.496689	23207	PLEKHM2	pleckstrin homology domain containing, family M (with RUN domain) member 2
216141_at	-0.014	0.006	-2.32	0.0284971	0.496689	---	---	---
204775_at	-0.014	0.006	-2.32	0.0285251	0.496763	8208	CHAF1B	chromatin assembly factor 1, subunit B (p60)
214309_s_at	-0.014	0.006	-2.32	0.0285857	0.497403	---	---	---
217010_s_at	-0.015	0.007	-2.32	0.0286558	0.498206	995	CDC25C	cell division cycle 25C
213343_s_at	-0.118	0.051	-2.32	0.0286965	0.498313	81544	GDPD5	glycerophosphodiester phosphodiesterase domain containing 5
33323_r_at	0.057	0.025	2.32	0.0287097	0.498313	2810	SFN	stratifin
208247_at	-0.016	0.007	-2.32	0.0287418	0.498457	711	ERC2-IT1	ERC2 intronic transcript 1
213482_at	-0.009	0.004	-2.31	0.0288057	0.499149	1795	DOCK3	dedicator of cytokinesis 3
219602_s_at	-0.02	0.009	-2.31	0.028843	0.499381	63895	PIEZO2	piezo-type mechanosensitive ion channel component 2
209863_s_at	-0.013	0.006	-2.31	0.0289462	0.500049	8626	TP63	tumor protein p63
220446_s_at	-0.013	0.006	-2.31	0.0289502	0.500049	10164	CHST4	carbohydrate (N-acetylglucosamine 6-O) sulfotransferase 4
216938_x_at	-0.009	0.004	-2.31	0.0289535	0.500049	1813	DRD2	dopamine receptor D2
204797_s_at	-0.011	0.005	-2.31	0.0290523	0.501215	2009	EML1	echinoderm microtubule associated protein like 1
213716_s_at	0.188	0.081	2.31	0.0290691	0.501215	6398	SECTM1	secreted and transmembrane 1
205491_s_at	-0.012	0.005	-2.31	0.0291327	0.501507	2707	GJB3	gap junction protein beta 3
203830_at	-0.123	0.053	-2.31	0.0291573	0.501507	64149	C17orf75	chromosome 17 open reading frame 75
216886_at	-0.01	0.004	-2.31	0.0291581	0.501507	1137	CHRNA4	cholinergic receptor, nicotinic alpha 4
210940_s_at	-0.016	0.007	-2.31	0.0292514	0.502697	2911	GRM1	glutamate receptor, metabotropic 1
222279_at	0.085	0.037	2.3	0.0294659	0.505604	6148 /// 285830	HLA-F-AS1 /// RPL23AP1	HLA-F antisense RNA 1 /// ribosomal protein L23a pseudogene 1
213830_at	-0.253	0.11	-2.3	0.029469	0.505604	10730	YME1L1	YME1-like 1 ATPase
214500_at	-0.094	0.041	-2.3	0.0295105	0.505693	9555	H2AFY	H2A histone family, member Y
205589_at	-0.012	0.005	-2.3	0.0295445	0.505693	4634	MYL3	myosin, light chain 3, alkali; ventricular, skeletal, slow
203919_at	0.153	0.067	2.3	0.0295469	0.505693	6919	TCEA2	transcription elongation factor A (SII), 2
217502_at	0.405	0.176	2.3	0.0295933	0.506071	3433	IFIT2	interferon-induced protein with tetratricopeptide repeats 2
210084_x_at	-0.016	0.007	-2.3	0.0296637	0.506717	7177 /// 64499	TPSAB1 /// TPSB2	tryptase alpha/beta 1 /// tryptase beta 2 (gene/pseudogene)
216494_at	-0.006	0.003	-2.3	0.0296808	0.506717	---	---	---
201293_x_at	-0.063	0.028	-2.3	0.0297062	0.506717	5478	PPIA	peptidylprolyl isomerase A (cyclophilin A)
208295_x_at	-0.007	0.003	-2.3	0.0297282	0.506717	1444	CSHL1	chorionic somatomammotropin hormone-like 1
204660_at	-0.014	0.006	-2.3	0.0298028	0.507024	2671	GFER	growth factor, augmenter of liver regeneration
210270_at	-0.018	0.008	-2.3	0.0298061	0.507024	9628	RGS6	regulator of G-protein signaling 6
221893_s_at	0.128	0.056	2.3	0.0298191	0.507024	90956	ADCK2	aarF domain containing kinase 2
214128_at	-0.014	0.006	-2.3	0.0298658	0.507405	747	DAGLA	diacylglycerol lipase, alpha
61297_at	-0.013	0.006	-2.3	0.0299908	0.508639	57513	CASKIN2	CASK interacting protein 2
216137_s_at	-0.011	0.005	-2.3	0.0299969	0.508639	23162	MAPK8IP3	mitogen-activated protein kinase 8 interacting protein 3
215259_s_at	-0.012	0.005	-2.3	0.030031	0.508639	199731	CADM4	cell adhesion molecule 4
213750_at	-0.142	0.062	-2.3	0.0300371	0.508639	26156	RSL1D1	ribosomal L1 domain containing 1
219856_at	-0.01	0.004	-2.29	0.0300604	0.508639	79098	C1orf116	chromosome 1 open reading frame 116
209260_at	-0.011	0.005	-2.29	0.0300865	0.508669	2810	SFN	stratifin
210850_s_at	-0.015	0.007	-2.29	0.0301901	0.510008	2002	ELK1	ELK1, member of ETS oncogene family
211237_s_at	-0.012	0.005	-2.29	0.0302402	0.510225	2264	FGFR4	fibroblast growth factor receptor 4
204745_x_at	0.102	0.044	2.29	0.0303151	0.510225	4495	MT1G	metallothionein 1G
204634_at	-0.182	0.079	-2.29	0.0303333	0.510225	6787	NEK4	NIMA-related kinase 4
214456_x_at	-0.013	0.006	-2.29	0.0303409	0.510225	6288 /// 6289	SAA1 /// SAA2	serum amyloid A1 /// serum amyloid A2
220602_s_at	-0.014	0.006	-2.29	0.0303424	0.510225	80154 /// 388152 /// 727751 /// 102724135	GOLGA2P10 /// GOLGA2P7 /// LOC102724135 /// LOC727751	golgin A2 pseudogene 10 /// golgin A2 pseudogene 7 /// golgin subfamily A member 2-like
221885_at	-0.009	0.004	-2.29	0.0303866	0.510225	27147	DENND2A	DENN/MADD domain containing 2A
211583_x_at	-0.231	0.101	-2.29	0.0303869	0.510225	259197	NCR3	natural cytotoxicity triggering receptor 3
217546_at	-0.01	0.004	-2.29	0.0303987	0.510225	4499	MT1M	metallothionein 1M
216214_at	0.022	0.009	2.29	0.0304359	0.510371	---	---	---
220975_s_at	-0.009	0.004	-2.29	0.0304563	0.510371	114897	C1QTNF1	C1q and tumor necrosis factor related protein 1
215258_at	-0.011	0.005	-2.29	0.0305224	0.510773	199731	CADM4	cell adhesion molecule 4
222324_at	-0.01	0.004	-2.29	0.0305368	0.510773	---	---	---
215090_x_at	-0.105	0.046	-2.29	0.0305651	0.510773	440434	LOC440434	aminopeptidase puromycin sensitive pseudogene
222076_at	-0.015	0.006	-2.29	0.0305782	0.510773	1839	HBEGF	heparin-binding EGF-like growth factor
221390_s_at	-0.012	0.005	-2.29	0.030608	0.510862	55613	MTMR8	myotubularin related protein 8
214029_at	-0.01	0.004	-2.29	0.0306926	0.511398	284439	SLC25A42	solute carrier family 25, member 42
221252_s_at	-0.009	0.004	-2.28	0.030723	0.511398	83445	GSG1	germ cell associated 1
218597_s_at	-0.201	0.088	-2.28	0.0307399	0.511398	55847	CISD1	CDGSH iron sulfur domain 1
221383_at	-0.009	0.004	-2.28	0.0307941	0.511398	10316	NMUR1	neuromedin U receptor 1
211789_s_at	-0.009	0.004	-2.28	0.0307978	0.511398	22877	MLXIP	MLX interacting protein
217023_x_at	-0.017	0.007	-2.28	0.0308307	0.511398	7177 /// 64499	TPSAB1 /// TPSB2	tryptase alpha/beta 1 /// tryptase beta 2 (gene/pseudogene)
215820_x_at	-0.086	0.038	-2.28	0.0308478	0.511398	23161	SNX13	sorting nexin 13
219310_at	-0.024	0.011	-2.28	0.0308618	0.511398	79953	SYNDIG1	synapse differentiation inducing 1
217860_at	-0.076	0.033	-2.28	0.0309213	0.511398	4705	NDUFA10	NADH dehydrogenase (ubiquinone) 1 alpha subcomplex, 10, 42kDa
213155_at	-0.011	0.005	-2.28	0.030925	0.511398	23302 /// 339166	LOC339166 /// WSCD1	uncharacterized LOC339166 /// WSC domain containing 1
210789_x_at	0.165	0.072	2.28	0.030934	0.511398	1084	CEACAM3	carcinoembryonic antigen-related cell adhesion molecule 3
216239_at	-0.012	0.005	-2.28	0.0309343	0.511398	27241	BBS9	Bardet-Biedl syndrome 9
203687_at	-0.007	0.003	-2.28	0.0309975	0.511555	6376	CX3CL1	chemokine (C-X3-C motif) ligand 1
205829_at	-0.009	0.004	-2.28	0.031023	0.511555	3292	HSD17B1	hydroxysteroid (17-beta) dehydrogenase 1
200994_at	-0.088	0.038	-2.28	0.0310788	0.511555	10527	IPO7	importin 7
221272_s_at	-0.011	0.005	-2.28	0.0310964	0.511555	81563	C1orf21	chromosome 1 open reading frame 21
201479_at	-0.095	0.041	-2.28	0.0311035	0.511555	1736	DKC1	dyskeratosis congenita 1, dyskerin
201820_at	-0.009	0.004	-2.28	0.0311158	0.511555	3852	KRT5	keratin 5, type II
216389_s_at	0.089	0.039	2.28	0.0311873	0.511555	80344	DCAF11	DDB1 and CUL4 associated factor 11
206249_at	-0.013	0.006	-2.28	0.0312493	0.511555	9175	MAP3K13	mitogen-activated protein kinase kinase kinase 13
204362_at	0.18	0.079	2.28	0.0312644	0.511555	8935	SKAP2	src kinase associated phosphoprotein 2
220853_at	0.013	0.006	2.28	0.0312866	0.511555	79712	GTDC1	glycosyltransferase like domain containing 1
207547_s_at	-0.011	0.005	-2.28	0.031288	0.511555	11170	FAM107A	family with sequence similarity 107, member A
204868_at	-0.117	0.051	-2.28	0.0312961	0.511555	3396	ICT1	immature colon carcinoma transcript 1
208057_s_at	-0.012	0.005	-2.28	0.0312997	0.511555	2736	GLI2	GLI family zinc finger 2
216840_s_at	-0.007	0.003	-2.28	0.0313496	0.511555	3908	LAMA2	laminin, alpha 2
214854_at	-0.008	0.003	-2.28	0.031361	0.511555	105372239	LOC105372239	uncharacterized LOC105372239
219200_at	-0.163	0.071	-2.28	0.0313846	0.511555	79072	FASTKD3	FAST kinase domains 3
204817_at	-0.012	0.005	-2.27	0.0314017	0.511555	9700	ESPL1	extra spindle pole bodies like 1, separase
218369_s_at	-0.019	0.008	-2.27	0.0314175	0.511555	51013	EXOSC1	exosome component 1
220215_at	0.092	0.04	2.27	0.0314372	0.511555	79862	ZNF669	zinc finger protein 669
220910_at	0.017	0.007	2.27	0.0315155	0.511555	80144	FRAS1	Fraser extracellular matrix complex subunit 1
220417_s_at	0.119	0.052	2.27	0.03152	0.511555	51078	THAP4	THAP domain containing 4
218950_at	-0.173	0.076	-2.27	0.0315231	0.511555	64411	ARAP3	ArfGAP with RhoGAP domain, ankyrin repeat and PH domain 3
219726_at	-0.018	0.008	-2.27	0.0315283	0.511555	54413	NLGN3	neuroligin 3
214890_s_at	-0.016	0.007	-2.27	0.0315507	0.511555	25854	FAM149A	family with sequence similarity 149, member A
211691_x_at	-0.013	0.006	-2.27	0.0315807	0.511555	---	---	---
209652_s_at	-0.012	0.005	-2.27	0.0315813	0.511555	5228	PGF	placental growth factor
205303_at	-0.011	0.005	-2.27	0.0316562	0.511833	3764	KCNJ8	potassium channel, inwardly rectifying subfamily J, member 8
204135_at	-0.016	0.007	-2.27	0.0316706	0.511833	11259	FILIP1L	filamin A interacting protein 1-like
216469_at	0.018	0.008	2.27	0.0316721	0.511833	100505852	ZNF355P	zinc finger protein 355, pseudogene
220577_at	0.125	0.055	2.27	0.0317318	0.512311	387751	GVINP1	GTPase, very large interferon inducible pseudogene 1
201269_s_at	-0.013	0.006	-2.27	0.0317507	0.512311	23386	NUDCD3	NudC domain containing 3
221121_at	0.017	0.007	2.27	0.031784	0.512452	54967	CT55	cancer/testis antigen 55
217806_s_at	0.08	0.035	2.27	0.0318551	0.512978	26073	POLDIP2	polymerase (DNA-directed), delta interacting protein 2
210362_x_at	-0.013	0.006	-2.27	0.0318659	0.512978	5371	PML	promyelocytic leukemia
215466_at	-0.029	0.013	-2.27	0.0319915	0.514548	---	---	---
222292_at	0.135	0.059	2.27	0.0320127	0.514548	958	CD40	CD40 molecule, TNF receptor superfamily member 5
209859_at	0.156	0.069	2.27	0.0320513	0.514764	114088	TRIM9	tripartite motif containing 9
220264_s_at	0.025	0.011	2.26	0.0321539	0.514764	57720	GPR107	G protein-coupled receptor 107
208076_at	-0.259	0.115	-2.26	0.0321544	0.514764	8360	HIST1H4D	histone cluster 1, H4d
221366_at	-0.019	0.008	-2.26	0.0321658	0.514764	4825	NKX6-1	NK6 homeobox 1
221552_at	-0.016	0.007	-2.26	0.032169	0.514764	57406	ABHD6	abhydrolase domain containing 6
208600_s_at	-0.01	0.004	-2.26	0.0321742	0.514764	2863	GPR39	G protein-coupled receptor 39
211378_x_at	-0.058	0.026	-2.26	0.0322115	0.514807	5478	PPIA	peptidylprolyl isomerase A (cyclophilin A)
200993_at	-0.064	0.028	-2.26	0.0322262	0.514807	10527	IPO7	importin 7
222382_x_at	-0.039	0.017	-2.26	0.0323313	0.515844	23165	NUP205	nucleoporin 205kDa
216824_at	-0.017	0.007	-2.26	0.0324056	0.515844	---	---	---
210280_at	-0.018	0.008	-2.26	0.0324301	0.515844	4359	MPZ	myelin protein zero
216285_at	-0.013	0.006	-2.26	0.0324302	0.515844	8220	DGCR14	DiGeorge syndrome critical region gene 14
221185_s_at	-0.02	0.009	-2.26	0.0324463	0.515844	84223	IQCG	IQ motif containing G
211728_s_at	-0.012	0.005	-2.26	0.0324508	0.515844	8372	HYAL3	hyaluronoglucosaminidase 3
221417_x_at	-0.023	0.01	-2.26	0.0324884	0.515844	53637	S1PR5	sphingosine-1-phosphate receptor 5
206610_s_at	-0.011	0.005	-2.26	0.0324889	0.515844	2160	F11	coagulation factor XI
201710_at	-0.026	0.012	-2.26	0.0325986	0.51717	4605	MYBL2	v-myb avian myeloblastosis viral oncogene homolog-like 2
204515_at	-0.02	0.009	-2.26	0.0326355	0.51717	3283	HSD3B1	hydroxy-delta-5-steroid dehydrogenase, 3 beta- and steroid delta-isomerase 1
204300_at	-0.014	0.006	-2.26	0.032647	0.51717	5188	GATB	glutamyl-tRNA(Gln) amidotransferase, subunit B
207889_at	-0.01	0.005	-2.26	0.0326716	0.51717	1757	SARDH	sarcosine dehydrogenase
220307_at	-0.086	0.038	-2.26	0.0327595	0.517995	51744	CD244	CD244 molecule, natural killer cell receptor 2B4
212005_at	0.06	0.027	2.26	0.0327733	0.517995	26099	SZRD1	SUZ RNA binding domain containing 1
220747_at	-0.011	0.005	-2.25	0.0328321	0.518531	29075	LINC00652	long intergenic non-protein coding RNA 652
215508_at	0.013	0.006	2.25	0.0330054	0.520694	699	BUB1	BUB1 mitotic checkpoint serine/threonine kinase
216198_at	-0.112	0.05	-2.25	0.033019	0.520694	---	---	---
207084_at	0.023	0.01	2.25	0.0330917	0.521444	5454	POU3F2	POU class 3 homeobox 2
219863_at	0.431	0.192	2.25	0.0331674	0.521444	51191	HERC5	HECT and RLD domain containing E3 ubiquitin protein ligase 5
35671_at	-0.095	0.042	-2.25	0.0332425	0.521444	2975	GTF3C1	general transcription factor IIIC subunit 1
204100_at	-0.01	0.004	-2.25	0.0332913	0.521444	7067	THRA	thyroid hormone receptor, alpha
206598_at	-0.006	0.003	-2.25	0.0333126	0.521444	3630	INS	insulin
212854_x_at	-0.102	0.046	-2.25	0.0333674	0.521444	55672	NBPF1	neuroblastoma breakpoint family, member 1
220684_at	-0.171	0.076	-2.25	0.0333717	0.521444	30009	TBX21	T-box 21
219323_s_at	-0.015	0.007	-2.25	0.0334271	0.521444	10068	IL18BP	interleukin 18 binding protein
222069_s_at	-0.011	0.005	-2.25	0.0334429	0.521444	---	---	---
218091_at	-0.122	0.054	-2.25	0.0334685	0.521444	3267	AGFG1	ArfGAP with FG repeats 1
203993_x_at	-0.014	0.006	-2.25	0.0334928	0.521444	755	C21orf2	chromosome 21 open reading frame 2
210099_at	-0.009	0.004	-2.24	0.0335114	0.521444	20	ABCA2	ATP binding cassette subfamily A member 2
210810_s_at	-0.007	0.003	-2.24	0.0335456	0.521444	9152	SLC6A5	solute carrier family 6 (neurotransmitter transporter), member 5
218207_s_at	-0.012	0.006	-2.24	0.0335818	0.521444	50861	STMN3	stathmin-like 3
211096_at	0.019	0.008	2.24	0.0336152	0.521444	5089	PBX2	pre-B-cell leukemia homeobox 2
210119_at	0.224	0.1	2.24	0.0336278	0.521444	3772	KCNJ15	potassium channel, inwardly rectifying subfamily J, member 15
203336_s_at	-0.181	0.081	-2.24	0.0336426	0.521444	9270	ITGB1BP1	integrin beta 1 binding protein 1
217134_at	-0.011	0.005	-2.24	0.0336434	0.521444	4507	MTAP	methylthioadenosine phosphorylase
216546_s_at	-0.014	0.006	-2.24	0.0336598	0.521444	1116	CHI3L1	chitinase 3-like 1 (cartilage glycoprotein-39)
218364_at	0.106	0.047	2.24	0.0336656	0.521444	9209	LRRFIP2	leucine rich repeat (in FLII) interacting protein 2
211794_at	0.148	0.066	2.24	0.0336796	0.521444	2533	FYB	FYN binding protein
215855_s_at	-0.141	0.063	-2.24	0.0337312	0.521444	7110	TMF1	TATA element modulatory factor 1
218821_at	-0.106	0.047	-2.24	0.0337417	0.521444	79716 /// 100534593	NPEPL1 /// STX16-NPEPL1	aminopeptidase-like 1 /// STX16-NPEPL1 readthrough (NMD candidate)
217125_at	0.115	0.051	2.24	0.0337467	0.521444	23668	UBBP2	ubiquitin B pseudogene 2
221898_at	-0.01	0.005	-2.24	0.0337547	0.521444	10630	PDPN	podoplanin
204969_s_at	0.017	0.008	2.24	0.0337571	0.521444	5962	RDX	radixin
208337_s_at	-0.011	0.005	-2.24	0.0337925	0.521444	2494	NR5A2	nuclear receptor subfamily 5, group A, member 2
205305_at	-0.017	0.008	-2.24	0.0338068	0.521444	2267	FGL1	fibrinogen like 1
215035_at	-0.014	0.006	-2.24	0.0338246	0.521444	28778 /// 100423062	IGLL5 /// IGLV6-57	immunoglobulin lambda-like polypeptide 5 /// immunoglobulin lambda variable 6-57
219936_s_at	-0.009	0.004	-2.24	0.0338654	0.521444	53836	GPR87	G protein-coupled receptor 87
214533_at	-0.011	0.005	-2.24	0.0338766	0.521444	1215	CMA1	chymase 1, mast cell
211488_s_at	0.016	0.007	2.24	0.0338798	0.521444	3696	ITGB8	integrin beta 8
210310_s_at	-0.01	0.004	-2.24	0.0338914	0.521444	2250	FGF5	fibroblast growth factor 5
211471_s_at	-0.014	0.006	-2.24	0.0339578	0.52182	9609	RAB36	RAB36, member RAS oncogene family
210995_s_at	0.23	0.103	2.24	0.0339658	0.52182	373	TRIM23	tripartite motif containing 23
214619_at	-0.011	0.005	-2.24	0.0341021	0.522931	1394 /// 104909134	CRHR1 /// MGC57346-CRHR1	corticotropin releasing hormone receptor 1 /// MGC57346-CRHR1 readthrough
212114_at	-0.075	0.033	-2.24	0.034105	0.522931	552889	ATXN7L3B	ataxin 7-like 3B
210138_at	-0.007	0.003	-2.24	0.0341134	0.522931	8601	RGS20	regulator of G-protein signaling 20
211712_s_at	-0.08	0.036	-2.24	0.0341666	0.523105	8416	ANXA9	annexin A9
215494_at	-0.023	0.01	-2.24	0.0341749	0.523105	---	---	---
213695_at	0.01	0.004	2.23	0.0342684	0.523984	5446	PON3	paraoxonase 3
219448_at	0.076	0.034	2.23	0.0343358	0.523984	54968	TMEM70	transmembrane protein 70
214422_at	-0.133	0.059	-2.23	0.0343675	0.523984	5887	RAD23B	RAD23 homolog B, nucleotide excision repair protein
207811_at	-0.016	0.007	-2.23	0.0343712	0.523984	3859	KRT12	keratin 12, type I
221689_s_at	-0.126	0.056	-2.23	0.0343868	0.523984	51227	PIGP	phosphatidylinositol glycan anchor biosynthesis class P
207923_x_at	-0.01	0.004	-2.23	0.0343967	0.523984	7849	PAX8	paired box 8
217614_at	-0.123	0.055	-2.23	0.034458	0.523984	23526	HMHA1	histocompatibility (minor) HA-1
206479_at	-0.017	0.007	-2.23	0.0344764	0.523984	4308	TRPM1	transient receptor potential cation channel, subfamily M, member 1
217061_s_at	-0.014	0.006	-2.23	0.0344825	0.523984	2115	ETV1	ets variant 1
213850_s_at	0.08	0.036	2.23	0.034499	0.523984	9169	SCAF11	SR-related CTD-associated factor 11
206832_s_at	-0.012	0.005	-2.23	0.0345097	0.523984	6405	SEMA3F	sema domain, immunoglobulin domain (Ig), short basic domain, secreted, (semaphorin) 3F
219352_at	0.146	0.066	2.23	0.0345353	0.523984	55008	HERC6	HECT and RLD domain containing E3 ubiquitin protein ligase family member 6
221070_s_at	-0.015	0.007	-2.23	0.0345587	0.523984	57805	CCAR2	cell cycle and apoptosis regulator 2
203461_at	-0.016	0.007	-2.23	0.0346233	0.524314	1106	CHD2	chromodomain helicase DNA binding protein 2
219706_at	-0.117	0.052	-2.23	0.0346308	0.524314	55317	AP5S1	adaptor-related protein complex 5, sigma 1 subunit
210475_at	-0.022	0.01	-2.23	0.0346783	0.524652	5453	POU3F1	POU class 3 homeobox 1
204424_s_at	-0.009	0.004	-2.23	0.0347423	0.524936	55885	LMO3	LIM domain only 3 (rhombotin-like 2)
216847_at	-0.013	0.006	-2.23	0.0347714	0.524936	---	---	---
205957_at	-0.017	0.008	-2.23	0.0348768	0.524936	5365	PLXNB3	plexin B3
217481_x_at	-0.018	0.008	-2.23	0.034923	0.524936	388336	SHISA6	shisa family member 6
211740_at	0.034	0.015	2.23	0.0349304	0.524936	3382	ICA1	islet cell autoantigen 1
208243_s_at	-0.013	0.006	-2.23	0.0349507	0.524936	1268	CNR1	cannabinoid receptor 1 (brain)
208028_s_at	-0.009	0.004	-2.23	0.0349555	0.524936	2880	GPX5	glutathione peroxidase 5
205783_at	-0.006	0.003	-2.23	0.0349679	0.524936	26085	KLK13	kallikrein related peptidase 13
210153_s_at	-0.101	0.046	-2.22	0.034975	0.524936	4200	ME2	malic enzyme 2, NAD(+)-dependent, mitochondrial
200641_s_at	-0.126	0.057	-2.22	0.0350039	0.524936	7534	YWHAZ	tyrosine 3-monooxygenase/tryptophan 5-monooxygenase activation protein, zeta
214390_s_at	-0.012	0.005	-2.22	0.0350516	0.524936	586	BCAT1	branched chain amino-acid transaminase 1, cytosolic
213997_at	0.014	0.006	2.22	0.0350557	0.524936	23359	FAM189A1	family with sequence similarity 189, member A1
213609_s_at	-0.013	0.006	-2.22	0.0350772	0.524936	23544	SEZ6L	seizure related 6 homolog (mouse)-like
210043_at	-0.009	0.004	-2.22	0.0350885	0.524936	83786	FRMD8	FERM domain containing 8
212935_at	-0.015	0.007	-2.22	0.0351026	0.524936	23263	MCF2L	MCF.2 cell line derived transforming sequence like
217510_at	-0.008	0.004	-2.22	0.0351086	0.524936	1406	CRX	cone-rod homeobox
207196_s_at	0.069	0.031	2.22	0.0351248	0.524936	10318	TNIP1	TNFAIP3 interacting protein 1
210442_at	-0.012	0.006	-2.22	0.0351692	0.525224	9173	IL1RL1	interleukin 1 receptor-like 1
203632_s_at	-0.008	0.004	-2.22	0.035211	0.525376	51704	GPRC5B	G protein-coupled receptor, class C, group 5, member B
216127_at	-0.018	0.008	-2.22	0.0352515	0.525376	64714	PDIA2	protein disulfide isomerase family A, member 2
206929_s_at	-0.064	0.029	-2.22	0.0352549	0.525376	4782	NFIC	nuclear factor I/C (CCAAT-binding transcription factor)
218612_s_at	0.075	0.034	2.22	0.0352816	0.525397	10078	TSSC4	tumor suppressing subtransferable candidate 4
203776_at	0.051	0.023	2.22	0.035347	0.525997	27238	GPKOW	G-patch domain and KOW motifs
206354_at	-0.025	0.011	-2.22	0.0353871	0.526218	28234	SLCO1B3	solute carrier organic anion transporter family, member 1B3
211280_s_at	0.046	0.021	2.22	0.0354369	0.526361	4899	NRF1	nuclear respiratory factor 1
219589_s_at	-0.007	0.003	-2.22	0.0354472	0.526361	55260	TMEM143	transmembrane protein 143
211184_s_at	-0.009	0.004	-2.22	0.0355076	0.526884	10083	USH1C	Usher syndrome 1C
217533_x_at	0.032	0.014	2.22	0.0355349	0.526914	114825	PWWP2A	PWWP domain containing 2A
216540_at	-0.099	0.045	-2.22	0.0356379	0.527781	10730	YME1L1	YME1-like 1 ATPase
220258_s_at	-0.018	0.008	-2.22	0.035644	0.527781	55135	WRAP53	WD repeat containing, antisense to TP53
211046_at	0.029	0.013	2.22	0.0356744	0.527856	81033	KCNH6	potassium channel, voltage gated eag related subfamily H, member 6
220481_at	-0.014	0.006	-2.21	0.0357423	0.528178	10936	GPR75	G protein-coupled receptor 75
220247_at	0.02	0.009	2.21	0.0357632	0.528178	57082	CASC5	cancer susceptibility candidate 5
202020_s_at	-0.18	0.081	-2.21	0.0358072	0.528178	10314	LANCL1	LanC lantibiotic synthetase component C-like 1 (bacterial)
203887_s_at	-0.23	0.104	-2.21	0.0358272	0.528178	7056	THBD	thrombomodulin
221869_at	0.063	0.028	2.21	0.0358775	0.528178	54963 /// 57473	UCKL1 /// ZNF512B	uridine-cytidine kinase 1-like 1 /// zinc finger protein 512B
202355_s_at	0.078	0.035	2.21	0.0358892	0.528178	2962	GTF2F1	general transcription factor IIF subunit 1
208349_at	-0.018	0.008	-2.21	0.0359534	0.528178	8989	TRPA1	transient receptor potential cation channel, subfamily A, member 1
221261_x_at	-0.019	0.009	-2.21	0.0360115	0.528178	81557 /// 728239	MAGED4 /// MAGED4B	melanoma antigen family D4 /// melanoma antigen family D4B
203955_at	-0.017	0.008	-2.21	0.0360122	0.528178	9858	PPP1R26	protein phosphatase 1, regulatory subunit 26
205417_s_at	-0.074	0.033	-2.21	0.0360455	0.528178	1605	DAG1	dystroglycan 1 (dystrophin-associated glycoprotein 1)
208373_s_at	-0.019	0.008	-2.21	0.0360676	0.528178	5031	P2RY6	pyrimidinergic receptor P2Y, G-protein coupled, 6
207870_at	0.014	0.006	2.21	0.0360793	0.528178	10142	AKAP9	A kinase (PRKA) anchor protein 9
211795_s_at	0.097	0.044	2.21	0.0360823	0.528178	2533	FYB	FYN binding protein
215476_at	-0.011	0.005	-2.21	0.0360852	0.528178	---	---	---
221204_s_at	-0.01	0.004	-2.21	0.0360949	0.528178	55118	CRTAC1	cartilage acidic protein 1
201776_s_at	-0.079	0.036	-2.21	0.0361103	0.528178	9813	EFCAB14	EF-hand calcium binding domain 14
217447_at	-0.011	0.005	-2.21	0.0361578	0.528178	4099	MAG	myelin associated glycoprotein
1405_i_at	-0.151	0.068	-2.21	0.0361733	0.528178	6352	CCL5	chemokine (C-C motif) ligand 5
201116_s_at	-0.006	0.003	-2.21	0.0362017	0.528178	1363	CPE	carboxypeptidase E
209701_at	0.135	0.061	2.21	0.0362024	0.528178	51752	ERAP1	endoplasmic reticulum aminopeptidase 1
217468_at	-0.015	0.007	-2.21	0.0363412	0.529096	1565	CYP2D6	cytochrome P450, family 2, subfamily D, polypeptide 6
206099_at	-0.069	0.031	-2.21	0.0363626	0.529096	5583	PRKCH	protein kinase C, eta
215660_s_at	-0.009	0.004	-2.21	0.0364085	0.529096	23139	MAST2	microtubule associated serine/threonine kinase 2
206314_at	-0.129	0.058	-2.21	0.0364097	0.529096	55888	ZKSCAN7	zinc finger with KRAB and SCAN domains 7
215728_s_at	0.033	0.015	2.21	0.0364213	0.529096	11332	ACOT7	acyl-CoA thioesterase 7
219242_at	0.187	0.085	2.21	0.0364642	0.529096	80254	CEP63	centrosomal protein 63kDa
218346_s_at	-0.186	0.084	-2.2	0.0365042	0.529096	27244	SESN1	sestrin 1
205984_at	-0.011	0.005	-2.2	0.0365121	0.529096	1393	CRHBP	corticotropin releasing hormone binding protein
203150_at	-0.098	0.045	-2.2	0.0365256	0.529096	10244	RABEPK	Rab9 effector protein with kelch motifs
206247_at	0.15	0.068	2.2	0.0365688	0.529096	4277	MICB	MHC class I polypeptide-related sequence B
211354_s_at	-0.009	0.004	-2.2	0.0365754	0.529096	3953	LEPR	leptin receptor
215742_at	-0.017	0.008	-2.2	0.0365766	0.529096	---	---	---
201979_s_at	-0.014	0.006	-2.2	0.0366547	0.529096	5536	PPP5C	protein phosphatase 5, catalytic subunit
210141_s_at	0.007	0.003	2.2	0.0366599	0.529096	3623	INHA	inhibin alpha
220677_s_at	-0.013	0.006	-2.2	0.0366693	0.529096	11095	ADAMTS8	ADAM metallopeptidase with thrombospondin type 1 motif 8
204705_x_at	0.013	0.006	2.2	0.0366712	0.529096	229	ALDOB	aldolase B, fructose-bisphosphate
204720_s_at	0.03	0.014	2.2	0.0366976	0.529112	9829	DNAJC6	DnaJ (Hsp40) homolog, subfamily C, member 6
212466_at	-0.008	0.004	-2.2	0.0367667	0.529486	200734	SPRED2	sprouty-related, EVH1 domain containing 2
203147_s_at	0.136	0.062	2.2	0.0367743	0.529486	9830	TRIM14	tripartite motif containing 14
211826_s_at	0.083	0.038	2.2	0.0368116	0.529523	4299	AFF1	AF4/FMR2 family, member 1
218587_s_at	-0.083	0.038	-2.2	0.0368561	0.529523	56983	POGLUT1	protein O-glucosyltransferase 1
214840_at	-0.008	0.004	-2.2	0.0369226	0.529523	146691	TOM1L2	target of myb1 like 2 membrane trafficking protein
215809_at	-0.013	0.006	-2.2	0.0369448	0.529523	1564	CYP2D7	cytochrome P450, family 2, subfamily D, polypeptide 7 (gene/pseudogene)
207553_at	-0.007	0.003	-2.2	0.0369489	0.529523	4986	OPRK1	opioid receptor, kappa 1
203876_s_at	-0.011	0.005	-2.2	0.0369648	0.529523	4320	MMP11	matrix metallopeptidase 11
210888_s_at	-0.012	0.006	-2.2	0.0369666	0.529523	3697	ITIH1	inter-alpha-trypsin inhibitor heavy chain 1
215800_at	-0.02	0.009	-2.2	0.0370528	0.529523	53905	DUOX1	dual oxidase 1
203722_at	-0.008	0.004	-2.2	0.0370636	0.529523	8659	ALDH4A1	aldehyde dehydrogenase 4 family, member A1
205387_s_at	-0.009	0.004	-2.2	0.0370693	0.529523	1082 /// 93659 /// 94027	CGB /// CGB5 /// CGB7	chorionic gonadotropin, beta polypeptide /// chorionic gonadotropin, beta polypeptide 5
220208_at	0.067	0.03	2.2	0.0370707	0.529523	11093	ADAMTS13	ADAM metallopeptidase with thrombospondin type 1 motif 13
214755_at	0.145	0.066	2.2	0.0370815	0.529523	91373	UAP1L1	UDP-N-acetylglucosamine pyrophosphorylase 1 like 1
206842_at	-0.011	0.005	-2.2	0.0372038	0.52979	3750	KCND1	potassium channel, voltage gated Shal related subfamily D, member 1
206774_at	-0.011	0.005	-2.2	0.037204	0.52979	22844	FRMPD1	FERM and PDZ domain containing 1
52651_at	-0.019	0.008	-2.2	0.0372125	0.52979	1296	COL8A2	collagen, type VIII, alpha 2
220858_at	0.033	0.015	2.2	0.0372565	0.52979	8470	SORBS2	sorbin and SH3 domain containing 2
202630_at	-0.093	0.042	-2.2	0.0372586	0.52979	10513	APPBP2	amyloid beta precursor protein (cytoplasmic tail) binding protein 2
214516_at	-0.011	0.005	-2.19	0.0373495	0.52979	8366	HIST1H4B	histone cluster 1, H4b
221783_at	-0.032	0.015	-2.19	0.0373627	0.52979	58525	WIZ	widely interspaced zinc finger motifs
220380_at	0.009	0.004	2.19	0.037378	0.52979	58511	DNASE2B	deoxyribonuclease II beta
212290_at	0.193	0.088	2.19	0.0374154	0.52979	6541	SLC7A1	solute carrier family 7 (cationic amino acid transporter, y+ system), member 1
208052_x_at	0.157	0.072	2.19	0.0374181	0.52979	1084	CEACAM3	carcinoembryonic antigen-related cell adhesion molecule 3
216163_at	-0.011	0.005	-2.19	0.0374601	0.52979	---	---	---
206979_at	-0.008	0.004	-2.19	0.0374733	0.52979	732	C8B	complement component 8, beta polypeptide
220848_x_at	-0.008	0.004	-2.19	0.0374994	0.52979	29991	OBP2A	odorant binding protein 2A
219621_at	-0.015	0.007	-2.19	0.0375038	0.52979	63967	CLSPN	claspin
217512_at	-0.016	0.007	-2.19	0.0375044	0.52979	3827	KNG1	kininogen 1
215760_s_at	-0.126	0.058	-2.19	0.0375301	0.52979	22904	SBNO2	strawberry notch homolog 2 (Drosophila)
220455_at	-0.009	0.004	-2.19	0.0375318	0.52979	23539	SLC16A8	solute carrier family 16 (monocarboxylate transporter), member 8
206406_at	-0.014	0.006	-2.19	0.0376647	0.531211	4184	SMCP	sperm mitochondria-associated cysteine-rich protein
213411_at	-0.012	0.005	-2.19	0.0377086	0.531211	53616	ADAM22	ADAM metallopeptidase domain 22
221429_x_at	-0.006	0.003	-2.19	0.0377819	0.531211	56157	TEX13A	testis expressed 13A
212599_at	-0.249	0.114	-2.19	0.0378028	0.531211	26053	AUTS2	autism susceptibility candidate 2
214729_at	0.022	0.01	2.19	0.0378094	0.531211	221830	TWISTNB	TWIST neighbor
208240_s_at	-0.011	0.005	-2.19	0.0378154	0.531211	2246	FGF1	fibroblast growth factor 1 (acidic)
215941_at	-0.014	0.007	-2.19	0.0378549	0.531211	---	---	---
220469_at	-0.024	0.011	-2.19	0.0378549	0.531211	11316	COPE	coatomer protein complex subunit epsilon
207541_s_at	-0.113	0.052	-2.19	0.0378617	0.531211	5394	EXOSC10	exosome component 10
211561_x_at	0.138	0.063	2.19	0.0379987	0.532732	1432	MAPK14	mitogen-activated protein kinase 14
216442_x_at	-0.01	0.004	-2.19	0.0380275	0.532732	2335	FN1	fibronectin 1
217156_at	-0.036	0.016	-2.19	0.0380467	0.532732	---	---	---
206723_s_at	-0.174	0.08	-2.18	0.0381241	0.533006	9170	LPAR2	lysophosphatidic acid receptor 2
213076_at	0.084	0.038	2.18	0.0381717	0.533006	80271	ITPKC	inositol-trisphosphate 3-kinase C
208582_s_at	-0.01	0.005	-2.18	0.0382234	0.533006	26581 /// 26582 /// 26584	DUX1 /// DUX3 /// DUX5	double homeobox 1 /// double homeobox 3 /// double homeobox 5
221026_s_at	-0.014	0.006	-2.18	0.0382248	0.533006	83482	SCRT1	scratch family zinc finger 1
210932_s_at	-0.016	0.007	-2.18	0.0382309	0.533006	6049	RNF6	ring finger protein (C3H2C3 type) 6
208599_at	0.04	0.018	2.18	0.0382363	0.533006	10075	HUWE1	HECT, UBA and WWE domain containing 1, E3 ubiquitin protein ligase
212841_s_at	-0.235	0.108	-2.18	0.0382774	0.533006	8495	PPFIBP2	PTPRF interacting protein, binding protein 2 (liprin beta 2)
206246_at	0.011	0.005	2.18	0.0382826	0.533006	5210	PFKFB4	6-phosphofructo-2-kinase/fructose-2,6-biphosphatase 4
217140_s_at	-0.129	0.059	-2.18	0.0383081	0.533006	7416	VDAC1	voltage-dependent anion channel 1
214818_at	-0.011	0.005	-2.18	0.0383887	0.533006	284001	CCDC57	coiled-coil domain containing 57
215023_s_at	0.138	0.063	2.18	0.038432	0.533006	5189	PEX1	peroxisomal biogenesis factor 1
215763_at	-0.014	0.006	-2.18	0.0384344	0.533006	---	---	---
207151_at	-0.007	0.003	-2.18	0.0384566	0.533006	117	ADCYAP1R1	adenylate cyclase activating polypeptide 1 (pituitary) receptor type I
221066_at	-0.009	0.004	-2.18	0.0384737	0.533006	51289	RXFP3	relaxin/insulin-like family peptide receptor 3
214256_at	-0.013	0.006	-2.18	0.0385098	0.533006	57194	ATP10A	ATPase, class V, type 10A
219446_at	-0.119	0.054	-2.18	0.0385319	0.533006	55188	RIC8B	RIC8 guanine nucleotide exchange factor B
214504_at	-0.008	0.003	-2.18	0.0385972	0.533006	28	ABO	ABO blood group (transferase A, alpha 1-3-N-acetylgalactosaminyltransferase; transferas
205261_at	-0.016	0.007	-2.18	0.0386053	0.533006	5225	PGC	progastricsin (pepsinogen C)
209049_s_at	0.123	0.056	2.18	0.0386175	0.533006	23613	ZMYND8	zinc finger, MYND-type containing 8
213904_at	-0.021	0.01	-2.18	0.0386271	0.533006	23732	FRRS1L	ferric-chelate reductase 1-like
217072_at	0.017	0.008	2.18	0.0386579	0.533006	11314	CD300A	CD300a molecule
214310_s_at	0.059	0.027	2.18	0.0386807	0.533006	7542	ZFPL1	zinc finger protein-like 1
203789_s_at	0.162	0.074	2.18	0.0386929	0.533006	10512	SEMA3C	sema domain, immunoglobulin domain (Ig), short basic domain, secreted, (semaphorin) 3C
218524_at	-0.103	0.047	-2.18	0.0387077	0.533006	1877	E4F1	E4F transcription factor 1
210323_at	-0.013	0.006	-2.18	0.0387244	0.533006	27285	TEKT2	tektin 2 (testicular)
219213_at	-0.009	0.004	-2.18	0.0387927	0.533006	58494	JAM2	junctional adhesion molecule 2
214112_s_at	-0.064	0.029	-2.18	0.0388795	0.533006	91966 /// 541578	CXorf40A /// CXorf40B	chromosome X open reading frame 40A /// chromosome X open reading frame 40B
200998_s_at	-0.087	0.04	-2.18	0.0389079	0.533006	10970	CKAP4	cytoskeleton-associated protein 4
213088_s_at	-0.081	0.037	-2.17	0.0389238	0.533006	23234	DNAJC9	DnaJ (Hsp40) homolog, subfamily C, member 9
218410_s_at	-0.008	0.004	-2.17	0.0389535	0.533006	283870 /// 283871	BRICD5 /// PGP	BRICHOS domain containing 5 /// phosphoglycolate phosphatase
218238_at	-0.131	0.06	-2.17	0.0389772	0.533006	23560	GTPBP4	GTP binding protein 4
214682_at	-0.025	0.012	-2.17	0.0389812	0.533006	353511	PKD1P6	polycystic kidney disease 1 (autosomal dominant) pseudogene 6
222325_at	-0.008	0.004	-2.17	0.038992	0.533006	---	---	---
220769_s_at	-0.013	0.006	-2.17	0.0390073	0.533006	79819	WDR78	WD repeat domain 78
201682_at	-0.072	0.033	-2.17	0.0390479	0.533006	9512	PMPCB	peptidase (mitochondrial processing) beta
216815_at	-0.008	0.004	-2.17	0.0390503	0.533006	---	---	---
207049_at	-0.006	0.003	-2.17	0.0390749	0.533006	6334	SCN8A	sodium channel, voltage gated, type VIII alpha subunit
206057_x_at	-0.075	0.035	-2.17	0.0390891	0.533006	6693 /// 105369261	LOC105369261 /// SPN	leukosialin /// sialophorin
207517_at	-0.015	0.007	-2.17	0.0391131	0.533006	3918	LAMC2	laminin, gamma 2
202145_at	0.257	0.118	2.17	0.0391306	0.533006	4061	LY6E	lymphocyte antigen 6 complex, locus E
214733_s_at	0.08	0.037	2.17	0.0391392	0.533006	54432	YIPF1	Yip1 domain family member 1
205269_at	0.089	0.041	2.17	0.0391583	0.533006	3937	LCP2	lymphocyte cytosolic protein 2
220233_at	-0.009	0.004	-2.17	0.0391648	0.533006	115290	FBXO17	F-box protein 17
212954_at	-0.054	0.025	-2.17	0.0391961	0.533084	8798	DYRK4	dual specificity tyrosine-(Y)-phosphorylation regulated kinase 4
216194_s_at	-0.104	0.048	-2.17	0.0392904	0.533765	1155	TBCB	tubulin folding cofactor B
211557_x_at	-0.013	0.006	-2.17	0.0392973	0.533765	11309	SLCO2B1	solute carrier organic anion transporter family, member 2B1
215781_s_at	-0.013	0.006	-2.17	0.0393767	0.533817	8940	TOP3B	topoisomerase (DNA) III beta
208053_at	-0.009	0.004	-2.17	0.0393834	0.533817	2986	GUCY2F	guanylate cyclase 2F, retinal
211472_at	-0.012	0.005	-2.17	0.0393878	0.533817	23654	PLXNB2	plexin B2
215087_at	0.168	0.077	2.17	0.0394279	0.533817	56905	C15orf39	chromosome 15 open reading frame 39
206203_at	-0.013	0.006	-2.17	0.0394578	0.533817	5957	RCVRN	recoverin
221850_x_at	-0.164	0.076	-2.17	0.0394773	0.533817	119016 /// 119385 /// 414189 /// 414224 /// 653268 /// 101060581 /// 105369258	AGAP11 /// AGAP4 /// AGAP6 /// AGAP7P /// CTGLF12P /// LOC101060581 /// LOC105369258	ankyrin repeat and GTPase domain Arf GTPase activating protein 11 /// ArfGAP with GTPas
213646_x_at	-0.079	0.036	-2.17	0.0394875	0.533817	7846 /// 10376	TUBA1A /// TUBA1B	tubulin, alpha 1a /// tubulin, alpha 1b
205366_s_at	0.013	0.006	2.17	0.0395059	0.533817	3216	HOXB6	homeobox B6
210890_x_at	-0.06	0.027	-2.17	0.0395838	0.534176	3802 /// 3803 /// 3804 /// 105379645	KIR2DL1 /// KIR2DL2 /// KIR2DL3 /// LOC105379645	killer cell immunoglobulin-like receptor, two domains, long cytoplasmic tail, 1 /// kil
201301_s_at	-0.141	0.065	-2.17	0.0396268	0.534176	307	ANXA4	annexin A4
214015_at	0.009	0.004	2.17	0.0396895	0.534176	30837	SOCS7	suppressor of cytokine signaling 7
212885_at	-0.102	0.047	-2.17	0.0397361	0.534176	10199	MPHOSPH10	M-phase phosphoprotein 10 (U3 small nucleolar ribonucleoprotein)
202684_s_at	-0.032	0.015	-2.16	0.0397539	0.534176	8731	RNMT	RNA (guanine-7-) methyltransferase
201104_x_at	-0.127	0.059	-2.16	0.0397588	0.534176	25832 /// 200030 /// 284565 /// 728841 /// 100132406 /// 100288142 /// 101060226 /// 10	NBPF10 /// NBPF11 /// NBPF14 /// NBPF15 /// NBPF19 /// NBPF20 /// NBPF25P /// NBPF26 /// NBPF8	neuroblastoma breakpoint family, member 10 /// neuroblastoma breakpoint family, member
207623_at	-0.029	0.014	-2.16	0.0397614	0.534176	10061	ABCF2	ATP binding cassette subfamily F member 2
213553_x_at	0.012	0.005	2.16	0.0397661	0.534176	341	APOC1	apolipoprotein C-I
201842_s_at	-0.011	0.005	-2.16	0.039788	0.534176	2202	EFEMP1	EGF containing fibulin-like extracellular matrix protein 1
209866_s_at	-0.017	0.008	-2.16	0.0398152	0.534176	23284	ADGRL3	adhesion G protein-coupled receptor L3
216501_at	-0.008	0.004	-2.16	0.039828	0.534176	55697	VAC14	Vac14 homolog (S. cerevisiae)
212096_s_at	0.222	0.102	2.16	0.0398539	0.534176	57509	MTUS1	microtubule associated tumor suppressor 1
211121_s_at	0.07	0.032	2.16	0.0398732	0.534176	1796	DOK1	docking protein 1
211986_at	-0.148	0.069	-2.16	0.0398909	0.534176	79026	AHNAK	AHNAK nucleoprotein
47083_at	0.078	0.036	2.16	0.0399238	0.534274	79034	C7orf26	chromosome 7 open reading frame 26
220474_at	0.018	0.008	2.16	0.0400032	0.534831	89874	SLC25A21	solute carrier family 25 (mitochondrial oxoadipate carrier), member 21
207359_at	-0.014	0.007	-2.16	0.0400167	0.534831	10645	CAMKK2	calcium/calmodulin-dependent protein kinase kinase 2, beta
217154_s_at	-0.012	0.005	-2.16	0.0400631	0.535017	1908	EDN3	endothelin 3
208385_at	-0.008	0.004	-2.16	0.0401003	0.535017	10002	NR2E3	nuclear receptor subfamily 2, group E, member 3
213178_s_at	-0.069	0.032	-2.16	0.0401075	0.535017	23162	MAPK8IP3	mitogen-activated protein kinase 8 interacting protein 3
214480_at	-0.01	0.005	-2.16	0.0401376	0.535076	2117	ETV3	ets variant 3
215598_at	-0.01	0.005	-2.16	0.0402049	0.535631	54970	TTC12	tetratricopeptide repeat domain 12
213169_at	-0.01	0.005	-2.16	0.0403387	0.536579	9037	SEMA5A	sema domain, seven thrombospondin repeats (type 1 and type 1-like), transmembrane domai
215729_s_at	-0.011	0.005	-2.16	0.0403849	0.536579	51442	VGLL1	vestigial-like family member 1
212311_at	-0.163	0.075	-2.16	0.0403941	0.536579	23231	SEL1L3	sel-1 suppressor of lin-12-like 3 (C. elegans)
204170_s_at	0.25	0.116	2.16	0.0403956	0.536579	1164	CKS2	CDC28 protein kinase regulatory subunit 2
208623_s_at	-0.093	0.043	-2.16	0.0404054	0.536579	7430	EZR	ezrin
214453_s_at	0.732	0.339	2.16	0.0404303	0.536579	10561	IFI44	interferon-induced protein 44
204051_s_at	-0.011	0.005	-2.16	0.0405365	0.537051	6424	SFRP4	secreted frizzled-related protein 4
218307_at	-0.084	0.039	-2.16	0.0405447	0.537051	55316	RSAD1	radical S-adenosyl methionine domain containing 1
218149_s_at	-0.105	0.049	-2.16	0.0405825	0.537051	55893	ZNF395	zinc finger protein 395
211651_s_at	-0.015	0.007	-2.16	0.04059	0.537051	3912	LAMB1	laminin, beta 1
221945_at	-0.01	0.005	-2.16	0.0405946	0.537051	150726	FBXO41	F-box protein 41
213432_at	-0.011	0.005	-2.15	0.0407553	0.538834	727897	MUC5B	mucin 5B, oligomeric mucus/gel-forming
214199_at	-0.013	0.006	-2.15	0.040879	0.53986	6441	SFTPD	surfactant protein D
203006_at	-0.095	0.044	-2.15	0.0408846	0.53986	3632	INPP5A	inositol polyphosphate-5-phosphatase A
215669_at	0.026	0.012	2.15	0.0409441	0.540303	---	---	---
211128_at	-0.014	0.007	-2.15	0.040995	0.540427	1896	EDA	ectodysplasin A
222368_at	-0.211	0.098	-2.15	0.0410351	0.540427	---	---	---
216983_s_at	-0.098	0.045	-2.15	0.0410519	0.540427	7767	ZNF224	zinc finger protein 224
207830_s_at	-0.092	0.043	-2.15	0.0410806	0.540427	5511	PPP1R8	protein phosphatase 1, regulatory subunit 8
214864_s_at	-0.177	0.082	-2.15	0.041083	0.540427	9380	GRHPR	glyoxylate reductase/hydroxypyruvate reductase
208211_s_at	-0.011	0.005	-2.15	0.0411426	0.540749	238	ALK	anaplastic lymphoma receptor tyrosine kinase
216569_at	-0.015	0.007	-2.15	0.0412103	0.540749	56677	FABP3P2	fatty acid binding protein 3, pseudogene 2
220130_x_at	-0.015	0.007	-2.15	0.0412284	0.540749	56413	LTB4R2	leukotriene B4 receptor 2
205952_at	-0.01	0.004	-2.15	0.0412707	0.540749	3777	KCNK3	potassium channel, two pore domain subfamily K, member 3
219328_at	-0.012	0.005	-2.15	0.0412993	0.540749	64794	DDX31	DEAD (Asp-Glu-Ala-Asp) box polypeptide 31
218980_at	-0.008	0.004	-2.15	0.0413187	0.540749	80206	FHOD3	formin homology 2 domain containing 3
221363_x_at	-0.01	0.004	-2.15	0.0413765	0.540749	2848	GPR25	G protein-coupled receptor 25
215444_s_at	-0.008	0.004	-2.15	0.0414019	0.540749	11074	TRIM31	tripartite motif containing 31
208900_s_at	0.117	0.055	2.15	0.0414063	0.540749	7150	TOP1	topoisomerase (DNA) I
212772_s_at	-0.064	0.03	-2.15	0.0414076	0.540749	20	ABCA2	ATP binding cassette subfamily A member 2
212575_at	-0.022	0.01	-2.15	0.0414195	0.540749	91304	TMEM259	transmembrane protein 259
219496_at	-0.024	0.011	-2.15	0.0414366	0.540749	65124	SOWAHC	sosondowah ankyrin repeat domain family member C
214465_at	-0.015	0.007	-2.15	0.0414462	0.540749	5004 /// 5005	ORM1 /// ORM2	orosomucoid 1 /// orosomucoid 2
212129_at	-0.055	0.025	-2.14	0.0414703	0.540749	81614	NIPA2	non imprinted in Prader-Willi/Angelman syndrome 2
208153_s_at	-0.012	0.005	-2.14	0.0415235	0.541104	2196	FAT2	FAT atypical cadherin 2
213966_at	-0.015	0.007	-2.14	0.0415855	0.541482	10362	HMG20B	high mobility group 20B
204839_at	-0.059	0.028	-2.14	0.0416044	0.541482	51367	POP5	POP5 homolog, ribonuclease P/MRP subunit
206073_at	-0.084	0.039	-2.14	0.0416775	0.541764	8292	COLQ	collagen-like tail subunit (single strand of homotrimer) of asymmetric acetylcholineste
220535_at	-0.008	0.004	-2.14	0.041678	0.541764	55138	FAM90A1	family with sequence similarity 90, member A1
214772_at	-0.014	0.007	-2.14	0.0417539	0.541793	25758	KIAA1549L	KIAA1549-like
205557_at	-0.371	0.173	-2.14	0.0417592	0.541793	671	BPI	bactericidal/permeability-increasing protein
208679_s_at	-0.064	0.03	-2.14	0.0418245	0.541793	10109	ARPC2	actin related protein 2/3 complex subunit 2
209800_at	-0.008	0.004	-2.14	0.0418245	0.541793	3868	KRT16	keratin 16, type I
203272_s_at	0.07	0.033	2.14	0.0418448	0.541793	11334	TUSC2	tumor suppressor candidate 2
212001_at	-0.109	0.051	-2.14	0.0419452	0.541793	10147	SUGP2	SURP and G-patch domain containing 2
207820_at	-0.017	0.008	-2.14	0.0419514	0.541793	124	ADH1A	alcohol dehydrogenase 1A (class I), alpha polypeptide
206933_s_at	-0.009	0.004	-2.14	0.0419811	0.541793	9563	H6PD	hexose-6-phosphate dehydrogenase (glucose 1-dehydrogenase)
207047_s_at	-0.015	0.007	-2.14	0.0419858	0.541793	1187 /// 1188	CLCNKA /// CLCNKB	chloride channel, voltage-sensitive Ka /// chloride channel, voltage-sensitive Kb
205217_at	-0.027	0.013	-2.14	0.0420111	0.541793	1678	TIMM8A	translocase of inner mitochondrial membrane 8 homolog A (yeast)
64432_at	0.096	0.045	2.14	0.0420239	0.541793	51275	MAPKAPK5-AS1	MAPKAPK5 antisense RNA 1
216403_at	-0.011	0.005	-2.14	0.0420553	0.541793	160824	SP3P	Sp3 transcription factor pseudogene
201111_at	-0.119	0.056	-2.14	0.0420613	0.541793	1434	CSE1L	CSE1 chromosome segregation 1-like (yeast)
203899_s_at	-0.084	0.039	-2.14	0.0420791	0.541793	27297	CRCP	CGRP receptor component
221967_at	-0.019	0.009	-2.14	0.0421041	0.541793	11247	NXPH4	neurexophilin 4
207105_s_at	-0.011	0.005	-2.14	0.0421209	0.541793	5296	PIK3R2	phosphoinositide-3-kinase, regulatory subunit 2 (beta)
216816_at	-0.014	0.006	-2.14	0.0421857	0.541793	---	---	---
203818_s_at	-0.117	0.055	-2.14	0.0422181	0.541793	10946	SF3A3	splicing factor 3a subunit 3
210534_s_at	-0.01	0.005	-2.14	0.0422457	0.541793	27077	B9D1	B9 protein domain 1
219383_at	-0.14	0.066	-2.14	0.0422725	0.541793	79899	PRR5L	proline rich 5 like
211640_x_at	-0.013	0.006	-2.14	0.0423239	0.541793	28461	IGHV1-69	immunoglobulin heavy variable 1-69
204833_at	0.101	0.047	2.14	0.0423414	0.541793	9140	ATG12	autophagy related 12
205580_s_at	-0.017	0.008	-2.13	0.0423638	0.541793	3269	HRH1	histamine receptor H1
218726_at	-0.02	0.009	-2.13	0.04237	0.541793	55355	HJURP	Holliday junction recognition protein
222302_at	-0.024	0.011	-2.13	0.0423755	0.541793	53358	SHC3	SHC (Src homology 2 domain containing) transforming protein 3
212266_s_at	-0.091	0.043	-2.13	0.0423842	0.541793	6430	SRSF5	serine/arginine-rich splicing factor 5
204159_at	0.137	0.064	2.13	0.0424421	0.541793	1031	CDKN2C	cyclin-dependent kinase inhibitor 2C (p18, inhibits CDK4)
221816_s_at	0.087	0.041	2.13	0.0424491	0.541793	51131	PHF11	PHD finger protein 11
203153_at	0.72	0.337	2.13	0.042454	0.541793	3434	IFIT1	interferon-induced protein with tetratricopeptide repeats 1
216676_x_at	-0.077	0.036	-2.13	0.0424674	0.541793	115653	KIR3DL3	killer cell immunoglobulin-like receptor, three domains, long cytoplasmic tail, 3
218133_s_at	-0.073	0.034	-2.13	0.0424868	0.541793	60491	NIF3L1	NIF3 NGG1 interacting factor 3-like 1
219209_at	0.266	0.125	2.13	0.0425112	0.541793	64135	IFIH1	interferon induced, with helicase C domain 1
201621_at	-0.014	0.007	-2.13	0.0425639	0.542133	4681	NBL1	neuroblastoma 1, DAN family BMP antagonist
213612_x_at	-0.099	0.046	-2.13	0.0426211	0.542148	149013 /// 284565 /// 400818 /// 728841 /// 100132406 /// 100288142 /// 101060226 /// 1	NBPF10 /// NBPF12 /// NBPF15 /// NBPF19 /// NBPF20 /// NBPF26 /// NBPF8 /// NBPF9	neuroblastoma breakpoint family, member 10 /// neuroblastoma breakpoint family, member
206897_at	-0.012	0.006	-2.13	0.0426404	0.542148	8712	PAGE1	P antigen family, member 1 (prostate associated)
217985_s_at	0.095	0.045	2.13	0.0426474	0.542148	11177	BAZ1A	bromodomain adjacent to zinc finger domain 1A
216751_at	-0.126	0.059	-2.13	0.042669	0.542148	---	---	---
218867_s_at	-0.049	0.023	-2.13	0.0427348	0.542486	79794	C12orf49	chromosome 12 open reading frame 49
201090_x_at	-0.069	0.033	-2.13	0.0427476	0.542486	10376	TUBA1B	tubulin, alpha 1b
217485_x_at	-0.09	0.042	-2.13	0.0428617	0.543603	5379	PMS2P1	PMS1 homolog 2, mismatch repair system component pseudogene 1
210347_s_at	-0.139	0.065	-2.13	0.042933	0.54391	53335	BCL11A	B-cell CLL/lymphoma 11A (zinc finger protein)
204727_at	-0.015	0.007	-2.13	0.043014	0.54391	11169	WDHD1	WD repeat and HMG-box DNA binding protein 1
204086_at	-0.013	0.006	-2.13	0.0430303	0.54391	23532	PRAME	preferentially expressed antigen in melanoma
201286_at	-0.012	0.006	-2.13	0.0430845	0.54391	6382	SDC1	syndecan 1
203063_at	-0.13	0.061	-2.13	0.0431172	0.54391	9647	PPM1F	protein phosphatase, Mg2+/Mn2+ dependent, 1F
212690_at	-0.159	0.075	-2.13	0.0431614	0.54391	23259	DDHD2	DDHD domain containing 2
215449_at	-0.016	0.007	-2.13	0.0431771	0.54391	222642	TSPO2	translocator protein 2
212496_s_at	-0.108	0.051	-2.13	0.0431774	0.54391	23030	KDM4B	lysine (K)-specific demethylase 4B
217101_at	-0.02	0.009	-2.13	0.0431825	0.54391	22996	TTC39A	tetratricopeptide repeat domain 39A
220290_at	0.06	0.028	2.13	0.0431868	0.54391	55057	AIM1L	absent in melanoma 1-like
209006_s_at	-0.085	0.04	-2.13	0.0431896	0.54391	57035	RSRP1	arginine/serine-rich protein 1
202588_at	0.095	0.045	2.13	0.0431988	0.54391	203	AK1	adenylate kinase 1
209520_s_at	-0.116	0.055	-2.12	0.0433559	0.544525	4686	NCBP1	nuclear cap binding protein subunit 1
214660_at	-0.024	0.011	-2.12	0.0433647	0.544525	3672	ITGA1	integrin alpha 1
221256_s_at	0.107	0.05	2.12	0.0433928	0.544525	81932	HDHD3	haloacid dehalogenase-like hydrolase domain containing 3
206201_s_at	-0.025	0.012	-2.12	0.0434132	0.544525	4223	MEOX2	mesenchyme homeobox 2
214965_at	0.074	0.035	2.12	0.0434397	0.544525	124044	SPATA2L	spermatogenesis associated 2-like
210266_s_at	0.075	0.035	2.12	0.0434599	0.544525	51592	TRIM33	tripartite motif containing 33
219918_s_at	0.017	0.008	2.12	0.0434736	0.544525	259266	ASPM	abnormal spindle microtubule assembly
200972_at	-0.113	0.053	-2.12	0.0434902	0.544525	10099	TSPAN3	tetraspanin 3
222060_at	0.083	0.039	2.12	0.0435211	0.544525	90133	KRT8P12	keratin 8 pseudogene 12
206179_s_at	-0.012	0.005	-2.12	0.0435415	0.544525	11076	TPPP	tubulin polymerization promoting protein
204512_at	0.112	0.053	2.12	0.0435549	0.544525	3096	HIVEP1	human immunodeficiency virus type I enhancer binding protein 1
211143_x_at	-0.021	0.01	-2.12	0.0435608	0.544525	3164	NR4A1	nuclear receptor subfamily 4, group A, member 1
219075_at	-0.012	0.006	-2.12	0.0436142	0.544866	78992	YIPF2	Yip1 domain family member 2
219479_at	0.035	0.017	2.12	0.0436793	0.545353	79070	KDELC1	KDEL (Lys-Asp-Glu-Leu) containing 1
221241_s_at	-0.011	0.005	-2.12	0.0438146	0.546392	79370	BCL2L14	BCL2-like 14 (apoptosis facilitator)
221352_at	0.008	0.004	2.12	0.0438307	0.546392	---	---	---
202397_at	-0.156	0.074	-2.12	0.0438887	0.546392	10204	NUTF2	nuclear transport factor 2
212190_at	-0.342	0.161	-2.12	0.0439204	0.546392	5270	SERPINE2	serpin peptidase inhibitor, clade E (nexin, plasminogen activator inhibitor type 1), me
220084_at	-0.017	0.008	-2.12	0.0439263	0.546392	55195	C14orf105	chromosome 14 open reading frame 105
206690_at	-0.016	0.008	-2.12	0.0439284	0.546392	40	ASIC2	acid sensing ion channel 2
204415_at	0.541	0.255	2.12	0.0439614	0.546392	2537	IFI6	interferon, alpha-inducible protein 6
210068_s_at	-0.008	0.004	-2.12	0.043972	0.546392	361	AQP4	aquaporin 4
204828_at	0.085	0.04	2.12	0.0440432	0.54695	5883	RAD9A	RAD9 checkpoint clamp component A
204950_at	0.155	0.073	2.12	0.0441384	0.547807	22900	CARD8	caspase recruitment domain family, member 8
202296_s_at	-0.067	0.032	-2.11	0.0441946	0.54789	11079	RER1	retention in endoplasmic reticulum sorting receptor 1
215106_at	-0.009	0.004	-2.11	0.0441976	0.54789	55001	TTC22	tetratricopeptide repeat domain 22
221027_s_at	0.087	0.041	2.11	0.044266	0.548299	81579	PLA2G12A	phospholipase A2, group XIIA
204878_s_at	-0.025	0.012	-2.11	0.0442842	0.548299	9344	TAOK2	TAO kinase 2
209496_at	-0.012	0.006	-2.11	0.0443095	0.548299	5919	RARRES2	retinoic acid receptor responder (tazarotene induced) 2
213014_at	-0.009	0.004	-2.11	0.0443491	0.548464	9479	MAPK8IP1	mitogen-activated protein kinase 8 interacting protein 1
217849_s_at	-0.019	0.009	-2.11	0.0443975	0.548611	9578	CDC42BPB	CDC42 binding protein kinase beta (DMPK-like)
218986_s_at	0.282	0.134	2.11	0.0444136	0.548611	55601	DDX60	DEAD (Asp-Glu-Ala-Asp) box polypeptide 60
211382_s_at	-0.008	0.004	-2.11	0.0444718	0.549005	10579	TACC2	transforming, acidic coiled-coil containing protein 2
200615_s_at	0.092	0.044	2.11	0.0445185	0.549141	163	AP2B1	adaptor-related protein complex 2, beta 1 subunit
206175_x_at	0.089	0.042	2.11	0.0445354	0.549141	7673	ZNF222	zinc finger protein 222
211286_x_at	-0.08	0.038	-2.11	0.0445936	0.549534	1438	CSF2RA	colony stimulating factor 2 receptor, alpha, low-affinity (granulocyte-macrophage)
208946_s_at	0.055	0.026	2.11	0.0446611	0.549979	8678	BECN1	beclin 1, autophagy related
220476_s_at	-0.235	0.111	-2.11	0.0447616	0.549979	55924 /// 101928718	FAM212B /// LOC101928718	family with sequence similarity 212, member B /// uncharacterized LOC101928718
220507_s_at	-0.024	0.011	-2.11	0.0447634	0.549979	51733	UPB1	ureidopropionase, beta
202838_at	-0.189	0.09	-2.11	0.0447654	0.549979	2517	FUCA1	fucosidase, alpha-L- 1, tissue
221115_s_at	-0.008	0.004	-2.11	0.0447828	0.549979	55891	LENEP	lens epithelial protein
213595_s_at	-0.01	0.005	-2.11	0.0448706	0.549979	8476	CDC42BPA	CDC42 binding protein kinase alpha (DMPK-like)
211265_at	-0.013	0.006	-2.11	0.0448744	0.549979	5733	PTGER3	prostaglandin E receptor 3 (subtype EP3)
220505_at	-0.009	0.004	-2.11	0.044893	0.549979	51198	CDKN2A-AS1	CDKN2A antisense RNA 1 (head to head)
200068_s_at	-0.056	0.027	-2.11	0.0449248	0.549979	821	CANX	calnexin
211314_at	-0.01	0.005	-2.11	0.0449276	0.549979	8913	CACNA1G	calcium channel, voltage-dependent, T type, alpha 1G subunit
214725_at	0.029	0.014	2.11	0.0449403	0.549979	157869	SBSPON	somatomedin B and thrombospondin type 1 domain containing
216995_x_at	-0.009	0.004	-2.11	0.0449466	0.549979	23609	MKRN2	makorin ring finger protein 2
201947_s_at	-0.12	0.057	-2.11	0.0449725	0.549979	10576	CCT2	chaperonin containing TCP1, subunit 2 (beta)
213808_at	-0.014	0.007	-2.11	0.0450699	0.550653	8745	ADAM23	ADAM metallopeptidase domain 23
213172_at	-0.154	0.073	-2.11	0.0450803	0.550653	23508	TTC9	tetratricopeptide repeat domain 9
219628_at	0.152	0.072	2.1	0.0451197	0.550811	64393	ZMAT3	zinc finger, matrin-type 3
210214_s_at	0.094	0.045	2.1	0.0451696	0.550969	659	BMPR2	bone morphogenetic protein receptor type II
213273_at	-0.012	0.006	-2.1	0.0451854	0.550969	26011	TENM4	teneurin transmembrane protein 4
219963_at	-0.008	0.004	-2.1	0.0452421	0.55114	51207	DUSP13	dual specificity phosphatase 13
217999_s_at	-0.022	0.01	-2.1	0.0453017	0.55114	22822	PHLDA1	pleckstrin homology-like domain, family A, member 1
208183_at	-0.009	0.004	-2.1	0.0453044	0.55114	6870	TACR3	tachykinin receptor 3
210026_s_at	-0.01	0.005	-2.1	0.0453197	0.55114	29775	CARD10	caspase recruitment domain family, member 10
213752_at	-0.008	0.004	-2.1	0.0453316	0.55114	23254	KAZN	kazrin, periplakin interacting protein
205670_at	-0.008	0.004	-2.1	0.0454164	0.55185	9514	GAL3ST1	galactose-3-O-sulfotransferase 1
218682_s_at	0.048	0.023	2.1	0.0454475	0.551906	22950	SLC4A1AP	solute carrier family 4 (anion exchanger), member 1, adaptor protein
218144_s_at	-0.038	0.018	-2.1	0.0455238	0.551925	64423	INF2	inverted formin, FH2 and WH2 domain containing
203196_at	0.151	0.072	2.1	0.0455687	0.551925	10257	ABCC4	ATP binding cassette subfamily C member 4
203592_s_at	-0.008	0.004	-2.1	0.0456208	0.551925	10272	FSTL3	follistatin-like 3 (secreted glycoprotein)
204487_s_at	0.078	0.037	2.1	0.0456274	0.551925	3784	KCNQ1	potassium channel, voltage gated KQT-like subfamily Q, member 1
201705_at	-0.052	0.025	-2.1	0.0456571	0.551925	5713	PSMD7	proteasome 26S subunit, non-ATPase 7
220114_s_at	-0.009	0.004	-2.1	0.0456785	0.551925	55576	STAB2	stabilin 2
208325_s_at	0.113	0.054	2.1	0.0457196	0.551925	11214	AKAP13	A kinase (PRKA) anchor protein 13
203365_s_at	-0.013	0.006	-2.1	0.0457527	0.551925	4324	MMP15	matrix metallopeptidase 15 (membrane-inserted)
214424_s_at	-0.014	0.007	-2.1	0.045756	0.551925	229	ALDOB	aldolase B, fructose-bisphosphate
220478_at	-0.008	0.004	-2.1	0.0457645	0.551925	80831	APOL5	apolipoprotein L, 5
210481_s_at	-0.008	0.004	-2.1	0.0457928	0.551925	10332	CLEC4M	C-type lectin domain family 4, member M
213287_s_at	-0.128	0.061	-2.1	0.0458048	0.551925	3858	KRT10	keratin 10, type I
220006_at	-0.01	0.005	-2.1	0.0458203	0.551925	79825	EFCC1	EF-hand and coiled-coil domain containing 1
208012_x_at	0.107	0.051	2.1	0.0458425	0.551925	3431	SP110	SP110 nuclear body protein
219533_at	-0.007	0.003	-2.1	0.0458458	0.551925	---	---	---
220032_at	-0.021	0.01	-2.1	0.0459135	0.552131	79974	CPED1	cadherin-like and PC-esterase domain containing 1
207637_at	-0.011	0.005	-2.1	0.0459159	0.552131	9671	WSCD2	WSC domain containing 2
201021_s_at	-0.11	0.052	-2.1	0.0459944	0.552757	11034	DSTN	destrin (actin depolymerizing factor)
207521_s_at	-0.007	0.003	-2.1	0.0460334	0.552906	489	ATP2A3	ATPase, Ca++ transporting, ubiquitous
216410_at	-0.006	0.003	-2.09	0.0461191	0.553617	---	---	---
216238_s_at	-0.013	0.006	-2.09	0.0462373	0.554203	2244	FGB	fibrinogen beta chain
221132_at	0.007	0.003	2.09	0.0462392	0.554203	51208	CLDN18	claudin 18
208111_at	0.017	0.008	2.09	0.0462743	0.554203	554	AVPR2	arginine vasopressin receptor 2
222345_at	-0.011	0.005	-2.09	0.0462974	0.554203	284361	EMC10	ER membrane protein complex subunit 10
206947_at	-0.008	0.004	-2.09	0.0463008	0.554203	10317	B3GALT5	UDP-Gal:betaGlcNAc beta 1,3-galactosyltransferase 5
204434_at	0.061	0.029	2.09	0.0463295	0.55423	9825	SPATA2	spermatogenesis associated 2
210868_s_at	0.019	0.009	2.09	0.0464334	0.555154	79071	ELOVL6	ELOVL fatty acid elongase 6
210806_at	-0.01	0.005	-2.09	0.0465202	0.555678	23093	TTLL5	tubulin tyrosine ligase-like family member 5
208650_s_at	-0.362	0.173	-2.09	0.0465335	0.555678	100133941	CD24	CD24 molecule
35265_at	0.106	0.051	2.09	0.0466067	0.555678	9513	FXR2	fragile X mental retardation, autosomal homolog 2
218514_at	-0.066	0.032	-2.09	0.0466105	0.555678	55181	SMG8	SMG8 nonsense mediated mRNA decay factor
206196_s_at	0.418	0.2	2.09	0.0466609	0.555678	10900	RUNDC3A	RUN domain containing 3A
210229_s_at	-0.011	0.005	-2.09	0.046709	0.555678	1437	CSF2	colony stimulating factor 2 (granulocyte-macrophage)
202517_at	0.019	0.009	2.09	0.046774	0.555678	1400	CRMP1	collapsin response mediator protein 1
203477_at	-0.015	0.007	-2.09	0.0468146	0.555678	1306	COL15A1	collagen, type XV, alpha 1
220163_s_at	-0.013	0.006	-2.09	0.046879	0.555678	55806	HR	hair growth associated
213946_s_at	-0.011	0.005	-2.09	0.0469285	0.555678	23363	OBSL1	obscurin-like 1
202552_s_at	-0.097	0.046	-2.09	0.0469334	0.555678	51232	CRIM1	cysteine rich transmembrane BMP regulator 1 (chordin-like)
206708_at	0.029	0.014	2.09	0.0469402	0.555678	3344	FOXN2	forkhead box N2
213218_at	-0.081	0.039	-2.09	0.0469556	0.555678	7741	ZSCAN26	zinc finger and SCAN domain containing 26
217287_s_at	-0.008	0.004	-2.09	0.0469751	0.555678	7225	TRPC6	transient receptor potential cation channel, subfamily C, member 6
220725_x_at	-0.036	0.017	-2.09	0.0470054	0.555678	55567	DNAH3	dynein, axonemal, heavy chain 3
204838_s_at	0.311	0.149	2.09	0.0470204	0.555678	27030	MLH3	mutL homolog 3
217181_at	-0.005	0.002	-2.08	0.0470622	0.555678	---	---	---
220273_at	-0.009	0.005	-2.08	0.0471252	0.555678	27190	IL17B	interleukin 17B
216883_x_at	-0.055	0.026	-2.08	0.0471808	0.555678	5147	PDE6D	phosphodiesterase 6D, cGMP-specific, rod, delta
211405_x_at	-0.017	0.008	-2.08	0.0471956	0.555678	3451	IFNA17	interferon, alpha 17
221209_s_at	-0.012	0.006	-2.08	0.0472226	0.555678	56914	OTOR	otoraplin
213309_at	0.082	0.039	2.08	0.047229	0.555678	23228	PLCL2	phospholipase C-like 2
210114_at	-0.055	0.026	-2.08	0.0472314	0.555678	27130	INVS	inversin
211490_at	0.017	0.008	2.08	0.0472565	0.555678	148	ADRA1A	adrenoceptor alpha 1A
214189_s_at	-0.009	0.004	-2.08	0.0472575	0.555678	23062	GGA2	golgi-associated, gamma adaptin ear containing, ARF binding protein 2
208487_at	-0.008	0.004	-2.08	0.0472747	0.555678	4010	LMX1B	LIM homeobox transcription factor 1, beta
205245_at	-0.023	0.011	-2.08	0.0472803	0.555678	50855	PARD6A	par-6 family cell polarity regulator alpha
209586_s_at	-0.052	0.025	-2.08	0.0472948	0.555678	58497	PRUNE	prune exopolyphosphatase
214568_at	-0.013	0.006	-2.08	0.0473143	0.555678	23430	TPSD1	tryptase delta 1
207597_at	-0.014	0.007	-2.08	0.0473375	0.555678	8749	ADAM18	ADAM metallopeptidase domain 18
203170_at	-0.027	0.013	-2.08	0.0473766	0.555678	23378	RRP8	ribosomal RNA processing 8, methyltransferase, homolog (yeast)
217318_x_at	-0.011	0.005	-2.08	0.0474023	0.555678	3802 /// 3803 /// 3804 /// 3806 /// 3809 /// 3811 /// 554300 /// 100132285 /// 10537964	KIR2DL1 /// KIR2DL2 /// KIR2DL3 /// KIR2DP1 /// KIR2DS1 /// KIR2DS2 /// KIR2DS4 /// KIR3DL1 /// LOC105379645 /// LOC105379650 /// LOC105379662	killer cell immunoglobulin-like receptor, two domains, long cytoplasmic tail, 1 /// kil
205322_s_at	0.104	0.05	2.08	0.04742	0.555678	4520	MTF1	metal-regulatory transcription factor 1
201360_at	-0.16	0.077	-2.08	0.0474236	0.555678	1471	CST3	cystatin C
206320_s_at	0.009	0.004	2.08	0.0474384	0.555678	4093	SMAD9	SMAD family member 9
211232_x_at	0.011	0.006	2.08	0.047492	0.555678	2740	GLP1R	glucagon-like peptide 1 receptor
214824_at	-0.008	0.004	-2.08	0.0474987	0.555678	---	---	---
216630_at	-0.013	0.006	-2.08	0.047533	0.555678	---	---	---
208059_at	-0.032	0.015	-2.08	0.0475438	0.555678	1237	CCR8	chemokine (C-C motif) receptor 8
218032_at	-0.099	0.048	-2.08	0.0475676	0.555678	8303	SNN	stannin
213647_at	-0.048	0.023	-2.08	0.0475693	0.555678	1763	DNA2	DNA replication helicase/nuclease 2
214380_at	0.009	0.004	2.08	0.0476594	0.55618	26121	PRPF31	pre-mRNA processing factor 31
208204_s_at	-0.011	0.005	-2.08	0.0477819	0.55618	859	CAV3	caveolin 3
202898_at	0.016	0.008	2.08	0.0478	0.55618	9672	SDC3	syndecan 3
210804_x_at	-0.008	0.004	-2.08	0.0478069	0.55618	6546	SLC8A1	solute carrier family 8 (sodium/calcium exchanger), member 1
212657_s_at	0.14	0.067	2.08	0.0478355	0.55618	3557	IL1RN	interleukin 1 receptor antagonist
203770_s_at	-0.01	0.005	-2.08	0.0478516	0.55618	412	STS	steroid sulfatase (microsomal), isozyme S
210382_at	-0.009	0.004	-2.08	0.0478573	0.55618	6344	SCTR	secretin receptor
217892_s_at	-0.111	0.053	-2.08	0.0478575	0.55618	51474	LIMA1	LIM domain and actin binding 1
220838_at	0.041	0.02	2.08	0.0478788	0.55618	54932	EXD3	exonuclease 3'-5' domain containing 3
214789_x_at	-0.082	0.04	-2.08	0.0479123	0.55618	10929	SRSF8	serine/arginine-rich splicing factor 8
217162_at	-0.009	0.004	-2.08	0.0479529	0.55618	---	---	---
204655_at	-0.129	0.062	-2.08	0.0479586	0.55618	6352	CCL5	chemokine (C-C motif) ligand 5
203069_at	-0.011	0.005	-2.08	0.0479893	0.55618	9900	SV2A	synaptic vesicle glycoprotein 2A
205985_x_at	-0.009	0.004	-2.08	0.0479921	0.55618	1188	CLCNKB	chloride channel, voltage-sensitive Kb
221003_s_at	-0.007	0.003	-2.08	0.0480121	0.55618	81617	CAB39L	calcium binding protein 39-like
216058_s_at	0.011	0.005	2.07	0.0480459	0.556222	1557	CYP2C19	cytochrome P450, family 2, subfamily C, polypeptide 19
203119_at	0.11	0.053	2.07	0.0480691	0.556222	79080	CCDC86	coiled-coil domain containing 86
201809_s_at	-0.01	0.005	-2.07	0.0481393	0.556498	2022	ENG	endoglin
222376_at	0.009	0.004	2.07	0.0481463	0.556498	---	---	---
203367_at	0.091	0.044	2.07	0.048206	0.556809	11072	DUSP14	dual specificity phosphatase 14
212509_s_at	-0.305	0.147	-2.07	0.0482587	0.556809	439921	MXRA7	matrix-remodelling associated 7
209675_s_at	0.09	0.044	2.07	0.0482602	0.556809	11100	HNRNPUL1	heterogeneous nuclear ribonucleoprotein U-like 1
218075_at	-0.104	0.05	-2.07	0.0482853	0.556809	8086	AAAS	achalasia, adrenocortical insufficiency, alacrimia
221493_at	-0.073	0.035	-2.07	0.0483066	0.556809	7259	TSPYL1	TSPY-like 1
207263_x_at	-0.035	0.017	-2.07	0.0483865	0.557171	55591	VEZT	vezatin, adherens junctions transmembrane protein
220064_at	-0.01	0.005	-2.07	0.048401	0.557171	79809	TTC21B	tetratricopeptide repeat domain 21B
220988_s_at	-0.027	0.013	-2.07	0.0484181	0.557171	114899	C1QTNF3	C1q and tumor necrosis factor related protein 3
220408_x_at	-0.121	0.059	-2.07	0.0484751	0.557519	55578	SUPT20H	SPT20 homolog, SAGA complex component
205095_s_at	0.024	0.011	2.07	0.0485464	0.557738	535	ATP6V0A1	ATPase, H+ transporting, lysosomal V0 subunit a1
208119_s_at	0.059	0.028	2.07	0.0485588	0.557738	81931	ZNF93	zinc finger protein 93
216680_s_at	0.093	0.045	2.07	0.0485744	0.557738	2050	EPHB4	EPH receptor B4
213091_at	-0.021	0.01	-2.07	0.0486093	0.557833	23373	CRTC1	CREB regulated transcription coactivator 1
219585_at	-0.016	0.008	-2.07	0.0486933	0.558489	79140	CCDC28B	coiled-coil domain containing 28B
205431_s_at	-0.011	0.005	-2.07	0.0487825	0.559205	653	BMP5	bone morphogenetic protein 5
207821_s_at	0.135	0.065	2.07	0.0488309	0.559436	5747	PTK2	protein tyrosine kinase 2
202501_at	-0.051	0.025	-2.07	0.0488814	0.559436	10982	MAPRE2	microtubule-associated protein, RP/EB family, member 2
211909_x_at	0.107	0.052	2.07	0.0489015	0.559436	5733	PTGER3	prostaglandin E receptor 3 (subtype EP3)
202495_at	0.049	0.024	2.07	0.04891	0.559436	6903	TBCC	tubulin folding cofactor C
217255_at	-0.011	0.005	-2.07	0.0489623	0.559728	---	---	---
203796_s_at	0.065	0.031	2.07	0.0489904	0.559743	605	BCL7A	B-cell CLL/lymphoma 7A
209590_at	-0.016	0.008	-2.06	0.04909	0.56035	655	BMP7	bone morphogenetic protein 7
205317_s_at	-0.022	0.011	-2.06	0.0491086	0.56035	6565	SLC15A2	solute carrier family 15 (oligopeptide transporter), member 2
211678_s_at	0.082	0.04	2.06	0.0491241	0.56035	55905	RNF114	ring finger protein 114
216294_s_at	-0.016	0.008	-2.06	0.0492034	0.560533	84162	KIAA1109	KIAA1109
210333_at	-0.008	0.004	-2.06	0.0492473	0.560533	2516	NR5A1	nuclear receptor subfamily 5, group A, member 1
214107_x_at	-0.107	0.052	-2.06	0.0493037	0.560533	440434	LOC440434	aminopeptidase puromycin sensitive pseudogene
214127_s_at	-0.006	0.003	-2.06	0.0493134	0.560533	51593	SRRT	serrate, RNA effector molecule
208997_s_at	-0.181	0.088	-2.06	0.0493814	0.560533	7351	UCP2	uncoupling protein 2 (mitochondrial, proton carrier)
218299_at	0.026	0.013	2.06	0.0493851	0.560533	53838	C11orf24	chromosome 11 open reading frame 24
211873_s_at	-0.011	0.006	-2.06	0.0493952	0.560533	56107	PCDHGA9	protocadherin gamma subfamily A, 9
215048_at	0.014	0.007	2.06	0.0493983	0.560533	140883	ZNF280B	zinc finger protein 280B
204792_s_at	-0.014	0.007	-2.06	0.049426	0.560533	9742	IFT140	intraflagellar transport 140
215327_at	-0.011	0.005	-2.06	0.0494352	0.560533	---	---	---
212883_at	-0.01	0.005	-2.06	0.0494604	0.560533	348	APOE	apolipoprotein E
219556_at	-0.015	0.007	-2.06	0.0494625	0.560533	80178	C16orf59	chromosome 16 open reading frame 59
220312_at	-0.01	0.005	-2.06	0.0494948	0.560594	54854	FAM83E	family with sequence similarity 83, member E
210338_s_at	-0.111	0.054	-2.06	0.0495269	0.560653	3312	HSPA8	heat shock 70kDa protein 8
212814_at	-0.05	0.024	-2.06	0.0496927	0.562225	23382	AHCYL2	adenosylhomocysteinase-like 2
216498_at	-0.02	0.01	-2.06	0.0497321	0.562365	---	---	---
211743_s_at	-0.006	0.003	-2.06	0.0498743	0.563668	5553	PRG2	proteoglycan 2, bone marrow (natural killer cell activator, eosinophil granule major ba
207925_at	-0.009	0.005	-2.06	0.0499733	0.564481	1473	CST5	cystatin D
219441_s_at	0.063	0.031	2.06	0.0500102	0.564592	79705	LRRK1	leucine-rich repeat kinase 1
217810_x_at	-0.092	0.045	-2.05	0.0501174	0.565337	51520	LARS	leucyl-tRNA synthetase
210763_x_at	-0.11	0.054	-2.05	0.0501303	0.565337	259197	NCR3	natural cytotoxicity triggering receptor 3
215561_s_at	-0.021	0.01	-2.05	0.0502259	0.565513	3554	IL1R1	interleukin 1 receptor, type I
214206_at	-0.008	0.004	-2.05	0.0502492	0.565513	285755	PPIL6	peptidylprolyl isomerase (cyclophilin)-like 6
208100_x_at	-0.016	0.008	-2.05	0.0502531	0.565513	10500	SEMA6C	sema domain, transmembrane domain (TM), and cytoplasmic domain, (semaphorin) 6C
204007_at	0.064	0.031	2.05	0.0502546	0.565513	2215	FCGR3B	Fc fragment of IgG, low affinity IIIb, receptor (CD16b)
217165_x_at	0.126	0.061	2.05	0.0502815	0.565513	4494	MT1F	metallothionein 1F
201728_s_at	0.167	0.081	2.05	0.0503507	0.565752	9703	KIAA0100	KIAA0100
211525_s_at	-0.011	0.005	-2.05	0.0503569	0.565752	2814	GP5	glycoprotein V (platelet)
208225_at	-0.012	0.006	-2.05	0.050444	0.566312	2263	FGFR2	fibroblast growth factor receptor 2
220686_s_at	-0.009	0.004	-2.05	0.0504612	0.566312	55124	PIWIL2	piwi-like RNA-mediated gene silencing 2
219986_s_at	0.084	0.041	2.05	0.0505358	0.566749	80724	ACAD10	acyl-CoA dehydrogenase family, member 10
202854_at	-0.083	0.04	-2.05	0.0505564	0.566749	3251	HPRT1	hypoxanthine phosphoribosyltransferase 1
203775_at	-0.112	0.055	-2.05	0.0505816	0.566749	10165	SLC25A13	solute carrier family 25 (aspartate/glutamate carrier), member 13
202687_s_at	0.162	0.079	2.05	0.0506945	0.567373	8743	TNFSF10	tumor necrosis factor (ligand) superfamily, member 10
201484_at	0.08	0.039	2.05	0.0507452	0.567373	6827	SUPT4H1	SPT4 homolog, DSIF elongation factor subunit
214536_at	-0.008	0.004	-2.05	0.0507683	0.567373	57152	SLURP1	secreted LY6/PLAUR domain containing 1
204609_at	-0.006	0.003	-2.05	0.0507767	0.567373	11007	CCDC85B	coiled-coil domain containing 85B
213247_at	-0.011	0.005	-2.05	0.0508415	0.567373	79987	SVEP1	sushi, von Willebrand factor type A, EGF and pentraxin domain containing 1
213591_at	-0.025	0.012	-2.05	0.0508542	0.567373	501	ALDH7A1	aldehyde dehydrogenase 7 family, member A1
204112_s_at	-0.229	0.112	-2.05	0.0508569	0.567373	3176	HNMT	histamine N-methyltransferase
215419_at	-0.008	0.004	-2.05	0.0508924	0.567373	23217	ZFR2	zinc finger RNA binding protein 2
212395_s_at	-0.047	0.023	-2.05	0.0509002	0.567373	23065	EMC1	ER membrane protein complex subunit 1
204177_s_at	0.095	0.047	2.05	0.050927	0.567373	27252	KLHL20	kelch-like family member 20
207967_at	-0.012	0.006	-2.05	0.0509506	0.567373	11311	VPS45	vacuolar protein sorting 45 homolog (S. cerevisiae)
210663_s_at	-0.165	0.081	-2.05	0.0509636	0.567373	8942	KYNU	kynureninase
205911_at	-0.017	0.008	-2.05	0.0510456	0.567922	5745	PTH1R	parathyroid hormone 1 receptor
205552_s_at	0.505	0.247	2.05	0.0510674	0.567922	4938	OAS1	2'-5'-oligoadenylate synthetase 1
221617_at	-0.072	0.035	-2.04	0.0511445	0.568164	51616	TAF9B	TAF9B RNA polymerase II, TATA box binding protein (TBP)-associated factor, 31kDa
221049_s_at	0.164	0.08	2.04	0.0511536	0.568164	27343	POLL	polymerase (DNA directed), lambda
211630_s_at	-0.136	0.066	-2.04	0.0511708	0.568164	2937	GSS	glutathione synthetase
201020_at	-0.13	0.064	-2.04	0.0513294	0.569622	7533	YWHAH	tyrosine 3-monooxygenase/tryptophan 5-monooxygenase activation protein, eta
220802_at	-0.01	0.005	-2.04	0.0515099	0.570194	23415	KCNH4	potassium channel, voltage gated eag related subfamily H, member 4
214720_x_at	-0.01	0.005	-2.04	0.0515247	0.570194	151011	2017-09-10	septin 10
216906_at	-0.007	0.004	-2.04	0.0515459	0.570194	6768	ST14	suppression of tumorigenicity 14 (colon carcinoma)
217792_at	-0.091	0.044	-2.04	0.0515789	0.570194	27131	SNX5	sorting nexin 5
63825_at	0.139	0.068	2.04	0.0516078	0.570194	11057	ABHD2	abhydrolase domain containing 2
209322_s_at	-0.024	0.012	-2.04	0.0516348	0.570194	25970	SH2B1	SH2B adaptor protein 1
212268_at	0.098	0.048	2.04	0.0516431	0.570194	1992	SERPINB1	serpin peptidase inhibitor, clade B (ovalbumin), member 1
220830_at	0.01	0.005	2.04	0.0516532	0.570194	50939	IMPG2	interphotoreceptor matrix proteoglycan 2
219882_at	-0.009	0.004	-2.04	0.0516876	0.570194	79739	TTLL7	tubulin tyrosine ligase-like family member 7
219771_at	-0.014	0.007	-2.04	0.051693	0.570194	54885	TBC1D8B	TBC1 domain family, member 8B (with GRAM domain)
215402_at	-0.032	0.016	-2.04	0.0517046	0.570194	10513	APPBP2	amyloid beta precursor protein (cytoplasmic tail) binding protein 2
217444_at	-0.009	0.004	-2.04	0.0517261	0.570194	---	---	---
200699_at	-0.118	0.058	-2.04	0.0517641	0.570194	11014	KDELR2	KDEL (Lys-Asp-Glu-Leu) endoplasmic reticulum protein retention receptor 2
214539_at	-0.017	0.008	-2.04	0.0517843	0.570194	5273	SERPINB10	serpin peptidase inhibitor, clade B (ovalbumin), member 10
216960_s_at	-0.05	0.025	-2.04	0.0517909	0.570194	7692	ZNF133	zinc finger protein 133
211396_at	-0.032	0.016	-2.04	0.051878	0.570609	9103	FCGR2C	Fc fragment of IgG, low affinity IIc, receptor for (CD32) (gene/pseudogene)
203994_s_at	-0.013	0.006	-2.04	0.0518833	0.570609	755	C21orf2	chromosome 21 open reading frame 2
207444_at	-0.009	0.004	-2.04	0.0519333	0.570858	9390	SLC22A13	solute carrier family 22 (organic anion/urate transporter), member 13
218913_s_at	0.061	0.03	2.04	0.0519748	0.571013	51291	GMIP	GEM interacting protein
213219_at	-0.011	0.005	-2.04	0.0520099	0.571098	108	ADCY2	adenylate cyclase 2 (brain)
220639_at	-0.023	0.011	-2.04	0.0520375	0.571101	79853	TM4SF20	transmembrane 4 L six family member 20
216868_s_at	-0.011	0.006	-2.04	0.0520666	0.57112	---	---	---
210654_at	-0.009	0.004	-2.04	0.0521234	0.571442	8793	TNFRSF10D	tumor necrosis factor receptor superfamily, member 10d, decoy with truncated death doma
220993_s_at	-0.01	0.005	-2.03	0.0521748	0.571706	81491	GPR63	G protein-coupled receptor 63
202347_s_at	-0.069	0.034	-2.03	0.0522677	0.57202	3093	UBE2K	ubiquitin conjugating enzyme E2K
208146_s_at	-0.188	0.093	-2.03	0.0522697	0.57202	54504	CPVL	carboxypeptidase, vitellogenic-like
203570_at	-0.008	0.004	-2.03	0.0522887	0.57202	4016	LOXL1	lysyl oxidase-like 1
205059_s_at	-0.02	0.01	-2.03	0.0523519	0.57202	3425	IDUA	iduronidase, alpha-L-
208847_s_at	-0.102	0.05	-2.03	0.0523827	0.57202	128	ADH5	alcohol dehydrogenase 5 (class III), chi polypeptide
220228_at	-0.008	0.004	-2.03	0.0524439	0.57202	23431	AP4E1	adaptor-related protein complex 4, epsilon 1 subunit
217105_at	-0.011	0.006	-2.03	0.0524886	0.57202	---	---	---
213234_at	0.051	0.025	2.03	0.052493	0.57202	57613	FAM234B	family with sequence similarity 234, member B
209730_at	0.027	0.013	2.03	0.052513	0.57202	6405	SEMA3F	sema domain, immunoglobulin domain (Ig), short basic domain, secreted, (semaphorin) 3F
216539_at	-0.009	0.005	-2.03	0.0525157	0.57202	92552	ATXN3L	ataxin 3-like
202453_s_at	-0.102	0.05	-2.03	0.0525614	0.57202	2965	GTF2H1	general transcription factor IIH subunit 1
213379_at	0.146	0.072	2.03	0.0525685	0.57202	27235	COQ2	coenzyme Q2 4-hydroxybenzoate polyprenyltransferase
218167_at	-0.068	0.033	-2.03	0.0525854	0.57202	51321	AMZ2	archaelysin family metallopeptidase 2
201744_s_at	-0.017	0.008	-2.03	0.0525882	0.57202	4060	LUM	lumican
221008_s_at	-0.008	0.004	-2.03	0.0526507	0.57202	64850	ETNPPL	ethanolamine-phosphate phospho-lyase
220078_at	-0.126	0.062	-2.03	0.0527004	0.57202	84196	USP48	ubiquitin specific peptidase 48
220560_at	-0.076	0.037	-2.03	0.0527215	0.57202	29125	C11orf21	chromosome 11 open reading frame 21
219604_s_at	-0.01	0.005	-2.03	0.0527236	0.57202	7551	ZNF3	zinc finger protein 3
211684_s_at	-0.077	0.038	-2.03	0.0527516	0.57202	1781	DYNC1I2	dynein, cytoplasmic 1, intermediate chain 2
206045_s_at	-0.007	0.003	-2.03	0.0527537	0.57202	8715	NOL4	nucleolar protein 4
217007_s_at	-0.018	0.009	-2.03	0.0528124	0.57202	8751	ADAM15	ADAM metallopeptidase domain 15
210339_s_at	-0.018	0.009	-2.03	0.0528186	0.57202	3817	KLK2	kallikrein related peptidase 2
203669_s_at	0.117	0.057	2.03	0.0528572	0.57202	8694	DGAT1	diacylglycerol O-acyltransferase 1
200640_at	-0.056	0.028	-2.03	0.0528616	0.57202	7534	YWHAZ	tyrosine 3-monooxygenase/tryptophan 5-monooxygenase activation protein, zeta
221288_at	0.014	0.007	2.03	0.0530142	0.573229	2845	GPR22	G protein-coupled receptor 22
212187_x_at	-0.165	0.082	-2.03	0.0530282	0.573229	5730	PTGDS	prostaglandin D2 synthase 21kDa (brain)
206771_at	-0.012	0.006	-2.03	0.0531077	0.57379	7380	UPK3A	uroplakin 3A
204401_at	0.129	0.063	2.03	0.0531799	0.574274	3783	KCNN4	potassium channel, calcium activated intermediate/small conductance subfamily N alpha,
206054_at	-0.008	0.004	-2.03	0.0532391	0.574616	3827	KNG1	kininogen 1
214957_at	-0.02	0.01	-2.02	0.0533337	0.574805	81569	ACTL8	actin-like 8
208381_s_at	0.01	0.005	2.02	0.0533698	0.574805	8879	SGPL1	sphingosine-1-phosphate lyase 1
218755_at	-0.02	0.01	-2.02	0.0533729	0.574805	10112	KIF20A	kinesin family member 20A
211589_at	0.01	0.005	2.02	0.0533933	0.574805	5371	PML	promyelocytic leukemia
205671_s_at	-0.315	0.156	-2.02	0.053442	0.574805	3112	HLA-DOB	major histocompatibility complex, class II, DO beta
221821_s_at	-0.091	0.045	-2.02	0.0534459	0.574805	54934	KANSL2	KAT8 regulatory NSL complex subunit 2
201277_s_at	-0.108	0.053	-2.02	0.0534709	0.574805	3182	HNRNPAB	heterogeneous nuclear ribonucleoprotein A/B
218294_s_at	0.088	0.044	2.02	0.0534832	0.574805	10762	NUP50	nucleoporin 50kDa
218102_at	-0.107	0.053	-2.02	0.0535203	0.574805	51071	DERA	deoxyribose-phosphate aldolase (putative)
203942_s_at	0.109	0.054	2.02	0.0535322	0.574805	2011	MARK2	MAP/microtubule affinity-regulating kinase 2
203083_at	0.015	0.008	2.02	0.0536152	0.575401	7058	THBS2	thrombospondin 2
206869_at	-0.012	0.006	-2.02	0.0537458	0.57601	1101	CHAD	chondroadherin
200790_at	-0.179	0.089	-2.02	0.0537567	0.57601	4953	ODC1	ornithine decarboxylase 1
212905_at	-0.159	0.079	-2.02	0.0538081	0.57601	23283	CSTF2T	cleavage stimulation factor, 3' pre-RNA, subunit 2, tau variant
216345_at	-0.039	0.019	-2.02	0.053832	0.57601	23053	ZSWIM8	zinc finger, SWIM-type containing 8
205622_at	0.028	0.014	2.02	0.0538604	0.57601	6610	SMPD2	sphingomyelin phosphodiesterase 2, neutral membrane (neutral sphingomyelinase)
206133_at	0.324	0.161	2.02	0.0538793	0.57601	54739	XAF1	XIAP associated factor 1
209354_at	0.115	0.057	2.02	0.0538873	0.57601	8764	TNFRSF14	tumor necrosis factor receptor superfamily, member 14
211930_at	-0.074	0.037	-2.02	0.0538929	0.57601	220988	HNRNPA3	heterogeneous nuclear ribonucleoprotein A3
208528_x_at	-0.007	0.003	-2.02	0.0539519	0.576345	6758	SSX5	synovial sarcoma, X breakpoint 5
220430_at	-0.014	0.007	-2.02	0.054038	0.57697	79927	FAM110D	family with sequence similarity 110, member D
211790_s_at	-0.017	0.009	-2.02	0.0540803	0.577126	8085	KMT2D	lysine (K)-specific methyltransferase 2D
213130_at	-0.019	0.01	-2.02	0.0541805	0.5779	25888	ZNF473	zinc finger protein 473
216962_at	-0.018	0.009	-2.02	0.0542617	0.578195	84268	RPAIN	RPA interacting protein
208752_x_at	-0.069	0.034	-2.02	0.0543191	0.578195	4673	NAP1L1	nucleosome assembly protein 1-like 1
213233_s_at	-0.128	0.063	-2.01	0.0543647	0.578195	55958	KLHL9	kelch-like family member 9
205483_s_at	0.503	0.25	2.01	0.0544052	0.578195	9636	ISG15	ISG15 ubiquitin-like modifier
201566_x_at	-0.109	0.054	-2.01	0.0544275	0.578195	3398	ID2	inhibitor of DNA binding 2, dominant negative helix-loop-helix protein
208603_s_at	0.009	0.004	2.01	0.0544328	0.578195	23542	MAPK8IP2	mitogen-activated protein kinase 8 interacting protein 2
207284_s_at	0.014	0.007	2.01	0.0544372	0.578195	444	ASPH	aspartate beta-hydroxylase
208627_s_at	-0.125	0.062	-2.01	0.0544495	0.578195	4904	YBX1	Y box binding protein 1
220515_at	-0.007	0.003	-2.01	0.0544576	0.578195	63904	DUSP21	dual specificity phosphatase 21
210410_s_at	-0.024	0.012	-2.01	0.0545841	0.579243	4439 /// 100532732	MSH5 /// MSH5-SAPCD1	mutS homolog 5 /// MSH5-SAPCD1 readthrough (NMD candidate)
211767_at	-0.011	0.005	-2.01	0.0546237	0.579369	84296	GINS4	GINS complex subunit 4 (Sld5 homolog)
214823_at	0.07	0.035	2.01	0.0546519	0.579374	7754	ZNF204P	zinc finger protein 204, pseudogene
220452_x_at	-0.061	0.03	-2.01	0.0546825	0.579404	---	---	---
221147_x_at	-0.01	0.005	-2.01	0.0547255	0.579564	51741	WWOX	WW domain containing oxidoreductase
205610_at	-0.018	0.009	-2.01	0.0547817	0.579866	8736	MYOM1	myomesin 1
203384_s_at	-0.092	0.046	-2.01	0.0548641	0.580443	2800	GOLGA1	golgin A1
221412_at	-0.013	0.007	-2.01	0.0549035	0.580515	57191	VN1R1	vomeronasal 1 receptor 1
220433_at	-0.01	0.005	-2.01	0.0549587	0.580515	79057	PRRG3	proline rich Gla (G-carboxyglutamic acid) 3 (transmembrane)
210110_x_at	-0.078	0.039	-2.01	0.0549652	0.580515	3189	HNRNPH3	heterogeneous nuclear ribonucleoprotein H3 (2H9)
210326_at	-0.01	0.005	-2.01	0.0549822	0.580515	189	AGXT	alanine-glyoxylate aminotransferase
220658_s_at	-0.008	0.004	-2.01	0.0550119	0.580534	56938	ARNTL2	aryl hydrocarbon receptor nuclear translocator-like 2
214227_at	-0.007	0.004	-2.01	0.0550713	0.580846	---	---	---
207315_at	0.098	0.049	2.01	0.0551285	0.580846	10666	CD226	CD226 molecule
220025_at	-0.01	0.005	-2.01	0.055149	0.580846	10716	TBR1	T-box, brain, 1
207805_s_at	-0.056	0.028	-2.01	0.0551527	0.580846	5715	PSMD9	proteasome 26S subunit, non-ATPase 9
206269_at	-0.012	0.006	-2.01	0.055187	0.580913	8521	GCM1	glial cells missing homolog 1 (Drosophila)
207582_at	0.027	0.014	2.01	0.0552241	0.580978	5301	PIN1P1	peptidylprolyl cis/trans isomerase, NIMA-interacting 1 pseudogene 1
206678_at	0.006	0.003	2.01	0.0552489	0.580978	2554	GABRA1	gamma-aminobutyric acid (GABA) A receptor, alpha 1
208460_at	-0.006	0.003	-2.01	0.0552886	0.581103	10052	GJC1	gap junction protein gamma 1
220766_at	-0.006	0.003	-2.01	0.0553253	0.581137	54766	BTG4	B-cell translocation gene 4
217535_at	0.068	0.034	2.01	0.0553475	0.581137	---	---	---
209920_at	0.115	0.057	2.01	0.0554174	0.581578	659	BMPR2	bone morphogenetic protein receptor type II
208965_s_at	0.111	0.055	2.01	0.0554677	0.58181	3428	IFI16	interferon, gamma-inducible protein 16
208331_at	-0.012	0.006	-2	0.0554953	0.58181	9083	BPY2	basic charge, Y-linked, 2
219973_at	0.024	0.012	2	0.0555289	0.581871	79642	ARSJ	arylsulfatase family, member J
200595_s_at	-0.095	0.048	-2	0.0556514	0.582861	8661	EIF3A	eukaryotic translation initiation factor 3, subunit A
53991_at	-0.011	0.005	-2	0.0557746	0.583858	27147	DENND2A	DENN/MADD domain containing 2A
205285_s_at	0.095	0.048	2	0.0558988	0.584682	2533	FYB	FYN binding protein
221089_at	-0.008	0.004	-2	0.0559155	0.584682	50508	NOX3	NADPH oxidase 3
210764_s_at	-0.015	0.007	-2	0.0559382	0.584682	3491	CYR61	cysteine-rich, angiogenic inducer, 61
214931_s_at	-0.164	0.082	-2	0.0559654	0.584682	6733	SRPK2	SRSF protein kinase 2
209202_s_at	-0.038	0.019	-2	0.0560319	0.584857	2137	EXTL3	exostosin-like glycosyltransferase 3
[truncated: 20,217 more rows]

## Sheet: PTSD_vs_Cont
Suppl. Table 2C. Single gene expression analysis statistics for PTSD/Cont comparison. The highlighted rows represent significant DEG at FDR of 10%.
Probeset ID	Regression	Standard	T-Value	P-Value	q-value	Entrez Gene	Gene Symbol	Gene Title
205915_x_at	-0.034	0.006	-6.04	2.21855e-06	0.0119485	2902	GRIN1	glutamate receptor, ionotropic, N-methyl D-aspartate 1
217144_at	-0.542	0.108	-5	3.34363e-05	0.0692719	---	---	---
219838_at	-0.02	0.004	-4.69	7.58033e-05	0.0815017	64927	TTC23	tetratricopeptide repeat domain 23
200633_at	-0.228	0.049	-4.61	9.44542e-05	0.0884551	7314	UBB	ubiquitin B
213695_at	-0.026	0.006	-4.51	0.000122276	0.0924803	5446	PON3	paraoxonase 3
210782_x_at	-0.056	0.013	-4.37	0.000178989	0.112509	2902	GRIN1	glutamate receptor, ionotropic, N-methyl D-aspartate 1
209152_s_at	-0.246	0.057	-4.29	0.000216086	0.116302	6929	TCF3	transcription factor 3
202648_at	-0.17	0.041	-4.14	0.000321067	0.15181	6223	RPS19	ribosomal protein S19
213600_at	-0.185	0.045	-4.09	0.000369233	0.157384	23094	SIPA1L3	signal-induced proliferation-associated 1 like 3
215366_at	-0.038	0.01	-4.04	0.0004254	0.166515	23161	SNX13	sorting nexin 13
210776_x_at	-0.154	0.038	-4.01	0.000451945	0.170698	6929	TCF3	transcription factor 3
201188_s_at	-0.125	0.032	-3.95	0.000528496	0.180601	3710	ITPR3	inositol 1,4,5-trisphosphate receptor, type 3
214211_at	-0.203	0.052	-3.92	0.000573129	0.189827	2495	FTH1	ferritin, heavy polypeptide 1
207850_at	-0.028	0.007	-3.85	0.000697302	0.205644	2921	CXCL3	chemokine (C-X-C motif) ligand 3
216680_s_at	-0.225	0.059	-3.8	0.000791698	0.217668	2050	EPHB4	EPH receptor B4
206483_at	-0.76	0.201	-3.79	0.000803193	0.217668	23639	LRRC6	leucine rich repeat containing 6
217996_at	-0.038	0.01	-3.79	0.000808847	0.217668	22822	PHLDA1	pleckstrin homology-like domain, family A, member 1
217125_at	-0.265	0.072	-3.67	0.00110976	0.252839	23668	UBBP2	ubiquitin B pseudogene 2
205889_s_at	-0.035	0.01	-3.62	0.00124663	0.260483	9832	JAKMIP2	janus kinase and microtubule interacting protein 2
210999_s_at	-0.119	0.033	-3.61	0.00128902	0.260483	2887	GRB10	growth factor receptor bound protein 10
211190_x_at	-0.191	0.053	-3.61	0.00127101	0.260483	8832	CD84	CD84 molecule
213134_x_at	-0.324	0.09	-3.61	0.00127507	0.260483	10950	BTG3	BTG family, member 3
214933_at	-0.422	0.117	-3.6	0.00129927	0.260483	773	CACNA1A	calcium channel, voltage-dependent, P/Q type, alpha 1A subunit
203313_s_at	-0.255	0.071	-3.58	0.0013733	0.263529	7050	TGIF1	TGFB-induced factor homeobox 1
221657_s_at	-0.146	0.041	-3.58	0.00137656	0.263529	140459	ASB6	ankyrin repeat and SOCS box containing 6
213945_s_at	-0.129	0.036	-3.56	0.00144786	0.271049	23225	NUP210	nucleoporin 210kDa
213556_at	-0.032	0.009	-3.54	0.00151457	0.276329	390940	PINLYP	phospholipase A2 inhibitor and LY6/PLAUR domain containing
216336_x_at	-0.238	0.067	-3.53	0.00158685	0.277747	4493	MT1E	metallothionein 1E
209060_x_at	-0.146	0.042	-3.48	0.00179952	0.297637	8202	NCOA3	nuclear receptor coactivator 3
208604_s_at	-0.026	0.007	-3.47	0.00184857	0.297637	3200	HOXA3	homeobox A3
208536_s_at	-0.037	0.011	-3.46	0.00185423	0.297637	10018	BCL2L11	BCL2-like 11 (apoptosis facilitator)
214757_at	-0.18	0.053	-3.4	0.00218976	0.329027	5380	PMS2P2	PMS1 homolog 2, mismatch repair system component pseudogene 2
207038_at	-0.2	0.059	-3.37	0.00233175	0.336224	9120	SLC16A6	solute carrier family 16, member 6
221562_s_at	-0.115	0.034	-3.37	0.00237411	0.336224	23410	SIRT3	sirtuin 3
201625_s_at	-0.278	0.083	-3.35	0.00250581	0.336224	3638	INSIG1	insulin induced gene 1
218284_at	-0.126	0.038	-3.35	0.00250602	0.336224	4088	SMAD3	SMAD family member 3
212427_at	-0.132	0.04	-3.34	0.00254956	0.336224	23392	KIAA0368	KIAA0368
213002_at	-0.269	0.081	-3.32	0.00266083	0.338961	4082	MARCKS	myristoylated alanine-rich protein kinase C substrate
213005_s_at	-0.532	0.162	-3.29	0.00287494	0.342959	23189	KANK1	KN motif and ankyrin repeat domains 1
215072_x_at	-0.039	0.012	-3.29	0.00290286	0.342959	26098	EDRF1	erythroid differentiation regulatory factor 1
221235_s_at	-0.113	0.034	-3.29	0.00286656	0.342959	9392	TGFBRAP1	transforming growth factor beta receptor associated protein 1
202985_s_at	-0.086	0.026	-3.27	0.00306031	0.342959	9529	BAG5	BCL2-associated athanogene 5
206196_s_at	-0.876	0.269	-3.25	0.00318745	0.342959	10900	RUNDC3A	RUN domain containing 3A
216392_s_at	-0.183	0.056	-3.25	0.00319692	0.342959	11196	SEC23IP	SEC23 interacting protein
208008_at	-0.027	0.008	-3.24	0.00324978	0.342959	26083	TBC1D29	TBC1 domain family, member 29
206623_at	-0.016	0.005	-3.23	0.00331766	0.346724	5145	PDE6A	phosphodiesterase 6A, cGMP-specific, rod, alpha
218299_at	-0.054	0.017	-3.23	0.00337722	0.351243	53838	C11orf24	chromosome 11 open reading frame 24
204047_s_at	-0.236	0.073	-3.22	0.00341798	0.351784	9749	PHACTR2	phosphatase and actin regulator 2
217580_x_at	-0.192	0.06	-3.22	0.00344779	0.351784	---	---	---
208268_at	-0.293	0.091	-3.21	0.00349953	0.353712	10863	ADAM28	ADAM metallopeptidase domain 28
207761_s_at	-0.226	0.071	-3.19	0.00366526	0.361705	25840	METTL7A	methyltransferase like 7A
214629_x_at	-0.1	0.031	-3.19	0.00367727	0.361705	57142	RTN4	reticulon 4
217257_at	-0.309	0.097	-3.19	0.0037345	0.362158	6452	SH3BP2	SH3-domain binding protein 2
219880_at	-0.155	0.049	-3.19	0.00373018	0.362158	101928649	CTC-338M12.4	uncharacterized LOC101928649
204206_at	-0.152	0.048	-3.17	0.00385345	0.364019	4335	MNT	MAX network transcriptional repressor
212112_s_at	-0.12	0.038	-3.17	0.00385514	0.364019	23673	STX12	syntaxin 12
216173_at	-0.192	0.061	-3.17	0.00392386	0.36889	---	---	---
216242_x_at	-0.252	0.08	-3.16	0.00400921	0.37365	84820 /// 246721 /// 548644	POLR2J2 /// POLR2J3 /// POLR2J4	polymerase (RNA) II (DNA directed) polypeptide J2 /// polymerase (RNA) II (DNA directed
200951_s_at	-0.222	0.071	-3.14	0.00419056	0.381597	894	CCND2	cyclin D2
210504_at	-0.643	0.207	-3.11	0.00450055	0.385403	10661	KLF1	Kruppel-like factor 1 (erythroid)
218489_s_at	-0.041	0.013	-3.09	0.00467911	0.385403	210	ALAD	aminolevulinate dehydratase
202174_s_at	-0.126	0.041	-3.08	0.00486884	0.385403	5108	PCM1	pericentriolar material 1
215930_s_at	-0.131	0.043	-3.08	0.00479724	0.385403	4253	CTAGE5	CTAGE family, member 5
200897_s_at	-0.52	0.169	-3.07	0.0049947	0.385403	23022	PALLD	palladin, cytoskeletal associated protein
202640_s_at	-0.102	0.033	-3.07	0.00501791	0.385403	8498	RANBP3	RAN binding protein 3
211150_s_at	-0.205	0.067	-3.07	0.00494812	0.385403	1737	DLAT	dihydrolipoamide S-acetyltransferase
209522_s_at	-0.278	0.091	-3.06	0.00505734	0.385403	1384	CRAT	carnitine O-acetyltransferase
208111_at	-0.033	0.011	-3.04	0.00529687	0.391873	554	AVPR2	arginine vasopressin receptor 2
213811_x_at	-0.142	0.047	-3.03	0.00550337	0.392739	6929	TCF3	transcription factor 3
51176_at	-0.149	0.049	-3.03	0.00550107	0.392739	9442	MED27	mediator complex subunit 27
204409_s_at	-0.06	0.02	-3.02	0.00565217	0.392739	9086	EIF1AY	eukaryotic translation initiation factor 1A, Y-linked
206820_at	-0.024	0.008	-3.02	0.00563165	0.392739	3268	AGFG2	ArfGAP with FG repeats 2
212323_s_at	-0.283	0.094	-3.02	0.0056619	0.392739	55187	VPS13D	vacuolar protein sorting 13 homolog D (S. cerevisiae)
215169_at	-0.547	0.182	-3	0.00589207	0.396403	9906	SLC35E2	solute carrier family 35, member E2
215834_x_at	-0.016	0.005	-3	0.00584124	0.394894	949	SCARB1	scavenger receptor class B, member 1
206250_x_at	-0.013	0.004	-2.99	0.00596393	0.399971	552	AVPR1A	arginine vasopressin receptor 1A
219138_at	-0.196	0.066	-2.99	0.00600084	0.399971	9045	RPL14	ribosomal protein L14
206582_s_at	-0.03	0.01	-2.98	0.00612326	0.401107	9289	ADGRG1	adhesion G protein-coupled receptor G1
211303_x_at	-0.024	0.008	-2.98	0.00616911	0.401107	219595	FOLH1B	folate hydrolase 1B
209016_s_at	-0.031	0.01	-2.97	0.0062594	0.401515	3855	KRT7	keratin 7, type II
207661_s_at	-0.02	0.007	-2.96	0.00643748	0.405237	9644	SH3PXD2A	SH3 and PX domains 2A
208377_s_at	-0.022	0.007	-2.95	0.00664725	0.40834	778	CACNA1F	calcium channel, voltage-dependent, L type, alpha 1F subunit
209266_s_at	-0.027	0.009	-2.94	0.00684544	0.410794	64116	SLC39A8	solute carrier family 39 (zinc transporter), member 8
200835_s_at	-0.176	0.06	-2.93	0.00701889	0.413994	4134	MAP4	microtubule associated protein 4
205871_at	-0.532	0.181	-2.93	0.00694964	0.412165	5342 /// 5343	PLGLB1 /// PLGLB2	plasminogen-like B1 /// plasminogen-like B2
207582_at	-0.05	0.017	-2.9	0.00743076	0.429952	5301	PIN1P1	peptidylprolyl cis/trans isomerase, NIMA-interacting 1 pseudogene 1
209409_at	-0.288	0.099	-2.9	0.00753729	0.429952	2887	GRB10	growth factor receptor bound protein 10
209509_s_at	-0.331	0.114	-2.9	0.00745255	0.429952	1798	DPAGT1	dolichyl-phosphate (UDP-N-acetylglucosamine) N-acetylglucosaminephosphotransferase 1 (G
[truncated: 22,127 more rows]
