# Supplementary material for: Gene Expression Differences Between Young Adults Based on Trauma History and Post-traumatic Stress Disorder
Source: Front Psychiatry. 2021 Apr 8;12:581093. doi: 10.3389/fpsyt.2021.581093 (PMC8060466; doi:10.3389/fpsyt.2021.581093)
Supplement: Supplementary Table 3A — The entire list of genes with their espective gene significance and module membership correlation values across all modules identified in PTSD/Cont comparison. [file Table_3.XLSX]

## Sheet: PTSD_Controls
Suppl. Table 3A. The entire list of genes with their espective gene significance and module membership correaltion values across all modules identified in PTSD/Cont comparison
Probe_ID	GeneSymbol	moduleColor	GS.Diagnosis	p.GS.Diagnosis	MMcyan	p.MMcyan	MMtan	p.MMtan	MMdarkred	p.MMdarkred	MMblack	p.MMblack	MMgrey	p.MMgrey	MMmidnightblue	p.MMmidnightblue	MMroyalblue	p.MMroyalblue	MMsalmon	p.MMsalmon	MMgreen	p.MMgreen	MMred	p.MMred	MMblue	p.MMblue	MMlightgreen	p.MMlightgreen	MMmagenta	p.MMmagenta	MMbrown	p.MMbrown	MMgrey60	p.MMgrey60	MMgreenyellow	p.MMgreenyellow	MMlightyellow	p.MMlightyellow	MMpink	p.MMpink
210552_s_at	RALGPS1	black	0.604846	0.00174181	-0.564458	0.00406112	0.363981	0.0803784	-0.350896	0.0927224	0.535692	0.00697822	-0.123953	0.5639	-0.390322	0.0593371	0.239955	0.258739	0.147743	0.490855	0.216991	0.308447	0.0275965	0.898148	0.355399	0.088325	-0.10852	0.613733	0.0835254	0.697998	0.0890039	0.679186	0.338697	0.105457	-0.189922	0.374066	-0.0836231	0.697661	-0.114531	0.59411
206694_at	PNLIPRP1	black	0.582405	0.0028254	-0.661351	0.000433259	0.508384	0.0111933	-0.514911	0.0100322	0.715931	8.36016e-05	-0.516238	0.0098088	-0.612144	0.00147681	0.293999	0.163182	0.439812	0.0315086	0.423674	0.0391038	0.206967	0.331866	-0.00545999	0.979799	-0.370332	0.0748551	0.198628	0.35214	0.312384	0.13724	0.423628	0.0391271	0.0916843	0.670049	-0.200344	0.347909	-0.14606	0.495862
207266_x_at	RBMS1	black	0.519935	0.00920799	-0.606099	0.00169362	0.364793	0.079656	-0.453805	0.0259201	0.540568	0.0063873	-0.353011	0.090637	-0.529842	0.00774652	0.227976	0.283982	0.371687	0.0737149	0.191337	0.370449	0.0309996	0.885664	0.329679	0.115667	-0.218481	0.305055	-0.0528549	0.806237	0.273714	0.19559	0.211137	0.321997	-0.0275897	0.898173	-0.370763	0.0744909	-0.311486	0.138433
222341_x_at	---	black	0.51272	0.0104104	-0.439788	0.031519	0.282741	0.180666	-0.352934	0.0907122	0.250574	0.237609	-0.388457	0.0606699	-0.0983693	0.647459	0.305117	0.147114	0.439187	0.0317792	0.211488	0.321176	0.275466	0.19263	0.188349	0.378109	-0.15195	0.478453	0.0602265	0.779822	0.250663	0.237438	-0.0725836	0.736081	0.1415	0.509555	0.519503	0.00927657	-0.0392601	0.855476
218866_s_at	POLR3K	black	0.50441	0.0119531	-0.52092	0.00905319	0.350901	0.092718	-0.547387	0.00563154	0.692293	0.000177951	-0.31789	0.130081	-0.439126	0.0318055	0.621688	0.00118285	0.319634	0.127871	0.303852	0.148882	0.176127	0.41037	0.0791622	0.713105	-0.33859	0.105573	0.0865716	0.687516	0.368003	0.0768461	0.432454	0.0348108	-0.365346	0.0791659	-0.164604	0.442127	-0.0326335	0.879679
211851_x_at	BRCA1	black	0.502214	0.0123908	-0.615416	0.00136969	0.422675	0.0396176	-0.602415	0.00183867	0.869626	3.44502e-08	-0.50261	0.0123109	-0.448046	0.028115	0.541353	0.0062962	0.385541	0.0628	0.335411	0.109097	0.227781	0.284404	0.0182112	0.932691	-0.398164	0.0539786	0.0882376	0.681807	0.412566	0.0451222	0.420186	0.0409209	-0.151528	0.479691	-0.0494613	0.818469	-0.0431493	0.841328
205406_s_at	SPA17	black	0.467006	0.0214063	-0.60769	0.0016341	0.464893	0.0220827	-0.457125	0.0247189	0.85963	7.39626e-08	-0.417481	0.0423754	-0.546611	0.00571364	0.480968	0.0173469	0.213179	0.31723	0.321412	0.125646	0.197754	0.354306	-0.119001	0.579692	-0.369057	0.0759398	0.190265	0.373188	0.304859	0.147473	0.446034	0.0289156	-0.292961	0.164742	-0.0747188	0.728599	-0.0465604	0.828958
209868_s_at	RBMS1	black	0.463945	0.0223917	-0.513895	0.0102061	0.334867	0.109708	-0.49448	0.0140386	0.58079	0.0029216	-0.466466	0.0215775	-0.461406	0.0232362	0.198491	0.352479	0.357083	0.0867211	0.328371	0.117206	0.211856	0.320313	0.280086	0.184971	-0.224422	0.29176	0.0851753	0.692314	0.374613	0.071297	0.259648	0.220479	-0.0702125	0.744417	-0.423011	0.039444	-0.0181629	0.932869
217958_at	TRAPPC4	black	0.459305	0.0239548	-0.518076	0.00950619	0.212347	0.319168	-0.501333	0.0125702	0.613867	0.00141954	-0.237127	0.264564	-0.287387	0.1733	0.634285	0.000872661	-0.0496754	0.817696	0.217358	0.30761	0.138485	0.518707	-0.107431	0.617316	-0.436389	0.0330124	-0.00175162	0.993519	0.45479	0.025559	0.286857	0.174129	-0.372145	0.0733318	0.119681	0.577512	0.00267033	0.99012
210963_s_at	GYG2	black	0.45654	0.024927	-0.335984	0.108455	0.520988	0.0090425	-0.470073	0.0204547	0.504047	0.0120247	-0.679154	0.000262971	-0.241408	0.255778	0.381491	0.0658532	0.42366	0.039111	0.677396	0.000276674	0.608868	0.00159116	-0.0285458	0.894663	-0.135643	0.527406	0.46886	0.0208267	0.412273	0.0452897	0.181232	0.396715	0.126121	0.557048	0.0417633	0.846364	0.379824	0.0671426
213450_s_at	ICOSLG	black	0.447125	0.0284792	-0.527351	0.00809445	0.342372	0.101492	-0.385587	0.0627664	0.85784	8.42836e-08	-0.281048	0.183403	-0.520902	0.00905606	0.354306	0.0893775	0.240019	0.258606	0.291382	0.167137	0.0331099	0.877935	0.0453855	0.833214	-0.284699	0.177537	0.0449998	0.834612	0.191848	0.369149	0.480635	0.0174359	-0.345681	0.0980175	-0.0820906	0.702954	-0.0380186	0.860001
212772_s_at	ABCA2	black	0.429682	0.0361235	-0.511095	0.0106984	0.452421	0.0264347	-0.542152	0.00620459	0.655086	0.000512574	-0.541552	0.00627329	-0.44076	0.031102	0.414114	0.0442422	0.264733	0.211249	0.561296	0.00432025	0.34728	0.096371	0.245325	0.247906	-0.187768	0.379608	0.170659	0.425279	0.461988	0.0230405	0.259071	0.221544	-0.01818	0.932805	-0.444905	0.029373	0.0947563	0.659632
206638_at	HTR2B	black	0.426727	0.0375659	-0.482267	0.0170036	0.395578	0.0557026	-0.389481	0.0599355	0.641594	0.000727052	-0.352287	0.0913472	-0.411805	0.0455594	0.296542	0.159403	0.114719	0.593499	0.403057	0.0508298	0.00100494	0.996282	0.204343	0.338169	-0.15236	0.477252	-0.0946732	0.659913	0.255941	0.227376	0.256594	0.22615	-0.115614	0.590601	-0.0688178	0.749333	-0.221978	0.297185
201461_s_at	MAPKAPK2	black	0.414071	0.0442664	-0.57377	0.00337285	0.267537	0.206272	-0.398931	0.0534754	0.59533	0.00214754	-0.241486	0.25562	-0.742334	3.27742e-05	0.0499907	0.816558	0.602837	0.00182153	0.160246	0.454467	-0.0915246	0.670592	-0.0356539	0.868633	-0.455942	0.0251416	0.0621709	0.772892	0.111861	0.602792	0.565899	0.00394746	-0.0408059	0.849847	-0.450708	0.0270827	-0.313065	0.136339
200943_at	HMGN1	black	0.412958	0.0448977	-0.575521	0.00325514	0.280296	0.184628	-0.371958	0.073488	0.557509	0.00464883	-0.124266	0.562907	-0.545475	0.00583555	0.539933	0.00646185	0.431515	0.035251	0.0441611	0.837654	-0.211562	0.321001	-0.168425	0.431453	-0.493082	0.0143549	-0.0258538	0.90455	0.222765	0.295431	0.390437	0.0592561	-0.236967	0.264895	-0.00280486	0.989622	-0.354637	0.0890579
206166_s_at	CLCA2	black	0.410219	0.0464817	-0.469149	0.0207376	0.620074	0.00122868	-0.496934	0.0134975	0.631894	0.000925448	-0.705754	0.000116762	-0.376217	0.0699979	0.543821	0.00601681	0.258544	0.222518	0.655834	0.000502498	0.568494	0.00374955	-0.110494	0.607258	-0.185829	0.384639	0.558851	0.00453009	0.445172	0.0292643	0.335361	0.109153	-0.0227847	0.915839	-0.249238	0.240204	0.361739	0.0824008
214650_x_at	MOG	black	0.409225	0.0470672	-0.524298	0.00853851	0.335782	0.108681	-0.396587	0.0550246	0.617239	0.00131294	-0.403849	0.0503346	-0.623323	0.00113788	0.285509	0.176253	0.697054	0.000153703	0.214616	0.313902	-0.0202671	0.925111	-0.151219	0.480597	-0.428311	0.0367872	0.057769	0.788603	0.182854	0.392429	0.422908	0.0394973	-0.193081	0.36602	-0.144535	0.500422	-0.31916	0.128469
215504_x_at	ANKRD10-IT1	black	0.403561	0.0505139	-0.419718	0.0411695	0.0455509	0.832615	-0.640399	0.000749317	0.681839	0.000243189	-0.336899	0.107437	-0.299923	0.154474	0.547383	0.00563203	0.440387	0.0312616	0.15813	0.460524	0.320171	0.127195	-0.048913	0.820449	-0.530926	0.00759908	-0.055729	0.795912	0.40706	0.0483626	0.284706	0.177525	-0.204795	0.337079	0.0796685	0.711347	0.154381	0.471359
202155_s_at	NUP214	black	0.389947	0.0596037	-0.696546	0.000156146	0.198494	0.352471	-0.649766	0.000589495	0.561278	0.00432178	-0.315443	0.133229	-0.637931	0.000797173	0.352036	0.0915941	0.556502	0.00473959	0.0879558	0.682771	0.149457	0.485782	0.0882914	0.681622	-0.592965	0.00226	0.00241875	0.99105	0.318013	0.129925	0.359822	0.084159	-0.262859	0.21462	-0.441542	0.0307697	-0.228363	0.283143
205954_at	RXRG	black	0.380032	0.0669807	-0.435627	0.0333547	0.352835	0.0908097	-0.285473	0.176309	0.369618	0.0754608	-0.283515	0.179425	-0.231017	0.277432	0.444358	0.0295969	0.113595	0.597147	0.214699	0.31371	0.29271	0.165121	0.186945	0.381739	-0.292083	0.16607	0.218311	0.305441	0.158494	0.45948	0.327497	0.118242	-0.0827458	0.700689	-0.19129	0.370569	-0.0334784	0.876587
220490_at	SERINC2	black	0.37331	0.0723663	-0.525404	0.00837531	0.178856	0.403036	-0.518669	0.00941024	0.812941	1.38308e-06	-0.257899	0.223716	-0.466089	0.0216976	0.272564	0.197549	0.331139	0.113967	0.0625953	0.771382	-0.00861259	0.96814	-0.011345	0.95804	-0.391427	0.0585587	-0.233124	0.27295	0.264842	0.211054	0.251865	0.23512	-0.127504	0.552697	0.0117082	0.956698	-0.227272	0.285512
220497_at	ZNF214	black	0.367375	0.07739	-0.334999	0.10956	0.360946	0.0831249	-0.586636	0.00258595	0.824025	7.46377e-07	-0.571832	0.00350731	-0.181648	0.395611	0.433126	0.0344983	0.28558	0.17614	0.512519	0.0104457	0.4579	0.0244448	0.188168	0.378576	-0.118701	0.580655	0.120619	0.574511	0.529017	0.00786038	0.185269	0.386098	0.0148417	0.945124	0.0146881	0.945691	0.371584	0.0738005
220745_at	IL19	black	0.364719	0.0797214	-0.57137	0.00354004	0.535166	0.0070446	-0.62066	0.00121187	0.754039	2.08694e-05	-0.70652	0.000113916	-0.264889	0.21097	0.620858	0.00120622	0.311236	0.138767	0.64974	0.000589902	0.525147	0.008413	-0.0286944	0.894118	-0.394635	0.0563413	0.331819	0.113182	0.615108	0.00137947	0.282609	0.180878	-0.116782	0.586829	0.0914531	0.670835	0.223813	0.293106
203832_at	SNRPF	black	0.363559	0.0807562	-0.531962	0.0074603	0.29482	0.161955	-0.461321	0.0232651	0.712714	9.30518e-05	-0.22786	0.284233	-0.348546	0.0950812	0.427835	0.0370197	0.308541	0.1424	0.406678	0.0485938	0.00542173	0.979941	0.271094	0.200074	-0.285887	0.175656	-0.0661491	0.758767	0.29125	0.167337	0.362179	0.0820002	-0.374672	0.071249	0.114532	0.594105	-0.0562714	0.793967
219549_s_at	RTN3	black	0.350578	0.0930398	-0.484335	0.0164686	0.197503	0.354931	-0.325144	0.121067	0.301015	0.152906	-0.198633	0.352127	-0.510884	0.0107363	0.161197	0.45176	0.559658	0.00445987	0.0214628	0.920707	-0.0550062	0.798506	0.10203	0.635213	-0.447824	0.0282022	-0.0540789	0.801836	0.0778502	0.717669	0.304682	0.14772	-0.0461759	0.83035	-0.369152	0.0758585	-0.438858	0.031922
221499_s_at	STX16	black	0.339832	0.10422	-0.56327	0.00415691	0.295825	0.160462	-0.574028	0.00335529	0.640847	0.000740893	-0.374334	0.0715251	-0.371585	0.0738001	0.352345	0.0912902	0.301168	0.152687	0.202373	0.342946	-0.0259337	0.904257	0.112259	0.601494	-0.283422	0.179573	-0.148718	0.487968	0.556391	0.00474973	0.145336	0.498024	-0.245019	0.248516	-0.0291166	0.892568	-0.315817	0.132744
215534_at	---	black	0.328811	0.116686	-0.397588	0.0543589	0.20074	0.346939	-0.524566	0.00849872	0.52925	0.00782804	-0.391569	0.0584589	-0.149745	0.484933	0.402686	0.0510638	0.325871	0.120189	0.287968	0.172394	0.470448	0.0203406	0.193329	0.365392	-0.35521	0.0885064	0.22102	0.299328	0.470048	0.0204623	0.303243	0.14974	-0.128775	0.54871	-0.213276	0.317005	0.242189	0.254196
203336_s_at	ITGB1BP1	black	0.324547	0.121791	-0.530494	0.00765752	0.374997	0.0709846	-0.555744	0.00480891	0.727229	5.67305e-05	-0.614686	0.00139299	-0.3724	0.0731203	0.601129	0.00189174	0.297734	0.157652	0.463742	0.0224581	0.352086	0.0915444	-0.293474	0.16397	-0.495993	0.013703	0.262605	0.215079	0.485804	0.0160969	0.378826	0.0679239	-0.350941	0.0926778	0.0299947	0.889347	0.130756	0.542526
204785_x_at	IFNAR2	black	0.322404	0.124416	-0.41467	0.0439296	0.14057	0.512368	-0.145498	0.49754	0.378914	0.0678548	-0.0895512	0.677317	-0.556714	0.00472041	0.0533648	0.804403	0.232505	0.274262	0.04771	0.824798	-0.203795	0.339495	-0.0753051	0.726548	-0.295676	0.160682	0.0216441	0.920039	-0.0353954	0.869577	0.560509	0.00438692	-0.338671	0.105484	-0.249743	0.239221	-0.266195	0.208644
214857_at	RPARP-AS1	black	0.315891	0.132648	-0.407309	0.0482121	0.0718964	0.738494	-0.45491	0.0255153	0.648993	0.000601467	-0.050162	0.81594	-0.335337	0.10918	0.321167	0.125951	0.124009	0.563722	-0.00834756	0.96912	-0.18007	0.399799	0.148711	0.48799	-0.277121	0.189862	-0.383854	0.0640588	0.184371	0.388446	0.117953	0.583057	-0.232289	0.27472	0.069693	0.746247	-0.191419	0.370242
201981_at	PAPPA	black	0.311173	0.138851	-0.557022	0.0046925	0.435622	0.0333568	-0.504708	0.0118948	0.842024	2.48917e-07	-0.407521	0.0480841	-0.455805	0.025191	0.650504	0.000578261	0.172545	0.420101	0.360912	0.0831558	0.0644527	0.764782	-0.159744	0.4559	-0.413104	0.0448147	0.0728115	0.735281	0.444424	0.0295699	0.436598	0.032919	-0.297264	0.158341	-0.110718	0.606527	-0.0558175	0.795595
205610_at	MYOM1	black	0.310987	0.139099	-0.287784	0.17268	0.127199	0.553654	-0.438229	0.0321972	0.689001	0.00019661	-0.186454	0.383012	-0.0872425	0.685215	0.323375	0.123221	-0.012116	0.955191	0.251302	0.236204	0.325515	0.120618	0.241976	0.254627	-0.165	0.441014	-0.0428769	0.842317	0.305721	0.146275	0.0929966	0.665591	-0.0993424	0.644195	0.123953	0.5639	0.366756	0.0779282
205195_at	AP1S1	black	0.307322	0.144066	-0.389623	0.0598346	0.0633825	0.768583	-0.484261	0.0164874	0.749113	2.53089e-05	-0.253497	0.231998	-0.385247	0.0630184	0.305556	0.146503	0.321854	0.125097	0.270634	0.200868	0.218907	0.304088	-0.00686091	0.974618	-0.455457	0.0253167	0.104862	0.625806	0.276229	0.191351	0.583795	0.00274477	-0.232232	0.274843	-0.324653	0.121663	0.276403	0.19106
221176_x_at	---	black	0.305238	0.146945	-0.292483	0.165464	0.108712	0.613103	-0.540062	0.00644667	0.713324	9.11925e-05	-0.231366	0.276687	-0.178176	0.404858	0.475571	0.0188344	0.225756	0.288825	0.244724	0.249104	0.122977	0.566996	-0.0775008	0.718886	-0.341316	0.10262	-0.0465596	0.828961	0.541837	0.00624062	0.229398	0.280908	-0.24528	0.247997	0.133575	0.533781	0.172951	0.418993
205525_at	CALD1	black	0.293418	0.164054	-0.348568	0.0950591	0.481936	0.0170906	-0.494123	0.0141189	0.763755	1.40768e-05	-0.588537	0.00248411	-0.225934	0.288434	0.546446	0.00573123	0.0148945	0.944929	0.554089	0.00496325	0.405507	0.0493081	-0.0830473	0.699648	-0.128172	0.550598	0.196664	0.35702	0.55647	0.0047425	0.115718	0.590266	-0.141759	0.508771	0.0416129	0.846911	0.285733	0.175898
203094_at	MAD2L1BP	black	0.278429	0.187694	-0.586455	0.00259581	0.293024	0.164647	-0.47811	0.0181223	0.627167	0.00103794	-0.403432	0.0505946	-0.441042	0.0309821	0.381267	0.0660259	0.0522701	0.808342	0.143674	0.503003	0.151529	0.479688	-0.146728	0.493873	-0.310514	0.139734	-0.0505478	0.814548	0.47869	0.0179626	0.100414	0.640608	-0.175999	0.410715	-0.0233406	0.913793	-0.217632	0.306985
216774_at	---	black	0.278164	0.188132	-0.391748	0.0583339	0.406429	0.0487451	-0.38021	0.0668426	0.574526	0.0033216	-0.359939	0.0840515	-0.237649	0.263481	0.529059	0.00785461	0.269306	0.203174	0.364789	0.0796591	0.01254	0.953625	0.0778645	0.717619	-0.170559	0.425553	0.142313	0.507101	0.348431	0.0951986	0.396785	0.0548924	-0.368773	0.0761831	-0.0748395	0.728176	-0.0418127	0.846184
207748_at	---	black	0.267539	0.206269	-0.586777	0.00257828	0.332682	0.11219	-0.658926	0.000462607	0.845316	2.00665e-07	-0.436496	0.0329644	-0.481219	0.0172802	0.545802	0.00580022	0.555917	0.00479309	0.230619	0.278284	0.0828124	0.700459	-0.140763	0.511786	-0.539295	0.00653743	-0.0358921	0.867763	0.450874	0.0270193	0.425103	0.0383777	-0.209277	0.326378	-0.0500441	0.816365	-0.168032	0.432543
221459_at	TAAR5	black	0.261471	0.217141	-0.169034	0.429765	0.102263	0.634438	-0.541058	0.00633036	0.470917	0.0201986	-0.517614	0.00958161	-0.0559541	0.795104	0.356254	0.0875078	0.470307	0.0203835	0.542704	0.00614203	0.544343	0.00595913	0.142869	0.505426	-0.242309	0.253954	0.200008	0.348737	0.500008	0.0128437	0.215592	0.311652	-0.165291	0.440196	-0.0291418	0.892476	0.474911	0.0190231
211961_s_at	RAB7A	black	0.254031	0.230983	-0.42928	0.0363173	0.246702	0.245178	-0.480609	0.0174428	0.491784	0.0146537	-0.272742	0.197246	-0.25577	0.227696	0.483555	0.0166689	0.252639	0.233637	0.135308	0.528437	0.06285	0.770476	0.135236	0.528657	-0.410431	0.0463577	-0.0840314	0.696253	0.416073	0.0431485	0.221663	0.297889	-0.000906052	0.996647	-0.297001	0.158727	-0.20546	0.335477
212864_at	CDS2	black	0.241498	0.255595	-0.481582	0.0171839	0.266593	0.20794	-0.190455	0.372701	0.174988	0.413451	-0.128504	0.54956	-0.432361	0.034854	0.102355	0.634132	0.152527	0.476765	0.0773435	0.719434	-0.00285169	0.989449	0.0668453	0.756303	-0.0979871	0.648743	0.25299	0.232965	0.0342554	0.873744	0.294367	0.162631	-0.181473	0.396075	-0.611281	0.00150622	-0.172854	0.419258
213919_at	DNAJC4	black	0.223358	0.294113	-0.390067	0.0595182	0.03337	0.876984	-0.63087	0.000948886	0.817288	1.09121e-06	-0.254064	0.23092	-0.258027	0.223478	0.310465	0.1398	0.32312	0.123535	0.126222	0.55673	0.153829	0.472965	0.092109	0.668605	-0.367094	0.077634	-0.193099	0.365976	0.412215	0.0453233	0.262138	0.215927	-0.194398	0.362697	-0.0354748	0.869287	0.131231	0.541046
209509_s_at	DPAGT1	black	-0.218021	0.3061	0.24529	0.247976	0.069329	0.74753	-0.200355	0.347882	-0.102521	0.633579	-0.341812	0.102089	0.643899	0.000685707	0.176708	0.408802	-0.0751649	0.727038	0.133669	0.533488	0.417658	0.0422791	0.241536	0.255517	0.40716	0.048302	-0.000733104	0.997287	0.612488	0.00146521	-0.622784	0.00115254	0.295941	0.160289	0.375816	0.0703212	0.347805	0.0958348
221081_s_at	DENND2D	black	0.21776	0.306693	-0.165068	0.440822	0.310959	0.139137	-0.280074	0.184991	0.385903	0.0625328	-0.284359	0.178077	-0.0160855	0.940533	0.376264	0.0699608	0.0736961	0.732179	0.213048	0.317535	0.275182	0.193107	0.0702408	0.744317	-0.142705	0.505919	0.0543162	0.800983	0.413136	0.0447965	-0.177995	0.405342	0.429335	0.0362904	0.218772	0.304396	0.102797	0.632662
212680_x_at	PPP1R14B	black	0.211609	0.320892	-0.430953	0.0355168	-0.115429	0.5912	-0.589329	0.0024427	0.405898	0.0490688	-0.137645	0.52127	-0.468308	0.0209979	0.269841	0.202243	0.473502	0.0194313	-0.194924	0.361374	-0.135055	0.529216	-0.178899	0.402921	-0.550631	0.00529928	-0.285262	0.176644	0.387806	0.0611412	0.176223	0.410108	-0.341012	0.102946	-0.326615	0.119295	-0.366282	0.0783431
219121_s_at	ESRP1	black	0.201593	0.344849	-0.326709	0.119182	0.230997	0.277474	-0.218585	0.304819	0.176764	0.40865	-0.143143	0.504602	-0.139026	0.517058	0.164302	0.442975	-0.0960146	0.655383	0.0834763	0.698167	0.277278	0.189601	-0.0508668	0.813398	-0.134512	0.530888	0.168607	0.430948	0.133478	0.534081	-0.109025	0.612073	0.231071	0.277316	0.0477418	0.824683	0.104166	0.628111
211715_s_at	BDH1	black	0.197702	0.354435	-0.210375	0.323788	0.275906	0.191892	-0.171112	0.42403	0.304238	0.148341	-0.109226	0.611415	-0.220461	0.300584	0.3266	0.119313	0.0520875	0.808999	0.334454	0.110175	0.283358	0.179676	0.0672629	0.754826	-0.2102	0.324199	0.290858	0.167935	0.0986875	0.646391	0.205597	0.335147	-0.101401	0.637311	0.036077	0.867087	0.240958	0.256692
215855_s_at	TMF1	black	0.190488	0.372616	-0.521826	0.0089127	0.0884737	0.680999	-0.611279	0.00150631	0.466762	0.0214836	-0.229715	0.280223	-0.286273	0.175047	0.492503	0.0144877	0.246537	0.245504	-0.0956046	0.656766	0.00937121	0.965335	0.133568	0.533801	-0.396568	0.0550375	-0.258311	0.222951	0.47845	0.0180285	0.0625474	0.771552	-0.374544	0.0713533	-0.195896	0.358938	-0.317328	0.130799
214351_x_at	RPL13 /// RPL13P12	black	-0.187479	0.380356	-0.157697	0.461769	0.0732828	0.733628	-0.397901	0.0541517	0.583643	0.00275346	-0.238777	0.261155	-0.0918696	0.669419	0.264174	0.212251	0.0551023	0.798161	0.048259	0.822813	-0.0869024	0.686381	-0.171345	0.423391	-0.171355	0.423363	-0.312608	0.136943	0.436251	0.033074	-0.0422712	0.844518	-0.257877	0.223756	0.077404	0.719223	-0.169907	0.42735
204868_at	ICT1	black	0.175199	0.412879	-0.23993	0.25879	-0.105543	0.62355	-0.53205	0.0074487	0.680907	0.000249903	-0.0834726	0.69818	-0.187411	0.380531	0.257329	0.224776	0.510875	0.0107379	0.116597	0.587425	-0.0211553	0.921839	0.0814114	0.705304	-0.411694	0.0456234	-0.237795	0.26318	0.324125	0.122305	0.315271	0.133451	-0.289891	0.169419	0.0601426	0.780121	0.106565	0.620172
201545_s_at	BCL2L2-PABPN1 /// PABPN1	black	0.173709	0.416925	-0.0929673	0.665691	0.385187	0.0630624	-0.462617	0.0228302	0.121343	0.5722	-0.581529	0.00287726	0.365131	0.0793561	0.406347	0.0487951	-0.00560447	0.979265	0.498885	0.0130796	0.57437	0.00333209	0.309741	0.140774	0.212566	0.318658	0.332145	0.112806	0.732664	4.67598e-05	-0.295817	0.160473	0.174754	0.414084	0.145404	0.497822	0.482371	0.0169765
221137_at	---	black	0.173345	0.417917	-0.251385	0.236044	0.364679	0.0797568	-0.400284	0.0525961	0.70097	0.000135975	-0.406374	0.0487783	-0.134826	0.529919	0.321195	0.125916	0.117701	0.583867	0.515353	0.00995744	0.386478	0.0621098	0.0673005	0.754693	-0.0777774	0.717922	0.196685	0.356968	0.389435	0.0599686	0.113636	0.597015	-0.0726531	0.735837	0.108112	0.615077	0.41219	0.0453374
213609_s_at	SEZ6L	black	0.166244	0.437527	-0.189994	0.373882	0.241474	0.255644	-0.437715	0.0324233	0.484332	0.0164692	-0.516403	0.0097814	0.113337	0.597985	0.240368	0.257895	0.210481	0.323539	0.361345	0.0827595	0.576757	0.00317412	0.351521	0.0921031	0.0982745	0.647777	0.0883554	0.681404	0.408107	0.0477327	-0.143923	0.502257	-0.0307247	0.886671	0.290728	0.168134	0.401112	0.0520642
202487_s_at	H2AFV	black	0.165361	0.44	-0.485739	0.0161132	0.0819385	0.70348	-0.605556	0.00171437	0.741458	3.38671e-05	-0.294084	0.163054	-0.332211	0.112731	0.468769	0.0208551	0.38416	0.0638289	0.209901	0.324904	0.0740522	0.730932	-0.131429	0.540432	-0.55573	0.00481026	-0.0241432	0.91084	0.492946	0.0143861	0.478915	0.0179012	-0.649444	0.000594466	0.00154178	0.994295	0.0182434	0.932572
221839_s_at	UBAP2	black	-0.163032	0.446556	0.315393	0.133293	-0.0633741	0.768613	-0.16951	0.428447	-0.211809	0.320424	-0.273415	0.196098	0.486478	0.0159286	-0.0942616	0.661306	0.0856975	0.690518	-0.0343475	0.873408	0.179479	0.401373	0.311552	0.138345	0.378855	0.0679007	-0.200914	0.346511	0.37819	0.0684248	-0.665711	0.000384553	0.26743	0.206462	0.169217	0.429257	0.117657	0.58401
205350_at	CRABP1	black	0.156977	0.463843	-0.207181	0.331356	0.232679	0.273892	-0.481993	0.0170756	0.292383	0.165615	-0.499641	0.0129205	0.0593995	0.782774	0.093437	0.664098	0.357923	0.0859295	0.249217	0.240245	0.44518	0.0292614	0.159797	0.455749	-0.0542501	0.801221	0.146931	0.493269	0.428804	0.0365474	-0.128606	0.549238	0.177373	0.407013	0.0868364	0.686607	0.206815	0.33223
214110_s_at	LOC100996732 /// LOC645166 /// LOC654342	black	0.153172	0.47488	-0.165363	0.439994	0.307652	0.143614	0.00159039	0.994115	0.531395	0.00753597	-0.146216	0.495398	-0.194696	0.361947	0.0970155	0.65201	-0.320649	0.126597	0.2738	0.195444	-0.0842463	0.695512	0.141144	0.510632	0.147545	0.491445	0.0120939	0.955273	0.00399187	0.98523	0.222194	0.296703	-0.224534	0.291513	-0.0184687	0.931741	0.0306516	0.886939
207988_s_at	ARPC2	black	0.147141	0.492646	-0.493771	0.0141984	0.142317	0.507088	-0.51513	0.00999516	0.449184	0.0276699	-0.195539	0.359831	-0.336482	0.107901	0.337384	0.1069	0.369735	0.0753612	0.165396	0.439903	-0.244117	0.250318	0.130267	0.544049	-0.330518	0.114688	-0.180062	0.39982	0.304748	0.147629	0.325316	0.120858	-0.442648	0.0303048	-0.311364	0.138596	-0.284597	0.177698
200048_s_at	JTB	black	0.146722	0.49389	-0.447068	0.0285017	0.18893	0.376611	-0.321437	0.125615	0.522352	0.00883188	-0.182388	0.393658	-0.241295	0.256008	0.425569	0.0381435	-0.318453	0.129365	0.135673	0.527314	-0.00124477	0.995394	0.0580971	0.78743	-0.130081	0.544629	-0.140732	0.511877	0.339559	0.104517	0.145897	0.49635	-0.535355	0.00702067	-0.0331918	0.877636	-0.142161	0.50756
217191_x_at	COX6CP1	black	0.144392	0.50085	-0.330377	0.114852	0.0471893	0.826682	-0.435576	0.0333777	0.781313	6.5802e-06	-0.126433	0.556066	-0.293952	0.163252	0.20657	0.332816	0.255211	0.22875	0.100197	0.641333	-0.0654764	0.761151	0.0880776	0.682354	-0.256311	0.226681	-0.270226	0.201574	0.26151	0.217068	0.323627	0.122914	-0.269017	0.203678	-0.00353293	0.986928	-0.0435266	0.839958
207713_s_at	RBCK1	black	0.139849	0.514557	-0.198738	0.351869	0.220148	0.301288	-0.538851	0.00659042	0.194057	0.363556	-0.37717	0.0692346	0.240767	0.257082	0.360692	0.0833579	-0.0955664	0.656895	0.253953	0.231132	0.427309	0.0372781	0.213949	0.315444	-0.00692097	0.974396	0.0116074	0.95707	0.633641	0.000886624	-0.412753	0.0450148	0.163865	0.444206	0.2416	0.255388	0.263357	0.21372
45749_at	FAM65A	black	0.137026	0.523165	0.0825855	0.701243	0.118466	0.581408	-0.304625	0.1478	-0.184972	0.386875	-0.22461	0.291344	0.53147	0.00752599	0.172911	0.419102	-0.0174243	0.935593	0.0780892	0.716837	0.475148	0.0189553	0.468434	0.0209587	0.318946	0.128739	-0.0140498	0.948048	0.43619	0.0331013	-0.711493	9.68787e-05	0.396228	0.055265	0.439269	0.0317436	0.271286	0.199742
206118_at	STAT4	black	0.132111	0.538314	-0.339065	0.105055	0.317048	0.131158	0.253973	0.231093	0.149407	0.485931	0.00148223	0.994516	-0.552169	0.00514755	0.0432813	0.840848	-0.112916	0.599356	-0.128927	0.548236	-0.221261	0.298788	-0.242463	0.253642	0.0317912	0.882763	0.0560569	0.794736	-0.232316	0.274662	0.211185	0.321884	0.150822	0.481762	-0.157984	0.460943	-0.480265	0.0175351
215169_at	SLC35E2	black	-0.128226	0.55043	0.186133	0.383847	-0.228018	0.283891	-0.241895	0.254791	-0.19661	0.357154	-0.0127441	0.95287	0.375989	0.0701818	0.201871	0.34417	-0.027306	0.899214	-0.17349	0.417522	0.0238429	0.911945	-0.0293185	0.891828	-0.0294919	0.891191	-0.358923	0.0849935	0.337072	0.107246	-0.552498	0.00511554	0.0998493	0.642498	0.326308	0.119664	0.00238769	0.991165
220012_at	ERO1B	black	0.125641	0.558561	-0.276208	0.191385	0.198201	0.353199	-0.135208	0.528744	0.232266	0.274769	0.0440126	0.838194	-0.325968	0.120072	0.0256645	0.905246	0.140148	0.51365	0.306965	0.144557	-0.281626	0.182466	-0.0415757	0.847047	-0.078642	0.714913	0.0501119	0.816121	0.0428336	0.842474	0.240836	0.25694	-0.244634	0.249285	-0.0817418	0.704161	-0.0803499	0.708982
38398_at	MADD	black	-0.122625	0.568116	-0.0702672	0.744224	-0.0696286	0.746474	-0.226876	0.286376	0.491604	0.0146957	-0.0319079	0.882336	0.0543446	0.800881	0.0545864	0.800013	-0.339995	0.104043	-0.0599332	0.780868	-0.117189	0.585516	0.0369224	0.864001	-0.00582558	0.978447	-0.430648	0.0356615	0.215808	0.311157	-0.176368	0.409719	-0.214877	0.313299	0.211821	0.320395	-0.0517527	0.810205
216429_at	---	black	0.121363	0.572134	-0.0258445	0.904584	0.285197	0.176746	-0.215053	0.312893	0.470544	0.0203116	-0.279941	0.185209	0.115573	0.590734	0.258674	0.222278	-0.0122076	0.954853	0.408839	0.0472962	0.23964	0.259382	0.201363	0.345412	0.122847	0.567409	0.118248	0.582109	0.227646	0.2847	0.140963	0.511179	0.132277	0.5378	0.0773965	0.719249	0.287325	0.173398
219492_at	CHIC2	black	0.106333	0.62094	-0.146147	0.495604	0.232787	0.273664	-0.270465	0.201161	0.284435	0.177955	-0.361342	0.082762	-0.216478	0.30962	0.135204	0.528756	0.0529738	0.805809	0.402628	0.0511	0.24679	0.245005	-0.131181	0.541203	-0.118808	0.580311	0.338746	0.105403	0.413556	0.0445576	0.201467	0.345159	-0.080376	0.708892	-0.576182	0.00321159	0.200522	0.347472
38710_at	OTUB1	black	0.103549	0.63016	-0.272405	0.197821	-0.00559336	0.979306	-0.308055	0.143063	0.398843	0.0535329	-0.0946501	0.659991	-0.0689606	0.74883	0.200043	0.34865	-0.00706227	0.973873	-0.188447	0.377857	-0.0425258	0.843593	0.26503	0.210718	-0.100176	0.641405	-0.485194	0.0162504	0.104072	0.628423	-0.0557661	0.795779	-0.0933414	0.664422	0.163106	0.446347	-0.300757	0.153275
218913_s_at	GMIP	black	-0.103099	0.631654	0.145284	0.498181	-0.025522	0.90577	-0.365929	0.0786523	-0.049775	0.817336	-0.295006	0.161678	0.494792	0.013969	0.0784539	0.715568	-0.0544848	0.800378	0.115753	0.590153	0.281425	0.182791	0.217962	0.306234	0.152695	0.476273	-0.12715	0.553807	0.582334	0.00282955	-0.564822	0.00403217	0.146234	0.495346	0.250623	0.237514	0.20679	0.332289
212025_s_at	FLII	black	0.10286	0.632452	-0.0618764	0.773941	0.376372	0.0698735	-0.523064	0.00872367	0.188911	0.376662	-0.509509	0.0109858	0.28872	0.171226	0.40422	0.0501031	0.206857	0.332129	0.485997	0.0160484	0.462877	0.0227438	0.236293	0.266297	0.0348148	0.871699	0.283214	0.179907	0.627701	0.00102469	-0.179254	0.401975	0.132584	0.536847	0.0310589	0.885446	0.412087	0.0453966
205536_at	VAV2	black	0.0692638	0.74776	-0.094795	0.659501	-0.070734	0.742581	-0.218213	0.305664	0.522889	0.00875015	-0.0499109	0.816846	0.0159555	0.941012	0.114886	0.59296	-0.0938203	0.662799	-0.155106	0.469253	0.10992	0.609139	0.24032	0.257992	-0.0357838	0.868158	-0.41796	0.0421147	0.090553	0.6739	-0.0815962	0.704664	-0.0752258	0.726825	0.203431	0.340377	-0.0500803	0.816235
214377_s_at	CTRL	black	-0.0623185	0.772367	0.046637	0.828681	0.0754449	0.72606	-0.403305	0.0506744	0.125779	0.558124	-0.512493	0.0104503	0.215735	0.311325	0.236852	0.265133	0.0914126	0.670973	0.215649	0.311521	0.448803	0.0278182	0.0278054	0.897381	-0.00249395	0.990772	0.0902329	0.674991	0.538013	0.00669142	-0.23928	0.260121	-0.0451838	0.833945	0.0176194	0.934873	0.313678	0.135533
205790_at	SKAP1	black	0.0605882	0.778531	-0.195482	0.359975	0.295584	0.160819	-0.406562	0.0486645	0.629716	0.000975915	-0.517846	0.00954362	-0.150632	0.482322	0.55449	0.0049255	0.043489	0.840094	0.316609	0.131722	0.278762	0.187144	-0.121229	0.572564	-0.195976	0.358738	0.120523	0.574817	0.514717	0.0100653	0.22246	0.29611	-0.219317	0.303162	-0.220016	0.301584	0.166532	0.436723
208831_x_at	SUPT6H	black	-0.0430587	0.841657	-0.0768291	0.721227	0.159987	0.455207	-0.599375	0.00196621	0.273502	0.19595	-0.438436	0.0321065	0.390535	0.0591868	0.480877	0.0173712	0.104065	0.628447	0.16489	0.441322	0.339902	0.104144	0.136451	0.524926	-0.00215767	0.992016	-0.109373	0.610934	0.789136	4.58507e-06	-0.366055	0.0785421	-0.054707	0.79958	0.371676	0.0737236	0.185833	0.384627
200848_at	AHCYL1	black	0.0426463	0.843155	-0.289357	0.170241	0.135038	0.529268	-0.444357	0.0295972	0.355162	0.0885526	-0.343728	0.100058	-0.0960714	0.655191	-2.01082e-06	0.999993	0.136927	0.523467	0.122006	0.570084	0.16567	0.439135	0.202582	0.342438	-0.0198325	0.926713	-0.0747315	0.728554	0.458221	0.0243323	-0.158964	0.458132	-0.220218	0.301128	0.0175747	0.935038	0.00119157	0.995591
212499_s_at	FCF1 /// MAPK1IP1L	black	0.0358287	0.867994	-0.454511	0.0256607	0.189194	0.375934	-0.280209	0.184771	0.521575	0.00895135	-0.0542711	0.801146	-0.553926	0.00497872	0.370009	0.0751284	0.27909	0.186604	0.0624667	0.771839	-0.338257	0.105939	-0.374767	0.0711722	-0.571988	0.00349632	0.0297177	0.890363	0.11886	0.580143	0.639998	0.000756909	-0.504561	0.0119234	-0.304075	0.14857	-0.341944	0.101948
216883_x_at	PDE6D	black	0.0345193	0.87278	-0.239332	0.260015	0.128464	0.549685	-0.273764	0.195504	0.713148	9.1724e-05	-0.234027	0.271043	-0.318312	0.129543	0.340388	0.103619	0.207139	0.331455	0.158016	0.460853	0.065747	0.760192	-0.242236	0.254101	-0.352193	0.0914395	0.012424	0.954053	0.34314	0.100678	0.403122	0.0507894	-0.136196	0.525708	-0.0504528	0.814891	0.0826467	0.701032
216540_at	YME1L1	black	-0.0295798	0.890869	-0.117972	0.582997	0.116687	0.587135	-0.452494	0.0264073	0.137826	0.520718	-0.40716	0.0483018	0.204276	0.338331	0.49377	0.0141985	0.028338	0.895425	0.180502	0.398651	0.450547	0.0271439	-0.00343976	0.987273	-0.162797	0.447222	0.122851	0.567396	0.613077	0.00144555	-0.229326	0.281063	0.0187146	0.930834	-0.124124	0.563356	0.30563	0.146401
201715_s_at	ACIN1	black	0.0265659	0.901933	0.00114772	0.995753	0.288981	0.170822	-0.325212	0.120985	0.117186	0.585528	-0.55303	0.00506427	0.321534	0.125494	0.442131	0.0305213	-0.045443	0.833006	0.251358	0.236096	0.525689	0.00833376	0.292224	0.165857	0.0808376	0.707291	0.172908	0.41911	0.569	0.00371191	-0.246589	0.245402	0.121904	0.570411	-0.0636414	0.767663	0.328984	0.116483
211129_x_at	EDA	black	0.00108965	0.995968	-0.126268	0.556584	-0.0861112	0.689097	-0.390839	0.0589721	0.481302	0.0172581	-0.278195	0.188081	-0.045156	0.834046	0.0733741	0.733308	0.253536	0.231924	0.0459748	0.831078	0.162508	0.44804	-0.0318615	0.882506	-0.13428	0.531604	-0.26166	0.216797	0.335657	0.108822	-0.142677	0.506003	-0.185772	0.384787	0.291849	0.166426	0.121999	0.570107
216315_x_at	---	blue	0.577865	0.00310296	-0.573501	0.00339122	0.435977	0.033197	-0.204811	0.337041	0.16808	0.43241	-0.247561	0.243485	-0.633864	0.000881766	0.125091	0.560298	0.570174	0.00362595	0.381858	0.0655725	0.115176	0.592018	-0.0806219	0.708039	-0.318491	0.129317	0.566242	0.0039208	-0.117858	0.583363	0.619982	0.00123136	-0.0598901	0.781022	-0.332137	0.112815	-0.0904989	0.674084
221206_at	PMS2 /// PMS2CL	blue	0.551428	0.00522016	-0.292218	0.165866	0.327155	0.11865	-0.400783	0.0522749	0.407159	0.0483024	-0.270773	0.200628	0.0338482	0.875234	0.416264	0.043043	0.143226	0.504352	0.377715	0.0688013	0.324557	0.121779	0.51346	0.0102814	-0.0452499	0.833705	0.0425085	0.843656	0.300541	0.153585	-0.0889357	0.679419	0.0319648	0.882128	0.387574	0.061309	0.237163	0.264489
203144_s_at	KIAA0040	blue	0.536354	0.00689534	-0.58007	0.00296538	0.192228	0.368184	-0.316189	0.132263	0.428443	0.0367229	0.0205433	0.924094	-0.712707	9.30751e-05	0.292892	0.164846	0.445914	0.028964	0.114321	0.594789	-0.198503	0.352449	-0.0721935	0.73745	-0.510402	0.0108231	0.0740277	0.731018	-0.0203632	0.924757	0.587076	0.00256205	-0.140738	0.511861	-0.316447	0.131931	-0.233095	0.273011
216847_at	---	blue	0.504226	0.0119894	-0.364355	0.0800449	0.13898	0.5172	-0.339417	0.10467	0.366357	0.0782768	-0.046394	0.82956	-0.390379	0.0592972	0.234795	0.269429	0.297239	0.158377	0.204812	0.337038	0.0621936	0.772811	-0.0176875	0.934622	-0.593643	0.00222726	0.135722	0.527163	0.135824	0.52685	0.380975	0.0662508	-0.0119523	0.955796	-0.114535	0.594095	-0.0401267	0.852319
203231_s_at	ATXN1	blue	0.497514	0.013372	-0.3811	0.0661543	0.377483	0.0689854	-0.454896	0.0255201	0.508311	0.0112071	-0.449532	0.0275349	-0.207355	0.330941	0.412439	0.0451947	0.40163	0.0517329	0.505389	0.0117621	0.535318	0.0070253	0.35407	0.089606	-0.248217	0.242198	0.339179	0.10493	0.380869	0.0663326	0.299616	0.154917	-0.208897	0.327278	-0.0358789	0.867811	0.254752	0.229618
206357_at	OPA3	blue	0.479704	0.0176865	-0.0992019	0.644666	0.123164	0.566403	-0.00796199	0.970546	0.0936778	0.663282	-0.0587965	0.784929	-0.00767045	0.971624	-0.0131845	0.951244	0.0652151	0.762077	0.368005	0.0768439	0.118055	0.582728	0.104468	0.627111	0.0111777	0.958658	0.260806	0.218354	0.00724878	0.973183	0.143532	0.503432	-0.0179996	0.933471	0.412731	0.0450273	0.305106	0.147129
214375_at	PPFIBP1	blue	0.478994	0.0178794	-0.221633	0.297956	0.100891	0.639016	-0.295224	0.161354	0.159045	0.4579	-0.174426	0.414976	-0.106181	0.621442	0.0650084	0.76281	0.0532971	0.804647	0.37737	0.0690753	0.317713	0.130306	0.555879	0.00479651	0.0277016	0.897762	0.013762	0.949111	0.118712	0.58062	-0.0941666	0.661627	0.0518722	0.809775	-0.015809	0.941553	0.260088	0.21967
213975_s_at	LYZ	blue	0.471048	0.0201592	-0.441546	0.030768	0.166973	0.435493	-0.144492	0.50055	0.119951	0.576646	-0.0769681	0.720742	-0.254363	0.230354	0.268234	0.205049	0.0783796	0.715826	0.0424668	0.843807	0.0814165	0.705286	-0.0377644	0.860928	-0.212784	0.318149	0.145862	0.496454	-0.043858	0.838755	0.205239	0.33601	-0.11992	0.576746	0.262008	0.216163	-0.136915	0.523506
216526_x_at	HLA-C	blue	0.464425	0.0222347	-0.420535	0.0407363	0.253488	0.232017	-0.384452	0.0636104	0.177313	0.407172	-0.37927	0.0675756	-0.127301	0.553334	0.410665	0.046221	0.102088	0.635022	0.226894	0.286335	0.507799	0.0113027	0.0504704	0.814827	-0.164832	0.441484	0.311797	0.138019	0.364435	0.0799742	-0.0297681	0.890178	-0.00357875	0.986759	0.00411643	0.98477	0.180748	0.397997
205540_s_at	RRAGB	blue	0.461475	0.0232131	-0.269196	0.203366	0.0441	0.837876	-0.11517	0.592038	-0.00236107	0.991264	0.0438293	0.838859	-0.246421	0.245734	-0.0624392	0.771937	0.0070988	0.973738	0.00181304	0.993292	0.121412	0.571979	0.46486	0.0220934	0.0512885	0.811878	-0.0294255	0.891435	-0.158153	0.46046	-0.0336747	0.875868	0.0484817	0.822007	-0.104047	0.628506	-0.0141476	0.947687
216836_s_at	ERBB2	blue	0.459862	0.0237623	-0.277839	0.18867	0.29782	0.157526	-0.369655	0.0754292	0.29784	0.157498	-0.351851	0.0917762	-0.12123	0.572559	0.159216	0.457411	0.115819	0.58994	0.658291	0.000470565	0.432654	0.0347173	0.435242	0.0335284	-0.00129046	0.995225	0.234556	0.269931	0.20703	0.331716	0.0192284	0.92894	0.201472	0.345147	-0.0224293	0.917147	0.45553	0.02529
201926_s_at	CD55	blue	0.428941	0.0364808	-0.46686	0.0214525	0.0269763	0.900426	-0.283678	0.179164	0.151074	0.481022	-0.0244931	0.909553	-0.621571	0.00118611	-0.063517	0.768105	0.575871	0.00323203	-0.0183206	0.932287	-0.0517057	0.810374	0.00165147	0.993889	-0.440661	0.0311444	0.117523	0.58444	-0.151331	0.480268	0.545695	0.00581176	-0.161139	0.451923	-0.430472	0.0357453	-0.222073	0.296972
208744_x_at	HSPH1	blue	0.417944	0.0421236	-0.475072	0.0189769	0.113064	0.598872	-0.190541	0.372482	0.120838	0.57381	0.113415	0.597734	-0.631807	0.000927424	-0.061301	0.77599	0.480319	0.0175205	-0.013265	0.950947	-0.254837	0.229457	-0.232855	0.273519	-0.39016	0.0594521	0.108783	0.612871	-0.228962	0.281848	0.400753	0.0522946	-0.0220526	0.918534	-0.13788	0.520554	-0.335022	0.109534
207860_at	NCR1	blue	-0.414715	0.0439041	0.353005	0.0906429	-0.0895906	0.677182	0.26072	0.218512	-0.139624	0.515242	-0.026233	0.903157	0.0384049	0.858593	-0.1567	0.464641	-0.176252	0.410032	0.0500334	0.816404	-0.118773	0.580422	-0.738974	3.71463e-05	0.0118912	0.956021	0.202098	0.343617	-0.0481487	0.823211	0.0918673	0.669427	-0.156443	0.465384	-0.0544663	0.800444	0.0788937	0.714038
220943_s_at	NDUFAF7	blue	0.413317	0.0446936	-0.509026	0.0110744	0.0502963	0.815455	-0.29701	0.158714	0.575362	0.00326566	0.0360013	0.867364	-0.696343	0.000157132	0.0731623	0.734051	0.527008	0.00814344	-0.00749393	0.972277	-0.133325	0.534554	0.0160006	0.940846	-0.532738	0.00735786	-0.0363687	0.866022	-0.1389	0.517444	0.653697	0.000531769	-0.285185	0.176766	-0.254259	0.23055	-0.234116	0.270855
217364_x_at	---	blue	0.411629	0.045661	-0.328315	0.117273	-0.0266824	0.901505	-0.205969	0.334254	0.267718	0.205953	-0.0458282	0.83161	-0.510753	0.0107598	-0.0930077	0.665554	0.608623	0.00160002	0.0883712	0.681349	0.0552805	0.797521	0.0203189	0.92492	-0.393069	0.0574153	0.183862	0.389781	-0.193293	0.365485	0.550685	0.00529387	-0.213128	0.317348	-0.225914	0.288479	0.0264804	0.902248
209191_at	TUBB6	blue	0.411527	0.04572	-0.233604	0.271936	0.112558	0.600521	-0.374082	0.0717314	0.338797	0.105347	-0.0588874	0.784604	0.0792739	0.712717	0.261941	0.216285	-0.154239	0.471772	0.147604	0.491268	0.0961149	0.655044	0.385406	0.0629004	0.0668295	0.756359	-0.218045	0.306045	0.236963	0.264904	-0.246468	0.245641	-0.0113769	0.957922	0.340567	0.103425	0.141549	0.509407
212993_at	NACC2	blue	0.411376	0.0458072	-0.317618	0.130428	0.0841997	0.695673	-0.437337	0.0325901	0.217334	0.307664	-0.342354	0.101511	-0.0647301	0.763797	0.270567	0.200985	0.09927	0.644438	0.234534	0.269976	0.35518	0.0885346	0.271563	0.199267	-0.17168	0.422472	-0.00475551	0.982405	0.385731	0.0626599	-0.0361481	0.866828	-0.0747059	0.728644	-0.0537741	0.802932	0.108782	0.612873
203975_s_at	CHAF1A	blue	0.398747	0.0535954	-0.326066	0.119954	-0.0903112	0.674724	-0.331977	0.112999	0.476308	0.0186254	-0.0471192	0.826935	-0.288527	0.171525	0.152481	0.476899	0.390683	0.0590821	0.161204	0.451739	0.116405	0.588047	0.167742	0.433352	-0.487325	0.0157193	0.0609039	0.777406	0.0638291	0.766996	0.567859	0.00379718	-0.338647	0.105511	-0.0622566	0.772587	0.225205	0.290035
217005_at	LDLR	blue	0.392202	0.0580171	-0.0534317	0.804163	0.21753	0.307218	-0.0176543	0.934745	-0.174273	0.415391	-0.101318	0.63759	0.262868	0.214605	-0.046891	0.827761	0.084598	0.694301	0.232965	0.273287	0.395548	0.0557224	0.665972	0.000381797	0.397511	0.0544097	0.238438	0.261851	-0.0381557	0.859501	-0.327652	0.118058	0.372701	0.0728701	0.372713	0.0728597	0.377246	0.0691746
205308_at	ZC2HC1A	blue	0.381508	0.0658407	-0.329657	0.115693	0.0773939	0.719258	-0.40724	0.0482534	0.394748	0.0562648	-0.24012	0.2584	-0.0414558	0.847483	0.414244	0.0441688	-0.0888506	0.67971	0.0277715	0.897505	0.224992	0.290504	0.11612	0.588965	-0.109368	0.610948	-0.196898	0.356437	0.274762	0.193815	-0.132888	0.535905	-0.219343	0.303103	0.346851	0.0968106	0.0195359	0.927806
201381_x_at	CACYBP	blue	0.360552	0.0834864	-0.576117	0.00321586	0.480843	0.0173804	-0.243426	0.251702	0.298133	0.15707	-0.308779	0.142077	-0.495657	0.013777	0.574572	0.00331847	0.247146	0.244302	0.383698	0.0641757	0.13189	0.539	-0.38206	0.0654177	-0.410055	0.0465782	0.522505	0.00880851	0.110799	0.606263	0.59764	0.00204232	-0.266512	0.208083	-0.127116	0.553916	-0.0140489	0.948051
204483_at	ENO3	blue	0.357066	0.0867371	-0.0289238	0.893276	0.0213394	0.921161	-0.105898	0.622376	0.0459349	0.831223	-0.0712646	0.740715	0.134035	0.532358	-0.0263722	0.902645	0.0137988	0.948975	0.301078	0.152815	0.344729	0.0990078	0.564379	0.00406744	0.113414	0.597735	-0.0152348	0.943673	-0.00271185	0.989966	-0.211964	0.320061	0.225363	0.289688	0.404548	0.0498995	0.366307	0.0783212
218553_s_at	KCTD15	blue	-0.352946	0.0907007	0.342974	0.100853	-0.224112	0.292444	0.0163955	0.939389	-0.0797011	0.711233	-0.0324341	0.880409	0.170639	0.425332	-0.148454	0.488749	-0.0849487	0.693094	0.190161	0.373454	-0.0114229	0.957752	-0.392862	0.0575589	0.00315922	0.988311	0.0689183	0.748979	0.12665	0.555382	-0.0257203	0.905041	-0.137165	0.522741	0.0705082	0.743376	0.326391	0.119564
216263_s_at	NGDN	blue	-0.346284	0.0973941	0.195479	0.359981	-0.211708	0.320661	-0.0292978	0.891903	-0.0822382	0.702444	0.0188214	0.93044	-0.0260363	0.90388	-0.130614	0.542969	-0.00176033	0.993487	-0.00831576	0.969238	-0.153177	0.474866	-0.646287	0.00064502	-0.181519	0.395953	0.0972945	0.651071	0.0507957	0.813654	0.125491	0.559034	-0.304299	0.148256	-0.0740444	0.730959	0.113298	0.598114
222179_at	CDC5L	blue	0.344776	0.0989588	-0.314289	0.134732	-0.140679	0.51204	-0.277499	0.189233	0.29644	0.159553	0.0465961	0.828828	-0.549616	0.00540142	-0.0571818	0.790705	0.638131	0.000793196	-0.109983	0.608933	0.00827828	0.969376	0.0543829	0.800744	-0.465647	0.0218394	-0.0396764	0.853959	-0.158268	0.460129	0.445749	0.0290305	-0.105731	0.622927	-0.280501	0.184293	-0.0532247	0.804907
221769_at	SPSB3	blue	-0.344183	0.0995794	0.411537	0.045714	-0.337723	0.106526	-0.0907106	0.673363	-0.142641	0.506111	0.00779196	0.971174	0.233608	0.271928	-0.206377	0.333278	0.101157	0.638125	0.141647	0.509112	0.0948587	0.659286	-0.0336978	0.875784	-0.0322881	0.880943	-0.011639	0.956954	0.117342	0.585023	-0.0223735	0.917353	-0.253894	0.231244	-0.220211	0.301144	0.335422	0.109084
201863_at	FAM32A	blue	0.344049	0.0997202	-0.365457	0.0790682	0.0135905	0.949744	-0.522225	0.00885141	0.573261	0.00340775	-0.201076	0.346114	-0.319384	0.128186	0.375677	0.0704332	0.591454	0.00233447	0.358567	0.0853262	0.2081	0.329167	0.000246884	0.999086	-0.638186	0.000792105	0.174259	0.41543	0.302467	0.150838	0.653481	0.000534819	-0.199481	0.350035	-0.217332	0.307668	0.284642	0.177627
220541_at	MMP26	blue	0.34173	0.102177	-0.112831	0.599631	0.20769	0.330144	0.0354315	0.869445	0.0268949	0.900725	-0.14457	0.500317	-0.171529	0.422886	-0.140317	0.513135	0.158928	0.458235	0.256023	0.22722	0.353786	0.0898817	0.455775	0.0252018	0.168985	0.429902	0.405712	0.0491826	-0.211301	0.321613	0.25314	0.232678	0.0985725	0.646777	-0.30492	0.147388	0.29022	0.168914
207621_s_at	PEMT	blue	-0.340452	0.103549	0.477874	0.0181874	-0.287679	0.172845	-0.0101838	0.962331	-0.0583737	0.78644	0.0584812	0.786056	0.445745	0.0290325	0.170546	0.425588	-0.100849	0.639153	0.0154568	0.942853	0.00960525	0.96447	-0.0795585	0.711729	0.10757	0.61686	-0.140974	0.511147	0.320753	0.126467	-0.189465	0.375237	-0.0297594	0.89021	0.00713369	0.973609	0.393928	0.0568246
207636_at	SERPINI2	blue	0.321972	0.124951	-0.146746	0.49382	0.0450434	0.834454	-0.0545449	0.800162	-0.0108059	0.960032	0.0109504	0.959498	-0.154122	0.472111	-0.24085	0.256912	0.264871	0.211002	0.244004	0.250543	0.174675	0.414299	0.432509	0.0347849	0.0181821	0.932798	0.281363	0.182892	-0.134259	0.531668	0.175248	0.412747	-0.00590866	0.97814	-0.165893	0.43851	0.341746	0.10216
202191_s_at	GAS7	blue	0.319201	0.128418	-0.145923	0.496271	0.133865	0.532884	-0.290102	0.169094	-0.0608103	0.77774	-0.255577	0.22806	0.177039	0.407911	0.414671	0.0439292	-0.0641993	0.765681	0.088066	0.682394	0.128787	0.548671	-0.00953285	0.964738	0.0102022	0.962263	-0.112928	0.599315	0.403617	0.0504788	-0.451576	0.0267525	0.0801771	0.709582	0.437191	0.0326548	-0.0914942	0.670695
209826_at	EGFL8 /// PPT2 /// PPT2-EGFL8	blue	0.29897	0.155852	-0.387283	0.0615208	0.198866	0.351553	-0.553201	0.00504783	0.158627	0.459099	-0.192387	0.367778	0.0107762	0.960142	0.315159	0.133597	0.241544	0.255502	0.19132	0.370493	0.274939	0.193516	0.17857	0.403802	-0.110092	0.608577	0.135677	0.527303	0.501775	0.0124799	-0.104868	0.625783	0.0969916	0.652091	0.135648	0.527391	0.132588	0.536835
210160_at	PAFAH1B2	blue	0.298649	0.156318	-0.305985	0.145909	0.180298	0.399191	-0.33134	0.113735	0.274382	0.194457	-0.273252	0.196376	-0.0981624	0.648154	0.148146	0.489661	0.0375459	0.861725	-0.0439031	0.838591	0.0563878	0.79355	0.314982	0.133828	0.24273	0.253104	-0.320306	0.127026	0.255483	0.228238	-0.331476	0.113577	0.231392	0.276631	0.0489659	0.820258	-0.243547	0.25146
213471_at	NPHP4	blue	0.295541	0.160883	-0.0501908	0.815836	0.0898312	0.676361	-0.343105	0.100715	0.148431	0.488816	-0.387715	0.0612067	0.122904	0.567229	0.165164	0.440554	0.0745546	0.729173	0.630555	0.000956205	0.500568	0.0127274	0.404908	0.0496772	-0.00263946	0.990234	0.150327	0.483219	0.322279	0.12457	-0.0973243	0.650971	0.0114206	0.95776	0.00778784	0.97119	0.517734	0.00956195
213695_at	PON3	blue	-0.295332	0.161192	0.316404	0.131986	0.129323	0.546995	0.286012	0.175459	-0.18166	0.395579	-0.0366249	0.865087	0.303936	0.148765	-0.161655	0.450458	-0.338293	0.1059	0.0411149	0.848723	0.0292475	0.892088	-0.0274913	0.898534	0.588975	0.00246112	0.0970157	0.652009	-0.106518	0.620328	-0.294013	0.163161	0.0602486	0.779743	0.285687	0.175971	0.139491	0.515644
219299_at	TRMT12	blue	0.287973	0.172387	-0.172042	0.421479	-0.0713667	0.740355	-0.100771	0.639414	0.11804	0.582777	0.0423187	0.844345	0.0646615	0.764041	0.141247	0.510319	-0.348688	0.0949382	-0.0765859	0.722075	0.222322	0.296417	0.536571	0.00686843	0.0234197	0.913502	-0.227577	0.28485	-0.0294306	0.891417	-0.182839	0.392467	0.0181383	0.932959	0.138795	0.517762	0.0946695	0.659925
216318_at	---	blue	0.271193	0.199903	-0.0613102	0.775958	0.131496	0.540223	-0.287182	0.173621	0.384317	0.0637116	-0.216885	0.308689	0.199571	0.349812	0.501984	0.0124375	-0.177274	0.407278	0.110935	0.605818	0.433392	0.0343749	0.317039	0.13117	0.0314207	0.88412	-0.120272	0.57562	0.316989	0.131233	-0.284065	0.178546	0.171116	0.424021	0.377185	0.0692228	0.300524	0.15361
201025_at	EIF5B	blue	0.258436	0.222719	-0.0693002	0.747632	0.171231	0.423706	-0.133867	0.532879	-0.00554286	0.979493	-0.21493	0.313177	0.013264	0.95095	0.0748672	0.728079	0.191422	0.370234	0.469053	0.0207673	0.289832	0.16951	0.348079	0.0955561	0.105642	0.623224	0.288608	0.1714	0.0332904	0.877275	0.0792333	0.712858	-0.14873	0.487931	-0.0414703	0.84743	0.363557	0.0807578
219964_at	ST7L	blue	0.253885	0.23126	-0.174127	0.415789	0.34268	0.101164	-0.213721	0.315973	0.19471	0.361912	-0.374459	0.0714233	0.33363	0.111108	0.383019	0.0646883	-0.244579	0.249395	0.40997	0.0466281	0.513026	0.0103568	0.535823	0.00696167	0.294326	0.162692	0.207438	0.330743	0.47048	0.0203309	-0.259035	0.221609	0.116937	0.586329	0.192135	0.368418	0.404183	0.0501261
216575_at	---	blue	0.253113	0.23273	-0.159585	0.456356	0.273024	0.196764	-0.194471	0.362514	0.189074	0.376242	-0.341818	0.102083	-0.00570076	0.978909	0.0542818	0.801107	0.140038	0.513984	0.561879	0.00427146	0.555108	0.00486775	0.551282	0.00523463	0.152886	0.475716	0.356812	0.086978	0.0754583	0.726013	0.0613231	0.775912	0.138226	0.519499	-0.0996467	0.643176	0.57286	0.00343544
221614_s_at	RPH3AL	blue	0.249217	0.240244	-0.124639	0.561727	0.195469	0.360008	-0.0625073	0.771695	0.377651	0.0688518	-0.021126	0.921947	0.0145524	0.946192	0.268032	0.205402	-0.385252	0.0630142	0.131631	0.539802	0.131015	0.541719	0.384878	0.0632923	0.0991675	0.644781	-0.119403	0.578403	0.0375728	0.861627	-0.0850064	0.692895	-0.108553	0.613625	0.330536	0.114667	0.113059	0.59889
216539_at	ATXN3L	blue	0.248033	0.242558	-0.268159	0.205179	0.0623565	0.772231	-0.183394	0.391007	0.0511821	0.812261	-0.190272	0.37317	-0.170282	0.426316	-0.082748	0.700682	0.355594	0.0881378	0.0475589	0.825344	0.38605	0.0624247	0.229974	0.279668	-0.168673	0.430765	0.146455	0.494687	0.0192345	0.928917	0.0985631	0.646809	0.2824	0.181215	-0.176145	0.410319	0.0209584	0.922564
207272_at	ZNF80	blue	0.24134	0.255915	0.0472421	0.82649	0.32408	0.12236	-0.059667	0.781819	-0.0973791	0.650787	-0.260404	0.21909	0.381736	0.0656655	0.00177204	0.993443	0.106719	0.619663	0.25064	0.237482	0.507257	0.0114047	0.71813	7.7636e-05	0.473	0.0195785	0.226677	0.28681	0.114488	0.594248	-0.347528	0.0961172	0.648625	0.00060723	0.107818	0.616042	0.291115	0.167543
65588_at	SNHG17	blue	0.240666	0.257286	-0.312759	0.136743	-0.0272947	0.899256	-0.511038	0.0107085	0.172761	0.419513	-0.410496	0.0463196	-0.099425	0.643919	0.225479	0.289432	0.407123	0.0483241	0.130729	0.542608	0.260997	0.218004	-0.0481634	0.823158	-0.276993	0.190075	-0.00992344	0.963294	0.447009	0.0285254	-0.0564015	0.793501	-0.013341	0.950666	-0.0199202	0.92639	0.120464	0.575005
205482_x_at	SNX15	blue	0.23804	0.262673	0.0106791	0.960501	0.277752	0.188814	-0.00375922	0.986091	-0.270957	0.200309	-0.356471	0.0873011	0.282199	0.18154	-0.00656496	0.975712	-0.00604861	0.977622	0.142475	0.506612	0.396163	0.0553089	0.37729	0.069139	0.506085	0.0116278	0.159355	0.457014	0.0980035	0.648688	-0.465292	0.0219537	0.441444	0.0308114	0.203702	0.33972	0.0975948	0.650061
203721_s_at	UTP18	blue	0.237029	0.264766	-0.32107	0.126071	0.178668	0.40354	-0.14485	0.499479	0.42829	0.0367974	-0.0529366	0.805943	-0.383046	0.0646683	0.232606	0.274047	0.111621	0.603576	0.282299	0.181379	-0.0527523	0.806606	-0.337281	0.107014	-0.422311	0.0398062	0.186656	0.382487	-0.00507856	0.98121	0.538833	0.0065926	-0.348341	0.0952892	0.151975	0.47838	0.0642706	0.765428
213990_s_at	PAK7	blue	0.234768	0.269485	-0.215925	0.310889	0.260464	0.21898	-0.256382	0.226548	0.366373	0.0782631	-0.221412	0.298448	-0.249245	0.240189	0.220942	0.299502	-0.00461637	0.98292	0.580442	0.00294271	0.192209	0.368233	-0.242808	0.252946	-0.35449	0.0891995	0.424441	0.038713	0.213723	0.315967	0.444171	0.0296735	-0.33146	0.113596	-0.171862	0.421973	0.312767	0.136732
208452_x_at	MYO9B	blue	-0.230561	0.278407	0.258835	0.22198	-0.132469	0.537204	-0.0533308	0.804525	-0.0527185	0.806728	-0.0560932	0.794606	0.038066	0.859828	0.0171408	0.936639	0.0206662	0.923641	0.17679	0.408581	0.0341241	0.874225	-0.549906	0.00537211	-0.158612	0.459142	0.260395	0.219107	0.0990348	0.645226	0.232296	0.274707	-0.127015	0.554232	-0.144576	0.500298	0.356536	0.0872392
216030_s_at	SEMG2	blue	0.229977	0.27966	-0.133738	0.533278	0.332766	0.112094	-0.192529	0.36742	0.165924	0.438423	-0.404007	0.0502356	0.104687	0.626385	0.00210915	0.992196	0.229968	0.27968	0.324672	0.121639	0.406142	0.0489199	0.66143	0.000432337	0.256544	0.226243	0.244971	0.248611	0.142175	0.507517	0.00351783	0.986984	0.191704	0.369515	-0.21476	0.31357	0.249061	0.240548
201925_s_at	CD55	blue	0.228239	0.283411	-0.329903	0.115405	0.121609	0.57135	0.0749018	0.727958	-0.0472436	0.826485	0.102644	0.63317	-0.559473	0.0044759	-0.0556653	0.796141	0.324386	0.121987	-0.0300267	0.88923	-0.151482	0.479823	-0.18112	0.397009	-0.3575	0.0863276	0.247414	0.243776	-0.432486	0.0347958	0.610659	0.00152775	-0.145387	0.497872	-0.401008	0.0521308	-0.316591	0.131745
205497_at	ZNF175	blue	0.214864	0.313329	-0.113807	0.596458	0.0958662	0.655883	-0.128892	0.548345	0.254829	0.229472	-0.172896	0.419144	-0.0449921	0.83464	0.223849	0.293026	-0.00560648	0.979257	0.440188	0.031347	0.211757	0.320545	0.349574	0.0940447	-0.0587506	0.785093	0.0332171	0.877543	0.0388376	0.857015	0.231498	0.276404	-0.119917	0.576757	0.00275133	0.98982	0.270881	0.200441
211912_at	MERTK	blue	0.211903	0.320204	0.0182974	0.932373	0.194971	0.361257	0.0543381	0.800905	0.0637379	0.76732	-0.00329186	0.98782	0.0284499	0.895015	-0.149688	0.485103	-0.0536516	0.803372	0.454398	0.0257022	0.289899	0.169406	0.44205	0.0305555	0.265327	0.210188	0.395068	0.0560474	-0.163901	0.444104	0.179669	0.400866	0.140581	0.512335	-0.0762333	0.723306	0.574282	0.00333808
207460_at	GZMM	blue	0.199949	0.348882	-0.289982	0.169279	-0.0463334	0.82978	-0.428817	0.036541	0.578222	0.00308038	-0.273281	0.196326	-0.28292	0.180379	0.149922	0.484412	0.280064	0.185007	0.25482	0.229488	0.0572442	0.790482	-6.32743e-05	0.999766	-0.341553	0.102366	-0.000858317	0.996824	0.236554	0.265753	0.461199	0.0233063	-0.687937	0.000202992	-0.167476	0.434091	0.175284	0.412647
214504_at	ABO	blue	0.184234	0.388803	-0.078355	0.715912	0.0541866	0.801449	-0.367519	0.0772647	0.211739	0.320587	-0.191657	0.369635	-0.0117375	0.956589	0.464191	0.0223111	0.280433	0.184404	0.316569	0.131773	0.0731592	0.734061	-0.2111	0.322085	-0.294479	0.162463	0.200315	0.347982	0.3851	0.0631276	0.301605	0.152062	-0.207067	0.331627	-0.121972	0.570195	0.235009	0.26898
214108_at	MAX	blue	0.179207	0.402099	-0.265276	0.210279	0.0849694	0.693022	-0.418066	0.0420572	0.48064	0.0174345	-0.280403	0.184453	-0.292425	0.165552	0.15531	0.468663	0.259387	0.22096	0.49747	0.0133815	0.190004	0.373856	-0.153542	0.4738	-0.434955	0.0336591	0.161516	0.450852	0.290266	0.168843	0.398581	0.0537044	-0.371469	0.073897	-0.0635209	0.768091	0.285482	0.176296
205216_s_at	APOH	blue	0.176178	0.41023	-0.355786	0.0879547	0.326923	0.118927	-0.0423836	0.844109	0.500765	0.0126868	-0.0495623	0.818104	-0.579241	0.00301651	0.219102	0.303648	0.102946	0.632165	0.234937	0.269131	-0.119208	0.579029	-0.368254	0.0766292	-0.362035	0.082131	0.347058	0.0965979	-0.0491986	0.819417	0.661214	0.000434872	-0.248176	0.242278	-0.292716	0.165112	-0.0583269	0.786608
216742_at	---	blue	-0.175798	0.411257	0.29932	0.155345	0.183077	0.391843	0.146234	0.495345	-0.118865	0.580126	-0.212118	0.319703	0.219554	0.302627	-0.0537307	0.803087	-0.0272196	0.899532	0.322289	0.124559	0.35075	0.0928677	-0.219619	0.302481	0.273903	0.195269	0.527451	0.00808032	0.0713215	0.740514	0.0110792	0.959022	0.355653	0.0880817	0.0313271	0.884464	0.527247	0.00810922
207489_at	RPS2P45	blue	-0.175167	0.412965	0.0732139	0.73387	-0.113158	0.598568	0.131074	0.541537	-0.202602	0.342389	0.0244131	0.909848	-0.155659	0.467649	-0.0637896	0.767136	0.390771	0.0590199	-0.0960858	0.655143	-0.16573	0.438965	-0.540789	0.00636158	-0.400274	0.0526031	0.184975	0.386864	-0.0973339	0.650939	0.291284	0.167286	-0.0225672	0.91664	-0.134702	0.530301	-0.184798	0.387329
222107_x_at	LZTS1	blue	-0.164756	0.441699	0.227964	0.284008	-0.0908219	0.672984	-0.226884	0.286358	0.0682762	0.751245	-0.0867058	0.687055	0.286103	0.175315	0.0955111	0.657082	0.0946846	0.659874	0.0257423	0.90496	0.138491	0.518689	-0.0169585	0.937311	0.207927	0.329579	-0.0779238	0.717412	0.33582	0.108639	-0.292758	0.165049	0.151262	0.480469	0.181583	0.395783	0.320539	0.126735
211186_s_at	AAK1	blue	0.154239	0.471771	-0.225628	0.289106	0.10861	0.613438	-0.334787	0.109798	0.111311	0.604588	-0.383344	0.064443	-0.106199	0.621381	0.296775	0.159059	0.466308	0.0216277	0.300202	0.154072	0.434491	0.0338703	-0.226932	0.286252	-0.473818	0.0193392	0.410137	0.0465298	0.3574	0.0864214	0.237286	0.264232	-0.121645	0.571234	-0.0308215	0.886316	0.243963	0.250625
202333_s_at	UBE2B	blue	0.152568	0.476643	-0.465995	0.0217276	-0.124151	0.563271	-0.161461	0.451008	0.344961	0.0987666	0.245826	0.246912	-0.70057	0.000137699	-0.0608244	0.777689	0.262397	0.215457	-0.206264	0.333549	-0.570366	0.00361199	-0.202631	0.34232	-0.447756	0.028229	-0.277953	0.188481	-0.121505	0.571682	0.508646	0.0111447	-0.402892	0.050934	-0.401985	0.0515076	-0.491491	0.0147219
221579_s_at	NUDT3 /// RPS10-NUDT3	blue	-0.138415	0.51892	-0.116681	0.587155	-0.0390741	0.856153	-0.17516	0.412985	0.508589	0.0111553	-0.122801	0.567555	-0.187891	0.37929	0.265898	0.209171	-0.0452432	0.83373	0.159149	0.457604	0.030628	0.887026	-0.279867	0.18533	-0.418808	0.041657	0.0461985	0.830268	0.172469	0.42031	0.474794	0.0190567	-0.49567	0.013774	-0.195652	0.359548	0.201578	0.344887
216952_s_at	LMNB2	blue	-0.135901	0.526616	0.156979	0.463837	-0.157593	0.462068	-0.209785	0.325177	0.0592347	0.783363	0.13241	0.537386	0.172118	0.42127	0.0168439	0.937734	0.0145705	0.946125	0.0636943	0.767475	0.03892	0.856715	0.0839715	0.696459	-0.0452771	0.833607	-0.0389259	0.856693	0.117873	0.583315	-0.0482556	0.822825	-0.0679388	0.752437	-0.107542	0.616953	0.324777	0.121512
213157_s_at	LOC339166 /// WSCD1	blue	0.127172	0.553739	-0.0685426	0.750305	0.0322244	0.881177	-0.0149082	0.944879	-0.126941	0.554464	-0.15361	0.473602	-0.0597362	0.781572	0.239628	0.259407	0.113175	0.598512	-0.121797	0.57075	0.299107	0.155653	-0.114703	0.59355	-0.121388	0.572055	0.132468	0.537208	-0.0452875	0.833569	0.0135504	0.949892	0.357587	0.0862456	-0.249945	0.238828	-0.0303137	0.888178
207313_x_at	KIR3DL2	blue	-0.126561	0.555661	0.260196	0.219471	-0.0851425	0.692427	0.0754828	0.725927	-0.111207	0.604928	-0.0433583	0.840569	0.258457	0.222679	-0.126887	0.554634	-0.250711	0.237344	0.046967	0.827486	0.0432076	0.841116	-0.251787	0.23527	0.171525	0.422898	-0.0191728	0.929145	-0.00642683	0.976223	-0.294492	0.162444	0.042477	0.84377	0.511775	0.010577	0.213298	0.316954
201756_at	RPA2	blue	0.123494	0.565354	-0.234362	0.270338	0.0987017	0.646344	-0.281788	0.182203	0.479579	0.0177204	-0.346547	0.0971228	-0.341876	0.102021	0.272344	0.197926	0.125679	0.558442	0.379429	0.0674507	0.138446	0.518825	-0.420343	0.0408379	-0.489958	0.0150826	0.228313	0.283251	0.383402	0.064399	0.527602	0.0080589	-0.234178	0.270725	-0.248902	0.240858	0.181171	0.396874
216579_at	GJB4	blue	0.122618	0.568136	-0.0879007	0.68296	0.271648	0.19912	-0.0847214	0.693876	-0.0594472	0.782604	-0.4957	0.0137674	0.0843311	0.69522	-0.0925502	0.667107	0.188638	0.377364	0.364732	0.0797099	0.473175	0.019527	0.132887	0.535907	0.11981	0.577099	0.45448	0.0256722	0.2009	0.346546	-0.0634613	0.768303	0.130912	0.542038	-0.0284041	0.895183	0.28724	0.17353
201112_s_at	CSE1L	blue	0.119142	0.579238	-0.404193	0.0501199	0.0272877	0.899282	-0.0810468	0.706567	0.256991	0.225407	-0.0302285	0.88849	-0.617068	0.00131817	0.202118	0.343567	0.0378926	0.860461	0.116255	0.58853	-0.289439	0.170115	-0.512182	0.0105049	-0.490706	0.0149058	0.0396562	0.854032	-0.0928371	0.666133	0.618448	0.00127642	-0.592356	0.00228978	-0.34421	0.0995512	-0.288699	0.171259
203015_s_at	SSX2IP	blue	0.117169	0.585582	-0.307789	0.143427	0.322258	0.124596	-0.160919	0.452549	0.331305	0.113775	-0.384761	0.06338	-0.15966	0.456142	0.262754	0.21481	-0.14736	0.491995	0.500495	0.0127427	0.284537	0.177793	-0.0316723	0.883199	-0.206543	0.33288	0.412676	0.0450588	0.133102	0.535241	0.477366	0.0183287	-0.31057	0.139658	-0.206742	0.332405	0.236109	0.266679
217171_at	SMPD1	blue	0.116886	0.586493	-0.0316299	0.883354	0.123736	0.564588	-0.237918	0.262925	0.0840292	0.696261	-0.229495	0.280698	0.349624	0.0939936	0.332484	0.112417	0.0369094	0.864048	0.133491	0.534039	0.242198	0.254177	0.601546	0.00187438	0.156669	0.464731	-0.0294242	0.89144	0.312831	0.136648	-0.0681617	0.75165	-0.121426	0.571933	0.00254553	0.990581	0.118855	0.580159
217134_at	MTAP	blue	-0.116591	0.587447	0.0539024	0.80247	0.0679111	0.752535	-0.443949	0.029765	0.243813	0.250926	-0.446869	0.0285813	0.390486	0.0592215	0.408208	0.0476724	0.206771	0.332334	0.383995	0.0639523	0.470976	0.020181	0.227215	0.285636	-0.0444684	0.83654	0.139664	0.515119	0.653001	0.00054162	-0.0165039	0.938989	-0.123143	0.56647	0.00978725	0.963797	0.458345	0.0242889
215050_x_at	MAPKAPK2	blue	0.11528	0.591682	0.0637118	0.767413	-0.0889257	0.679453	-0.296921	0.158845	-0.0194229	0.928223	-0.288946	0.170876	0.139329	0.516138	0.0310822	0.885361	0.147613	0.491242	0.0727102	0.735636	0.458868	0.0241064	0.272256	0.198077	0.0524274	0.807776	0.0790867	0.713368	0.306618	0.145035	-0.203027	0.341357	0.0458565	0.831507	-0.363579	0.0807385	0.306631	0.145016
221228_s_at	---	blue	0.107063	0.61853	-0.0127892	0.952704	0.379608	0.0673113	-0.196691	0.356951	0.21732	0.307696	-0.368156	0.076714	0.351256	0.0923657	0.281417	0.182805	-0.25729	0.22485	0.470522	0.0203181	0.462629	0.0228261	0.662698	0.000417677	0.482694	0.016892	0.187887	0.379302	0.37707	0.0693149	-0.182235	0.394062	-0.0281028	0.896289	-0.00698503	0.974159	0.440297	0.0313
216907_x_at	KIR3DL1 /// KIR3DL2	blue	-0.102077	0.635056	0.0803677	0.708921	0.101186	0.63803	-0.137833	0.520696	-0.0283133	0.895516	-0.277549	0.189151	0.209605	0.325603	0.0316722	0.883199	-0.0171324	0.93667	0.0871337	0.685588	0.240079	0.258484	-0.103201	0.631315	0.132538	0.536988	0.0818749	0.7037	0.18321	0.391491	-0.316185	0.132268	-0.0266308	0.901695	0.351024	0.0925955	0.164369	0.442786
200096_s_at	ATP6V0E1	blue	-0.0987613	0.646144	-0.050681	0.814068	-0.00531729	0.980327	-0.206863	0.332116	0.191339	0.370445	-0.182408	0.393603	-0.123467	0.565441	0.201739	0.344493	-0.119168	0.579155	0.229694	0.280269	0.153843	0.472925	-0.185542	0.385385	-0.256487	0.22635	0.255254	0.228669	0.264045	0.212483	0.394601	0.0563646	-0.621856	0.00117816	-0.505848	0.0116734	0.238691	0.261332
205122_at	MSANTD3-TMEFF1 /// TMEFF1	blue	0.0949962	0.658821	0.140067	0.513895	0.324491	0.121859	0.0103103	0.961864	0.0240661	0.911124	-0.302081	0.151385	0.288365	0.171777	-0.126761	0.55503	0.0988495	0.645848	0.334937	0.10963	0.400643	0.0523653	0.555652	0.00481746	0.518086	0.00950464	0.216081	0.310531	0.0518442	0.809876	-0.251124	0.236547	0.45626	0.0250275	0.0461206	0.83055	0.273164	0.196525
205059_s_at	IDUA	blue	-0.0945547	0.660314	0.156291	0.465822	-0.162123	0.44913	-0.149302	0.486243	-0.00679371	0.974866	-0.129587	0.546172	0.441457	0.0308059	0.088051	0.682445	0.0625928	0.771391	0.136243	0.525563	0.333183	0.111617	0.55391	0.00498025	0.112561	0.60051	-0.0626322	0.771251	0.16978	0.427701	0.00211936	0.992158	-0.00837592	0.969015	-0.0556202	0.796302	0.364573	0.0798514
210177_at	TRIM15	blue	-0.0856927	0.690535	0.142232	0.507346	0.0326927	0.879462	-0.088935	0.679422	0.059561	0.782197	-0.136013	0.526269	0.0106213	0.960714	0.0265678	0.901926	0.0638769	0.766826	0.174528	0.414699	0.084352	0.695148	-0.345526	0.0981781	0.0405364	0.850828	0.205223	0.336047	0.139408	0.515899	0.0417971	0.846241	0.161772	0.450126	-0.0154856	0.942747	0.285164	0.176798
217959_s_at	TRAPPC4	blue	0.0848377	0.693475	-0.271395	0.199555	0.165037	0.440909	-0.287014	0.173884	0.430953	0.0355166	-0.299216	0.155496	-0.168598	0.430972	0.45423	0.0257637	-0.0587095	0.785239	0.397354	0.054514	0.160694	0.45319	-0.366872	0.0778273	-0.417289	0.0424801	0.305627	0.146405	0.36224	0.081945	0.517096	0.00966652	-0.571823	0.00350794	-0.0565254	0.793057	0.245972	0.246623
207666_x_at	SSX3	blue	-0.0747754	0.7284	0.0969895	0.652098	0.0768742	0.72107	0.0649859	0.76289	-0.0876751	0.683732	-0.0556726	0.796114	0.320761	0.126457	-0.0520099	0.809279	0.0197449	0.927036	0.00894077	0.966927	0.0472573	0.826435	0.518938	0.00936689	0.355786	0.0879547	-0.0715409	0.739743	0.0137731	0.94907	-0.128544	0.549435	0.317345	0.130777	-0.125712	0.558337	-0.0348221	0.871673
202072_at	HNRNPL	blue	0.0745946	0.729033	-0.145794	0.496657	0.0154198	0.94299	-0.41333	0.0446862	0.325428	0.120723	-0.212875	0.317937	-0.0241548	0.910797	0.255565	0.228083	0.196444	0.357568	0.305636	0.146393	0.144512	0.500492	-0.255839	0.227567	-0.474101	0.0192569	0.153885	0.472803	0.522058	0.00887699	0.252778	0.233371	-0.137024	0.52317	-0.0508921	0.813307	0.254459	0.230171
215233_at	JMJD6	blue	0.071248	0.740773	-0.0889464	0.679383	0.199089	0.351002	-0.323568	0.122986	0.198739	0.351867	-0.315139	0.133623	0.0934154	0.664172	0.141441	0.509733	0.254988	0.229171	0.514169	0.0101591	0.1943	0.362944	0.422915	0.0394934	0.110317	0.607839	0.0784735	0.7155	0.283646	0.179215	0.0874383	0.684544	-0.0848543	0.693419	-0.217285	0.307775	0.188256	0.378349
209355_s_at	PLPP3	blue	-0.0707782	0.742425	0.126311	0.55645	0.220903	0.299591	-0.301235	0.15259	0.0127225	0.95295	-0.5022	0.0123937	0.334955	0.109609	0.155879	0.467015	0.0677158	0.753225	0.481208	0.0172831	0.570421	0.00360802	-0.104233	0.627891	0.0981076	0.648338	0.498186	0.0132281	0.469502	0.0206292	-0.141524	0.509482	0.0371061	0.86333	0.159327	0.457094	0.652798	0.000544525
201364_s_at	OAZ2	blue	-0.0593174	0.783067	0.0768542	0.721139	0.180386	0.398957	-0.0999854	0.642042	-0.00251178	0.990706	-0.363558	0.0807574	0.1148	0.593237	0.220534	0.300419	0.106249	0.621217	0.412756	0.0450132	0.250611	0.237538	-0.442383	0.0304159	-0.0955843	0.656835	0.484089	0.0165314	0.408435	0.0475365	0.175034	0.413325	-0.0155339	0.942569	-0.0979884	0.648738	0.3487	0.094926
210848_at	---	blue	0.0526496	0.806976	0.0402917	0.851718	0.466918	0.021434	0.0267554	0.901237	0.144812	0.499591	-0.325541	0.120587	0.125828	0.557971	0.220349	0.300834	-0.218607	0.30477	0.478331	0.0180612	0.332908	0.111931	0.0128637	0.952429	0.449467	0.02756	0.392232	0.057996	0.155319	0.468635	-0.166543	0.436693	0.177099	0.407749	0.174083	0.415908	0.362243	0.081943
221777_at	RITA1	blue	0.0489858	0.820186	0.183756	0.390057	-0.00835039	0.96911	-0.105885	0.622419	-0.113925	0.596074	-0.292336	0.165687	0.350625	0.0929921	0.172886	0.41917	-0.0560379	0.794804	0.323214	0.123419	0.166438	0.436985	0.00979549	0.963767	0.109953	0.609031	0.0636694	0.767563	0.276995	0.190072	-0.166794	0.435991	0.00500829	0.98147	0.0921717	0.668392	0.314239	0.134797
217284_x_at	SERHL2	blue	-0.0427084	0.842929	-0.0122085	0.954849	0.137285	0.522374	-0.0386834	0.857577	0.0383745	0.858703	-0.131627	0.539815	0.149315	0.486202	0.14096	0.51119	-0.17989	0.400278	0.0410738	0.848872	0.0621518	0.77296	0.053169	0.805107	0.188158	0.378601	-0.0446701	0.835808	0.0380383	0.859929	-0.184999	0.386803	-0.0393944	0.854986	0.0869535	0.686206	-0.0278946	0.897053
207065_at	KRT75	blue	0.0423181	0.844347	-0.00840703	0.9689	0.2659	0.209169	0.218408	0.30522	-0.168671	0.430771	-0.0713975	0.740247	0.282757	0.18064	-0.23196	0.27542	-0.204482	0.337833	0.167019	0.435365	0.120376	0.575286	0.512328	0.0104793	0.519675	0.00924918	0.168536	0.431145	-0.0929663	0.665694	-0.202884	0.341703	0.19173	0.369449	0.164303	0.442973	0.0258015	0.904743
211399_at	FGFR2	blue	0.0418849	0.845922	0.0685197	0.750385	0.192173	0.368322	-0.113658	0.596943	0.217116	0.308162	-0.346669	0.0969978	0.0197309	0.927087	0.0555873	0.79642	-0.0138837	0.948661	0.444424	0.0295699	0.375467	0.0706032	-0.198522	0.352403	0.0585448	0.785828	0.395187	0.0559666	0.213927	0.315495	0.0559598	0.795084	-0.0652632	0.761906	0.175287	0.412641	0.51975	0.00923738
219429_at	FA2H	blue	0.0402057	0.852031	-0.040095	0.852435	0.0145567	0.946176	-0.196947	0.356314	0.21176	0.320539	-0.0527364	0.806663	0.237144	0.264528	0.249696	0.239313	0.0263411	0.902759	0.058463	0.786121	0.0779654	0.717268	0.526347	0.0082383	0.0867881	0.686773	-0.107265	0.617863	0.212602	0.318573	0.115725	0.590242	-0.216577	0.309393	-0.123644	0.564878	0.101461	0.637112
221238_at	HMGN5	blue	0.0382595	0.859123	0.0460451	0.830824	0.154822	0.470076	-0.13061	0.542979	0.181783	0.395255	-0.13529	0.528491	0.407364	0.0481785	0.154455	0.471144	-0.308419	0.142566	0.175636	0.411694	0.241094	0.256416	0.67268	0.000316535	0.391443	0.0585469	-0.0563766	0.79359	0.265685	0.209552	-0.167357	0.434423	-0.0287454	0.893931	0.092493	0.667301	0.224643	0.291272
207974_s_at	SKP1	blue	0.0324802	0.88024	-0.25391	0.231214	0.281429	0.182785	0.0935519	0.663709	0.223891	0.292934	-0.147907	0.49037	-0.376962	0.0694006	0.286189	0.17518	0.141989	0.508078	0.261998	0.216181	-0.00930167	0.965592	-0.55992	0.00443729	-0.386012	0.0624527	0.47286	0.0196197	-0.0464069	0.829513	0.67272	0.000316174	-0.256888	0.225599	-0.0777681	0.717955	-0.0269197	0.900633
216343_at	---	blue	-0.0311546	0.885096	0.012501	0.953769	0.0723824	0.736787	-0.134002	0.532462	-0.037039	0.863575	-0.371564	0.0738174	-0.0697235	0.74614	0.0467009	0.828449	0.437115	0.0326889	0.245193	0.248169	0.405059	0.0495841	-0.332584	0.112303	-0.200254	0.348132	0.441297	0.0308734	0.0860034	0.689467	0.230225	0.279129	0.00140895	0.994787	-0.0855449	0.691043	0.273085	0.19666
204166_at	SBNO2	blue	0.0300619	0.889101	0.114717	0.593507	0.156762	0.464462	-0.0359039	0.86772	0.0249646	0.907819	-0.148284	0.489252	0.0330063	0.878314	0.0741168	0.730706	0.00837136	0.969032	0.217967	0.306223	0.233753	0.271621	-0.0677183	0.753216	-0.0775249	0.718802	0.288138	0.172131	0.116354	0.58821	0.141603	0.509243	0.0551743	0.797902	-0.101215	0.637934	0.242595	0.253375
206753_at	RDH16	blue	-0.0286657	0.894223	0.145783	0.49669	0.0374234	0.862172	0.177411	0.406909	-0.22394	0.292824	-0.0142357	0.947362	0.0100789	0.962719	-0.151515	0.479729	-0.00885994	0.967226	0.11586	0.589808	-0.0516445	0.810595	-0.390335	0.0593282	0.0406918	0.850262	0.296031	0.160156	-0.0756508	0.72534	0.0562444	0.794064	0.376501	0.0697699	0.00277056	0.989749	0.101421	0.637244
205096_at	POM121	blue	0.023148	0.914502	-0.0939376	0.662402	0.112624	0.600306	-0.23728	0.264245	0.107746	0.616281	-0.279133	0.186534	-0.0161021	0.940471	0.13599	0.52634	0.062972	0.770042	0.126374	0.556251	0.465372	0.0219277	-0.0544001	0.800682	-0.230107	0.279382	0.295701	0.160646	0.326786	0.119091	0.0572564	0.790438	-0.0823494	0.702059	-0.096277	0.654498	0.241735	0.255114
218434_s_at	AACS	blue	-0.0212504	0.921489	0.0430559	0.841667	0.0896402	0.677013	-0.438027	0.0322856	0.23089	0.277703	-0.350814	0.0928039	0.268177	0.205148	0.27819	0.188089	0.136632	0.524371	0.321656	0.125343	0.302126	0.151321	-0.0675643	0.75376	0.0157128	0.941908	0.0588145	0.784864	0.589274	0.00244555	-0.240885	0.256842	0.0285001	0.894831	0.346447	0.0972263	0.393041	0.0574345
207502_at	GUCA2B	blue	-0.0157105	0.941917	0.0579298	0.788028	0.0897837	0.676523	-0.00465009	0.982795	0.0162591	0.939892	-0.108709	0.613114	0.133154	0.535082	0.00378629	0.985991	0.0505324	0.814604	0.267394	0.206524	0.130884	0.542127	-0.278843	0.187011	-0.0955127	0.657076	0.347582	0.0960623	0.0760719	0.723869	0.226424	0.287363	0.120387	0.575252	0.0439085	0.838571	0.254102	0.230849
215987_at	RAPGEF2	blue	0.0147102	0.945609	0.0524573	0.807668	-0.000330135	0.998778	-0.139052	0.516981	0.0885642	0.680689	-0.0910347	0.672259	0.378801	0.0679434	-0.00253613	0.990616	0.0305866	0.887177	0.120265	0.575642	0.195639	0.35958	0.700749	0.000136923	0.264162	0.212272	-0.0640419	0.76624	0.202644	0.342286	-0.122428	0.568742	-0.0731384	0.734134	0.125613	0.558651	0.245782	0.246999
205554_s_at	DNASE1L3	blue	-0.0131168	0.951494	-0.184367	0.388456	0.104357	0.627477	-0.208154	0.329038	0.510049	0.0108872	0.0154065	0.943039	-0.20622	0.333654	0.286801	0.174219	0.0115369	0.957331	0.0136055	0.949689	0.0494339	0.818568	-0.0171778	0.936502	-0.184027	0.389346	-0.0516423	0.810603	0.186997	0.381605	0.19952	0.349938	-0.244833	0.248887	-0.0417392	0.846452	-0.00365213	0.986487
214422_at	RAD23B	blue	0.0128958	0.95231	-0.260678	0.218588	0.0842206	0.695601	-0.0689556	0.748847	-0.0421308	0.845028	-0.118663	0.580778	-0.308204	0.142859	-0.0498596	0.817031	0.195919	0.358879	-0.047107	0.826979	0.124038	0.563629	-0.133336	0.534519	-0.327337	0.118433	0.251815	0.235217	0.0202925	0.925018	0.265183	0.210445	-0.119122	0.579303	-0.282209	0.181523	-0.136105	0.525988
215366_at	SNX13	blue	-0.0124084	0.954111	0.13273	0.536394	0.17946	0.401425	0.202154	0.34348	0.0324361	0.880402	0.0677553	0.753085	0.221706	0.297792	-0.160232	0.454507	0.00611381	0.977381	-0.029451	0.891341	-0.063751	0.767273	0.589007	0.00245946	0.58444	0.00270799	-0.159658	0.456146	-0.0974447	0.650566	-0.265573	0.209751	0.392678	0.057686	0.196598	0.357185	-0.0774954	0.718904
213004_at	ANGPTL2	blue	0.010619	0.960723	0.023443	0.913416	0.0344171	0.873153	-0.13765	0.521256	0.123837	0.564267	-0.0478759	0.824198	0.264464	0.211731	0.128163	0.550629	0.145678	0.497004	0.0527467	0.806626	0.0107577	0.96021	0.535796	0.00696507	0.144967	0.499128	-0.104908	0.625652	0.121661	0.571185	0.0771755	0.720019	-0.0653343	0.761655	-0.0443166	0.83709	0.0492288	0.819309
221357_at	CHRM4	blue	0.00982434	0.96366	-0.240372	0.257887	-0.0172893	0.936091	-0.287523	0.173088	0.168896	0.430147	-0.222929	0.295066	-0.156617	0.46488	0.38042	0.0666798	0.39402	0.0567615	-0.0199706	0.926204	0.349936	0.0936808	-0.187574	0.380109	-0.475721	0.0187917	0.138631	0.518263	0.172902	0.419127	0.293097	0.164538	-0.111557	0.603785	-0.103572	0.630083	0.0311491	0.885116
205149_s_at	CLCN4	blue	0.00853224	0.968437	0.212431	0.318972	0.384477	0.063592	0.36603	0.0785638	-0.359588	0.0843757	-0.154781	0.470196	0.327818	0.117861	-0.179447	0.401459	-0.0888946	0.67956	0.363908	0.0804438	0.19506	0.361033	0.378523	0.0681621	0.611619	0.00149464	0.492105	0.0145793	-0.106332	0.620941	-0.103798	0.629334	0.241125	0.256353	-0.0181973	0.932742	0.206259	0.33356
212662_at	PVR	blue	0.00720287	0.973353	0.193303	0.365458	0.0341152	0.874257	-0.116396	0.588076	0.0413906	0.847719	-0.117648	0.584039	0.302746	0.150442	0.122809	0.567532	-0.16761	0.433716	0.185966	0.384282	0.32173	0.125251	0.169624	0.428133	0.32269	0.124064	0.0708748	0.742086	0.176442	0.409518	-0.329702	0.11564	0.104222	0.627926	0.284268	0.178222	0.496028	0.0136952
221297_at	GPRC5D	blue	-0.00688289	0.974536	-0.150015	0.484139	0.0554795	0.796807	-0.0660884	0.758983	0.247105	0.244382	-0.048521	0.821866	-0.0524557	0.807674	0.265526	0.209834	-0.316235	0.132204	0.181826	0.395141	0.0130122	0.95188	-0.128694	0.548964	-0.270164	0.201682	0.0963976	0.654091	0.165391	0.439917	0.27302	0.19677	-0.497646	0.0133437	-0.0460605	0.830768	0.107359	0.617555
216900_s_at	CHRNA4 /// LOC102723788	blue	0.00684606	0.974673	0.0164348	0.939244	0.0930197	0.665513	-0.148694	0.488038	0.143138	0.504617	-0.0616423	0.774775	0.00472155	0.982531	0.268971	0.203758	0.257708	0.22407	0.384415	0.0636377	0.0671491	0.755228	-0.321559	0.125463	-0.276062	0.191631	0.425659	0.0380985	0.181302	0.396528	0.423535	0.0391746	-0.00752407	0.972165	-0.0985634	0.646807	0.410792	0.046147
55093_at	CHPF2	blue	-0.00253425	0.990623	0.316587	0.131751	-0.435465	0.0334278	-0.0854102	0.691506	-0.282123	0.181663	0.103415	0.630604	0.236499	0.265867	-0.288445	0.171653	0.114345	0.594712	-0.144224	0.501353	0.125463	0.559123	-0.145337	0.498023	-0.0332878	0.877284	-0.112754	0.599883	0.111063	0.605399	-0.365148	0.0793408	0.248732	0.24119	0.197043	0.356074	0.349253	0.0943675
208785_s_at	MAP1LC3B	blue	-0.000137257	0.999492	-0.0632714	0.768978	-0.11818	0.582327	-0.110719	0.606525	0.15006	0.484004	-0.195871	0.359	-0.119584	0.577822	0.116425	0.587981	0.0990343	0.645228	0.205715	0.334865	0.0621164	0.773086	-0.329187	0.116244	-0.356115	0.0876401	0.128507	0.549551	0.264469	0.211722	0.339196	0.104912	-0.077763	0.717972	-0.197133	0.35585	0.198753	0.351831
211310_at	EZH1	brown	0.47355	0.0194173	-0.541163	0.00631814	0.245419	0.24772	-0.285594	0.176119	0.418691	0.0417197	-0.117709	0.583842	-0.460363	0.0235909	0.202712	0.342122	0.371159	0.0741575	0.0334196	0.876802	-0.0578659	0.788257	0.157713	0.461724	-0.23389	0.271333	-0.00551973	0.979578	0.176921	0.408227	0.319665	0.127832	-0.0599069	0.780962	-0.0581302	0.787311	-0.351546	0.0920782
220803_at	---	brown	0.455021	0.0254746	-0.502341	0.0123652	0.543236	0.00608209	-0.5323	0.00741555	0.219321	0.303152	-0.622656	0.00115603	0.0116303	0.956986	0.587102	0.00256068	0.17916	0.402225	0.609905	0.00155418	0.717561	7.91425e-05	0.20211	0.343587	-0.0753755	0.726302	0.539475	0.00651594	0.552892	0.00507748	-0.0303138	0.888177	0.0278509	0.897214	0.198924	0.351408	0.396096	0.0553535
201155_s_at	MFN2	brown	0.409181	0.0470932	-0.318743	0.128997	0.208552	0.328094	-0.64971	0.000590365	0.392671	0.0576908	-0.347679	0.095963	0.030305	0.88821	0.381203	0.0660747	0.222447	0.296138	0.175518	0.412014	0.342078	0.101806	0.365674	0.0788768	-0.115501	0.590966	-0.169085	0.429624	0.558408	0.00456895	-0.319812	0.127647	0.103334	0.630873	0.317807	0.130187	0.00666066	0.975358
213016_at	BBX	brown	0.400408	0.0525161	-0.515426	0.00994515	0.272768	0.197201	-0.433647	0.0342575	0.455583	0.0252712	-0.095038	0.65868	-0.241324	0.255949	0.284985	0.177083	0.19288	0.36653	-0.00207934	0.992306	0.100977	0.638726	0.271891	0.198703	-0.169614	0.428161	-0.0277471	0.897595	0.312814	0.136671	0.0793456	0.712468	-0.105132	0.624909	0.134113	0.53212	-0.213667	0.316097
211858_x_at	GNAS	brown	0.399876	0.0528604	-0.461376	0.0232464	0.474402	0.0191698	-0.455253	0.0253906	0.416061	0.0431552	-0.645984	0.000650074	-0.345123	0.0985973	0.535677	0.00698004	0.323931	0.122542	0.277471	0.189279	0.336605	0.107764	-0.151594	0.479495	-0.206458	0.333083	0.263203	0.213999	0.506523	0.0115441	0.095572	0.656876	-0.213437	0.31663	-0.0153353	0.943302	-0.124916	0.560851
209081_s_at	COL18A1	brown	0.399151	0.0533313	-0.461088	0.0233439	0.542625	0.00615093	-0.708677	0.000106227	0.517141	0.00965925	-0.716992	8.06748e-05	-0.0731583	0.734064	0.528588	0.00792007	0.407232	0.0482582	0.505182	0.0118024	0.545222	0.00586292	0.271756	0.198934	-0.0804372	0.708679	0.171608	0.42267	0.766217	1.27028e-05	-0.159971	0.455253	0.27585	0.191986	0.0905538	0.673897	0.117807	0.583528
209438_at	PHKA2	brown	0.398402	0.0538221	-0.223287	0.29427	0.317733	0.130281	-0.490894	0.0148614	0.303508	0.149366	-0.45511	0.0254424	0.282173	0.181582	0.483824	0.0165996	0.0367051	0.864794	0.568289	0.00376488	0.415427	0.0435065	0.37148	0.0738881	0.0174382	0.935542	0.0294391	0.891385	0.642667	0.000707538	-0.318094	0.129821	0.0439199	0.83853	0.611471	0.00149969	0.300082	0.154245
201679_at	SRRT	brown	0.397831	0.0541981	-0.43266	0.0347145	0.422701	0.0396038	-0.726746	5.76998e-05	0.386487	0.0621032	-0.657292	0.000483331	0.0514785	0.811193	0.545422	0.00584119	0.312348	0.137287	0.536013	0.00693793	0.639953	0.000757773	0.240955	0.256698	-0.107288	0.617788	0.374251	0.0715934	0.762311	1.49426e-05	-0.0178655	0.933966	-0.133403	0.534312	0.0380589	0.859854	0.348271	0.0953611
206690_at	ASIC2	brown	0.391879	0.0582422	-0.561569	0.00429735	0.512176	0.0105061	-0.632209	0.000918346	0.545059	0.00588063	-0.549376	0.00542584	-0.210562	0.323347	0.636164	0.000833023	0.242615	0.253336	0.271204	0.199884	0.363766	0.0805712	0.0338081	0.875381	-0.310123	0.140259	0.0543413	0.800893	0.647788	0.000620533	-0.0863892	0.688142	0.0227256	0.916057	0.180056	0.399837	-0.178471	0.404067
218335_x_at	TNIP2	brown	0.376165	0.0700404	-0.358347	0.0855312	0.216974	0.308485	-0.762742	1.4679e-05	0.67892	0.000264762	-0.438145	0.032234	-0.0108478	0.959877	0.464	0.0223735	0.123839	0.564259	0.219884	0.301881	0.335348	0.109167	0.328391	0.117182	-0.115382	0.591352	-0.181428	0.396194	0.741754	3.3494e-05	-0.21267	0.318414	-0.0766998	0.721678	0.0980732	0.648453	0.168625	0.430898
206258_at	ST8SIA5	brown	0.37248	0.0730538	-0.453417	0.0260634	0.575839	0.00323411	-0.535735	0.00697278	0.374174	0.071656	-0.565931	0.00394502	-0.0761814	0.723487	0.582374	0.00282723	0.414947	0.0437748	0.524555	0.00850042	0.462878	0.0227434	0.0809972	0.706738	-0.154257	0.47172	0.437692	0.0324333	0.615515	0.00136655	0.142786	0.505676	0.32437	0.122006	-0.0699085	0.745488	0.164945	0.441167
210832_x_at	PTGER3	brown	0.372199	0.0732873	-0.406489	0.0487088	0.479341	0.0177849	-0.582862	0.00279864	0.54963	0.00539996	-0.750484	2.39969e-05	-0.0896594	0.676947	0.714578	8.74679e-05	0.0282987	0.89557	0.636421	0.000827716	0.503789	0.0120756	-0.0923564	0.667765	-0.201538	0.344984	0.332502	0.112396	0.76349	1.42325e-05	0.113258	0.598243	-0.290505	0.168477	0.043174	0.841238	0.301404	0.152349
205441_at	OCEL1	brown	0.366958	0.0777521	-0.390198	0.059425	0.260571	0.218784	-0.71205	9.51145e-05	0.399464	0.0531278	-0.477208	0.0183727	0.00799583	0.970421	0.339309	0.104789	0.26909	0.20355	0.475799	0.0187696	0.385594	0.0627611	0.194617	0.362146	-0.132555	0.536938	0.0398976	0.853153	0.673298	0.000311043	-0.175008	0.413395	0.0642822	0.765387	0.277297	0.189569	0.219557	0.302618
214438_at	HLX	brown	0.366732	0.0779498	-0.437185	0.0326575	0.257826	0.223851	-0.704789	0.000120433	0.32305	0.123621	-0.534614	0.00711478	-0.0790986	0.713326	0.259854	0.2201	0.282003	0.181857	0.32687	0.11899	0.307402	0.143956	0.41934	0.0413715	-0.120231	0.575752	-0.0424221	0.843969	0.5799	0.00297582	-0.16249	0.448091	-0.0119166	0.955928	-0.170129	0.426737	0.0358449	0.867935
221110_x_at	PDE11A	brown	0.351602	0.0920224	-0.316377	0.13202	0.37009	0.0750602	-0.509089	0.0110629	0.351495	0.0921283	-0.713455	9.07964e-05	-0.130332	0.543845	0.250227	0.238281	0.290105	0.16909	0.422851	0.0395268	0.455324	0.0253647	-0.0125755	0.953494	-0.127463	0.552824	0.344937	0.0987915	0.612817	0.00145419	0.0263012	0.902906	0.0218972	0.919107	-0.0515895	0.810793	0.23969	0.259281
211824_x_at	NLRP1	brown	0.342342	0.101524	-0.466818	0.0214658	0.281341	0.182928	-0.700045	0.000139994	0.428482	0.0367039	-0.484937	0.0163154	-0.163817	0.444342	0.432812	0.0346438	0.307622	0.143654	0.277602	0.189062	0.391456	0.0585384	0.326521	0.119408	-0.31556	0.133077	0.0417036	0.846581	0.569858	0.0036489	-0.0308478	0.88622	-0.187292	0.380839	-0.137662	0.521219	0.0426424	0.843169
202019_s_at	LANCL1	brown	0.332947	0.111887	-0.3396	0.104472	0.200092	0.348529	-0.445484	0.0291378	0.322838	0.123881	-0.443299	0.0300337	-0.0275312	0.898388	0.327372	0.118392	-0.117759	0.583681	0.296512	0.159446	0.333604	0.111138	-0.038164	0.859471	-0.227224	0.285617	0.0791271	0.713227	0.568067	0.00378153	-0.11401	0.595799	-0.191103	0.371046	0.196715	0.356892	0.136234	0.525593
222129_at	FAM134A	brown	0.308879	0.141941	-0.20658	0.332792	0.361097	0.0829861	-0.575675	0.00324495	0.359581	0.0843824	-0.546271	0.00574989	0.0640385	0.766252	0.640828	0.000741253	0.346242	0.097438	0.319704	0.127783	0.36751	0.0772728	0.0307072	0.886735	-0.0750528	0.72743	0.05757	0.789315	0.6784	0.000268773	-0.218254	0.30557	0.321145	0.125978	0.142321	0.507076	0.151742	0.479064
200815_s_at	PAFAH1B1	brown	0.306721	0.144892	-0.31188	0.137908	0.054042	0.801969	-0.714504	8.76857e-05	0.442993	0.0301609	-0.340703	0.103279	-0.0334052	0.876855	0.357027	0.086774	0.3334	0.11137	0.121005	0.573278	0.217552	0.307167	0.220546	0.300392	-0.306056	0.14581	-0.277052	0.189977	0.682184	0.000240742	-0.234736	0.269552	-0.0318586	0.882517	0.101285	0.6377	-0.0514386	0.811337
208347_at	---	brown	0.297432	0.158095	-0.217411	0.307489	0.253658	0.231693	-0.510627	0.0107825	0.252062	0.234741	-0.310402	0.139885	0.146236	0.49534	0.682276	0.000240091	0.310483	0.139775	0.324439	0.121922	0.417362	0.0424403	0.104586	0.62672	-0.228038	0.283847	0.25351	0.231974	0.597187	0.00206261	0.0482344	0.822901	0.153924	0.472689	0.164483	0.442465	0.375723	0.0703967
215732_s_at	DTX2	brown	0.27314	0.196566	-0.255567	0.228078	0.182911	0.392279	-0.414528	0.0440095	0.139257	0.516357	-0.191092	0.371074	0.0449571	0.834767	0.0951478	0.658309	-0.0736425	0.732367	0.3819	0.0655399	-0.0228635	0.915549	0.178412	0.404223	0.0188869	0.930199	-0.0527568	0.80659	0.38677	0.0618958	-0.269819	0.202282	-0.217521	0.307237	0.245857	0.24685	0.0238093	0.912068
204245_s_at	RPP14	brown	0.270217	0.20159	-0.410966	0.0460453	0.277357	0.189469	-0.709122	0.000104698	0.480918	0.0173602	-0.445113	0.0292885	-0.077503	0.718878	0.648502	0.00060917	0.560455	0.00439148	0.404195	0.0501188	0.331443	0.113616	0.109309	0.611143	-0.426678	0.0375902	0.2074	0.330835	0.669448	0.00034665	0.280376	0.184498	-0.306902	0.144643	0.0305172	0.887432	0.172192	0.42107
215994_x_at	TBC1D9B	brown	-0.263375	0.213688	0.208064	0.329254	0.291045	0.16765	-0.00120844	0.995529	-0.0368267	0.86435	-0.256663	0.226021	0.384396	0.0636521	0.21721	0.307947	-0.0359716	0.867472	0.33643	0.107959	0.170912	0.424582	-0.125881	0.557803	0.228657	0.282506	0.306358	0.145393	0.369622	0.0754576	-0.108918	0.612426	0.103702	0.629651	0.0766319	0.721915	0.228715	0.282382
207984_s_at	MPP2	brown	0.257214	0.224992	-0.414514	0.044017	0.109163	0.61162	-0.723085	6.55424e-05	0.558816	0.00453314	-0.435063	0.0336099	0.0135191	0.950008	0.600826	0.00190443	0.420296	0.0408625	0.240407	0.257814	0.417905	0.0421449	0.0632389	0.769093	-0.441766	0.0306753	0.00506168	0.981273	0.666939	0.00037172	0.11909	0.579405	-0.0881506	0.682104	0.121429	0.571924	0.235151	0.268683
215898_at	TTLL5	brown	0.251993	0.234875	-0.211631	0.32084	0.230293	0.278983	-0.351837	0.0917909	0.0321165	0.881572	-0.253285	0.232402	0.183809	0.389919	0.320035	0.127366	0.187208	0.381058	0.168528	0.431168	0.247525	0.243556	0.186387	0.383186	0.0144345	0.946627	0.115266	0.591728	0.502095	0.012415	-0.326338	0.119628	0.238419	0.261892	0.184911	0.387033	0.0596267	0.781963
208312_s_at	PRAMEF1 /// PRAMEF13 /// PRAMEF2	brown	0.248345	0.241947	-0.31289	0.136569	0.148581	0.488372	-0.662798	0.000416533	0.350641	0.0929762	-0.590283	0.00239358	-0.040603	0.850585	0.567455	0.00382778	0.23365	0.271838	0.275556	0.192479	0.451792	0.0266708	-0.120986	0.573339	-0.353342	0.0903136	0.0646759	0.76399	0.739755	3.6086e-05	-0.037761	0.860941	-0.0410532	0.848947	-0.137936	0.520382	0.141002	0.511061
218724_s_at	TGIF2	brown	0.246372	0.245831	-0.354828	0.0888738	-0.00755452	0.972053	-0.663026	0.000413957	0.531567	0.00751306	-0.236446	0.265979	-0.0787937	0.714386	0.298707	0.156234	0.521668	0.00893706	0.00335889	0.987572	0.184538	0.388007	0.0961114	0.655056	-0.351065	0.0925549	-0.254084	0.230883	0.552633	0.00510251	-0.0775589	0.718683	0.00756682	0.972007	0.371701	0.0737026	0.0146688	0.945762
201491_at	AHSA1	brown	0.235126	0.268734	-0.265283	0.210267	0.0271959	0.899619	-0.714658	8.72367e-05	0.459032	0.0240492	-0.341076	0.102877	-0.105365	0.62414	0.295587	0.160815	0.532908	0.00733557	0.39077	0.0590208	0.206881	0.332072	-0.249836	0.23904	-0.497378	0.0134015	0.132154	0.538181	0.59383	0.0022183	0.241139	0.256325	-0.121186	0.572699	0.0815183	0.704934	0.313752	0.135436
219491_at	LRFN4	brown	0.23327	0.272641	0.10266	0.633117	0.0174749	0.935406	-0.310324	0.139989	0.25878	0.222082	-0.208663	0.32783	0.311082	0.138973	0.238709	0.261294	0.112836	0.599614	0.238503	0.261718	0.451324	0.0268481	0.450229	0.0272659	0.223437	0.293938	-0.0435446	0.839892	0.336668	0.107693	-0.239215	0.260254	0.445264	0.029227	0.156047	0.466529	0.557748	0.00462748
211250_s_at	SH3BP2	brown	0.23141	0.276591	-0.263894	0.212753	0.111415	0.604247	-0.629293	0.00098597	0.468616	0.0209024	-0.385436	0.0628784	0.0995237	0.643588	0.754425	2.05523e-05	0.204769	0.337141	0.232656	0.273941	0.401335	0.0519216	0.218265	0.305546	-0.336798	0.107549	-0.0398919	0.853174	0.691199	0.000183971	0.0412417	0.848261	-0.0916487	0.67017	0.00941747	0.965164	0.293927	0.163289
213179_at	RQCD1	brown	0.231145	0.277159	-0.363456	0.0808484	0.125698	0.558382	-0.447029	0.0285175	0.492901	0.0143964	-0.282891	0.180426	-0.0446701	0.835808	0.435926	0.0332201	-0.151409	0.480039	-0.00703672	0.973967	0.150737	0.482013	0.267392	0.206529	-0.112763	0.599852	-0.435259	0.0335211	0.377466	0.0689994	-0.296581	0.159345	-0.0456604	0.832218	0.314444	0.134529	-0.121281	0.572398
218020_s_at	ZFAND3	brown	0.230884	0.277717	-0.268538	0.204515	0.0400618	0.852555	-0.759735	1.66039e-05	0.458177	0.0243478	-0.44472	0.0294488	-0.00687601	0.974562	0.289242	0.170419	0.247052	0.244487	0.239523	0.259622	0.342176	0.101701	0.203129	0.341109	-0.198661	0.35206	-0.139586	0.515356	0.724353	6.27266e-05	-0.148112	0.489762	0.040335	0.851561	-0.206512	0.332954	0.223375	0.294076
215530_at	FANCA	brown	0.221778	0.297632	0.0691855	0.748036	0.329035	0.116423	-0.14273	0.505844	0.134834	0.529896	-0.236438	0.265995	0.356978	0.0868207	0.337725	0.106524	-0.117379	0.584905	0.499136	0.0130266	0.510105	0.0108771	0.410785	0.0461508	0.295903	0.160346	0.390336	0.0593276	0.285681	0.17598	-0.110349	0.607735	0.437213	0.0326453	0.0337663	0.875533	0.644587	0.000673763
202595_s_at	LEPROTL1	brown	0.221099	0.299151	-0.399867	0.0528659	0.411892	0.045509	-0.535755	0.00697028	0.571775	0.00351135	-0.518981	0.00936013	-0.114265	0.594971	0.752875	2.18514e-05	0.331166	0.113935	0.407165	0.0482987	0.418931	0.0415908	-0.0725229	0.736294	-0.395572	0.0557063	0.26282	0.21469	0.671071	0.000331229	0.249068	0.240535	0.0583986	0.786351	0.0429135	0.842184	0.1846	0.387846
200768_s_at	MAT2A	brown	0.220461	0.300582	-0.293782	0.163507	0.185594	0.38525	-0.396808	0.0548772	0.289924	0.169369	-0.298959	0.155868	-0.0624587	0.771868	0.622437	0.00116205	-0.0319083	0.882334	0.0709637	0.741773	0.141396	0.509869	-0.340499	0.103498	-0.302196	0.151221	-0.0547705	0.799352	0.589422	0.00243787	-0.162401	0.448342	-0.114457	0.594348	0.363111	0.0811587	-0.132955	0.535699
205507_at	ARHGEF15	brown	0.214471	0.314236	-0.379252	0.0675895	0.368042	0.0768125	-0.562247	0.00424092	0.163168	0.446172	-0.638652	0.00078292	-0.0301967	0.888607	0.646417	0.000642876	0.405239	0.0494731	0.380439	0.0666645	0.615166	0.00137763	-0.054911	0.798847	-0.283061	0.180152	0.463607	0.0225024	0.584595	0.00269922	0.163285	0.445842	-0.19677	0.356755	-0.13337	0.534413	0.213677	0.316075
203924_at	GSTA1	brown	-0.21208	0.31979	0.274045	0.195028	0.201364	0.345409	0.266913	0.207373	-0.0194595	0.928088	-0.0694312	0.74717	0.26795	0.205547	-0.0703814	0.743822	-0.449887	0.0273978	0.159566	0.456409	-0.021069	0.922157	-0.216275	0.310086	0.35083	0.0927888	0.197151	0.355805	0.0858498	0.689995	-0.0665595	0.757314	0.140087	0.513834	0.0512695	0.811946	0.0812139	0.705988
218714_at	PRR14	brown	0.211723	0.320626	-0.237253	0.264302	0.261623	0.216863	-0.568679	0.00373573	0.282334	0.181322	-0.51984	0.00922303	-0.0303879	0.887906	0.246796	0.244993	0.254206	0.230651	0.380203	0.0668476	0.350739	0.0928784	0.234415	0.270226	-0.0505265	0.814625	-0.0492548	0.819215	0.601022	0.00189619	-0.308033	0.143093	0.143466	0.503628	-0.0271717	0.899708	0.0361287	0.866898
204113_at	CELF1	brown	0.196678	0.356983	-0.182953	0.392168	0.46006	0.0236945	-0.391501	0.0585064	0.394278	0.0565849	-0.607169	0.0016534	0.0463696	0.829649	0.334786	0.109799	-0.0132159	0.951128	0.49143	0.0147362	0.569616	0.00366663	0.0163085	0.93971	0.0884964	0.680921	0.286393	0.174859	0.645064	0.000665595	-0.284841	0.177311	0.278197	0.188077	0.102555	0.633466	0.360615	0.083428
204188_s_at	RARG	brown	0.19444	0.362592	0.151873	0.478678	0.313089	0.136307	0.0196433	0.92741	-0.0308725	0.886129	-0.319267	0.128334	0.295694	0.160656	0.0512715	0.811939	-0.00606934	0.977545	0.553572	0.00501236	0.519141	0.00933442	0.242917	0.252727	0.379123	0.0676908	0.448804	0.0278179	0.162944	0.446804	-0.232476	0.274323	0.669828	0.000342986	0.136672	0.524249	0.644781	0.000670431
204653_at	TFAP2A	brown	0.187982	0.379056	-0.111726	0.603234	0.52782	0.00802795	-0.329441	0.115946	0.219361	0.303061	-0.765535	1.30708e-05	0.0464892	0.829215	0.382594	0.0650107	0.140764	0.511781	0.539274	0.00653994	0.632313	0.000916004	0.0363613	0.866049	0.174279	0.415374	0.573098	0.00341899	0.507793	0.0113038	0.0117934	0.956383	0.00800457	0.970388	-0.128563	0.549374	0.412382	0.0452276
218822_s_at	NPEPL1 /// STX16-NPEPL1	brown	0.185816	0.384673	-0.35787	0.0859792	0.300187	0.154094	-0.581753	0.00286391	0.476395	0.0186009	-0.450407	0.0271976	-0.0549772	0.79861	0.466454	0.0215814	0.128391	0.549914	0.171345	0.42339	0.24257	0.253427	0.232014	0.275306	-0.0657194	0.760289	-0.276081	0.191597	0.587608	0.00253344	-0.360502	0.0835321	0.019057	0.929572	0.179055	0.402504	-0.177191	0.4075
53912_at	SNX11	brown	0.184107	0.389137	-0.389547	0.0598884	0.22888	0.282025	-0.637403	0.000807742	0.588508	0.00248564	-0.363469	0.0808369	-0.111021	0.605535	0.457343	0.0246415	0.0350837	0.870716	0.173307	0.418022	0.138693	0.518074	0.101137	0.638193	-0.158317	0.459988	-0.211019	0.322274	0.713086	9.19153e-05	-0.199545	0.349875	-0.108798	0.612822	0.0271848	0.89966	-0.0630236	0.769858
211595_s_at	MRPS11	brown	0.179189	0.402146	-0.262066	0.216058	0.322438	0.124375	-0.471327	0.0200755	0.511388	0.0106459	-0.432188	0.0349349	0.0591211	0.783768	0.571952	0.00349883	-0.261401	0.217268	0.287159	0.173657	0.162159	0.449027	0.0233331	0.913821	-0.0181426	0.932943	-0.062231	0.772678	0.705679	0.000117043	-0.154062	0.472287	-0.356023	0.0877278	0.219445	0.302872	0.0475586	0.825345
213041_s_at	ATP5D	brown	0.171434	0.423146	-0.0705765	0.743135	0.0935442	0.663735	-0.634505	0.000867936	0.374139	0.0716851	-0.383643	0.0642173	0.405512	0.0493055	0.585535	0.00264654	0.15838	0.459807	0.345409	0.0982996	0.428088	0.0368963	0.177606	0.406387	-0.0948785	0.659219	-0.0548828	0.798949	0.817204	1.0963e-06	-0.289376	0.170211	0.074313	0.730019	0.504821	0.0118726	0.459679	0.0238255
205996_s_at	AK2	brown	0.168362	0.431628	-0.209221	0.32651	0.453971	0.025859	-0.397174	0.0546334	0.385099	0.0631281	-0.59102	0.00235626	0.0610711	0.77681	0.415705	0.0433521	0.349799	0.0938182	0.632575	0.000910152	0.472072	0.019853	0.160765	0.452988	-0.0349803	0.871094	0.489656	0.0151547	0.606593	0.00167495	0.22237	0.296311	-0.164611	0.442107	0.0515934	0.810779	0.425345	0.038256
215833_s_at	SPPL2B	brown	0.164455	0.442546	0.0276017	0.898129	0.191165	0.370888	-0.386633	0.0619957	0.250955	0.236873	-0.404401	0.0499906	0.310954	0.139143	0.23471	0.269607	0.113712	0.596767	0.267557	0.206237	0.472211	0.0198115	0.277852	0.188648	0.295405	0.161084	-0.0313978	0.884205	0.519995	0.00919847	-0.529969	0.00772922	0.494084	0.0141277	0.321727	0.125255	0.387387	0.0614451
212574_x_at	TMEM259	brown	0.161341	0.451349	-0.0415605	0.847102	0.416702	0.0428018	-0.45108	0.0269406	0.267437	0.206449	-0.655429	0.000507939	0.20507	0.336417	0.58168	0.00286824	0.204801	0.337064	0.579663	0.00299042	0.743564	3.12913e-05	0.0658743	0.759741	-0.076781	0.721395	0.526999	0.00814469	0.621833	0.00117878	0.073005	0.734602	0.0800383	0.710063	0.0345651	0.872612	0.623524	0.00113248
203055_s_at	ARHGEF1 /// LOC100505585	brown	0.161133	0.451942	-0.122136	0.56967	0.328887	0.116597	-0.447481	0.0283381	0.29947	0.155128	-0.537107	0.0068022	0.0739432	0.731313	0.397794	0.0542224	0.125601	0.558688	0.501015	0.0126353	0.514906	0.0100331	0.195381	0.360227	-0.130882	0.542133	0.182911	0.392278	0.526758	0.00817921	-0.0902392	0.674969	0.194513	0.362408	-0.0397429	0.853717	0.303962	0.148728
222083_at	GLYAT	brown	0.157237	0.463094	-0.173616	0.41718	0.365058	0.0794207	-0.495675	0.013773	0.464177	0.0223155	-0.632717	0.000906991	0.204267	0.338351	0.692776	0.000175348	-0.0484409	0.822155	0.442989	0.0301623	0.589152	0.00245189	0.221925	0.297302	0.00930808	0.965569	0.25375	0.231517	0.70957	0.000103181	-0.0549942	0.798549	-0.308379	0.142621	0.0331309	0.877858	0.459543	0.0238725
210080_x_at	CELA3A	brown	0.155011	0.469528	-0.162838	0.447104	0.207945	0.329536	-0.588782	0.00247122	0.413124	0.0448031	-0.563846	0.00411026	0.183325	0.39119	0.359969	0.084023	0.459349	0.0239396	0.538363	0.00664916	0.469198	0.0207226	0.219954	0.301724	-0.0699485	0.745347	0.135159	0.528896	0.714012	8.91337e-05	-0.1228	0.567559	0.111238	0.604826	0.182738	0.392734	0.454905	0.025517
59999_at	HIF1AN	brown	0.154714	0.470392	-0.294172	0.162922	0.15408	0.472235	-0.497672	0.0133381	0.442997	0.0301591	-0.229354	0.281002	-0.132849	0.536026	0.334916	0.109653	0.151023	0.481171	0.0506164	0.814301	0.240094	0.258454	0.0885639	0.68069	-0.268159	0.20518	-0.116125	0.588949	0.477223	0.0183686	-0.128085	0.550872	0.348013	0.0956226	-0.00320361	0.988147	0.0687347	0.749627
212422_at	PDCD11	brown	0.149267	0.486346	-0.309588	0.14098	0.21021	0.324176	-0.668051	0.000360426	0.510577	0.0107916	-0.326104	0.119909	-0.000294335	0.998911	0.652658	0.000546532	0.250635	0.237491	0.31079	0.139364	0.274253	0.194675	-0.165212	0.440417	-0.370272	0.0749061	0.0899738	0.675875	0.709841	0.000102271	0.0713156	0.740535	-0.175855	0.411103	0.227221	0.285622	0.242708	0.253148
212841_s_at	PPFIBP2	brown	0.148734	0.487921	0.020349	0.92481	0.409151	0.0471111	-0.360563	0.0834761	0.175979	0.410767	-0.437143	0.0326764	0.27155	0.199288	0.294163	0.162937	0.0544233	0.800599	0.479955	0.0176186	0.356003	0.087747	0.271982	0.198545	0.280555	0.184206	0.125685	0.558422	0.624198	0.00111445	-0.409902	0.0466678	0.139877	0.514471	0.310109	0.140278	0.233387	0.272394
221983_at	FAM134A	brown	-0.14851	0.488584	0.166215	0.437608	-0.2075	0.330595	-0.342743	0.101098	-0.0349752	0.871113	-0.258474	0.222649	0.37704	0.0693388	0.216247	0.31015	-0.0626017	0.771359	0.00991486	0.963326	0.249334	0.240017	0.155354	0.468535	0.135128	0.528992	-0.270208	0.201606	0.478494	0.0180164	-0.403694	0.0504311	-0.0292402	0.892115	-0.0608893	0.777458	0.235773	0.267381
217632_at	GNL3L	brown	-0.146407	0.494828	0.281081	0.18335	0.240756	0.257103	0.371501	0.0738702	-0.133455	0.53415	-0.234144	0.270796	0.140365	0.512991	-0.179564	0.401148	-0.302607	0.150639	0.238662	0.261392	0.0377499	0.860981	-0.13755	0.521562	0.375782	0.0703484	0.302334	0.151025	-0.0216387	0.920059	-0.0311586	0.885081	0.088872	0.679637	-0.124014	0.563706	0.0502686	0.815555
221250_s_at	MXD3	brown	0.144396	0.500838	-0.275756	0.192142	0.0419899	0.84554	-0.589808	0.00241791	0.426687	0.0375859	-0.288593	0.171424	-0.0851758	0.692312	0.563879	0.00410756	0.149487	0.485694	0.0137401	0.949192	0.13064	0.542887	-0.0215717	0.920305	-0.43153	0.0352442	-0.302949	0.150155	0.587916	0.00251701	-0.150607	0.482395	0.00969163	0.964151	0.0592408	0.783341	-0.0684625	0.750587
207969_x_at	ACRV1	brown	0.127853	0.551599	-0.257376	0.22469	0.279309	0.186245	-0.47745	0.0183052	0.279725	0.185562	-0.519928	0.00920914	-0.00440147	0.983715	0.263223	0.213962	0.366318	0.0783116	0.359398	0.0845517	0.188912	0.37666	-0.181574	0.395809	-0.140429	0.512798	0.208225	0.328871	0.634839	0.000860816	0.0401855	0.852105	-0.135701	0.527229	0.0730207	0.734547	0.0741713	0.730515
202296_s_at	RER1	brown	0.127551	0.552547	-0.278629	0.187363	0.32678	0.119098	-0.322581	0.124198	0.513604	0.0102565	-0.477873	0.0181879	-0.0925227	0.6672	0.386448	0.0621318	-0.200229	0.348192	0.398275	0.0539055	0.201556	0.344939	0.0653188	0.761709	-0.0271257	0.899877	0.11625	0.588547	0.460559	0.0235237	0.170091	0.426842	-0.616007	0.00135107	-0.0519121	0.809631	0.122056	0.569926
221882_s_at	TMEM8A	brown	0.127124	0.553891	-0.176594	0.409109	-0.0166373	0.938496	-0.337406	0.106876	0.301469	0.152256	-0.398395	0.0538263	-0.0696865	0.74627	0.119584	0.577822	-0.0162741	0.939837	-0.017556	0.935107	0.0664985	0.75753	0.152881	0.475729	-0.010878	0.959766	-0.339035	0.105087	0.355029	0.0886801	-0.21774	0.30674	-0.163697	0.444679	-0.117428	0.584747	-0.0959421	0.655627
209428_s_at	ZFPL1	brown	0.125989	0.557463	-0.076311	0.723034	0.254063	0.230922	-0.429956	0.0359922	0.225933	0.288436	-0.616362	0.00133998	0.146581	0.494311	0.646717	0.000637922	0.152801	0.475963	0.377067	0.0693171	0.599023	0.00198146	-0.132918	0.535812	-0.21008	0.324481	0.291854	0.166418	0.629908	0.000971363	0.0461894	0.830301	-0.135111	0.529043	0.031895	0.882383	0.348489	0.0951391
201361_at	TMEM109	brown	-0.109619	0.610124	0.119715	0.577401	0.271498	0.199378	-0.226928	0.286262	0.044949	0.834797	-0.399286	0.0532438	0.460843	0.023427	0.217042	0.30833	-0.140593	0.5123	0.370272	0.0749059	0.323703	0.12282	0.182722	0.392776	0.374515	0.071377	-0.0022964	0.991503	0.494037	0.0141383	-0.578767	0.00304604	0.116782	0.586831	0.41018	0.0465046	0.196904	0.356421
203092_at	TIMM44	brown	0.10814	0.614984	-0.127321	0.55327	0.141332	0.510063	-0.604781	0.00174437	0.201029	0.34623	-0.398107	0.0540162	0.246616	0.245347	0.551628	0.0052005	0.236035	0.266834	0.284932	0.177166	0.443217	0.0300679	0.000262945	0.999027	-0.207506	0.33058	0.145454	0.497673	0.680112	0.000255761	-0.134882	0.529748	0.183549	0.3906	0.16841	0.431494	0.391197	0.05872
201898_s_at	UBE2A	brown	0.101429	0.637218	-0.0682356	0.751389	0.313949	0.135177	-0.200791	0.346814	0.00117598	0.995649	-0.549131	0.0054508	0.296901	0.158874	0.417009	0.0426331	-0.124086	0.563479	0.477981	0.0181578	0.653	0.000541629	0.0497727	0.817345	0.170707	0.425145	0.51445	0.0101109	0.529267	0.00782568	-0.089563	0.677276	-0.0930203	0.665511	0.107837	0.615981	0.526875	0.00816236
209393_s_at	EIF4E2	brown	-0.0976782	0.649781	-0.259795	0.22021	-0.0505682	0.814475	-0.612017	0.00148112	0.369075	0.0759244	-0.186352	0.383277	-0.0335329	0.876387	0.419559	0.0412546	0.337416	0.106865	0.0418844	0.845924	0.0502281	0.815702	-0.156509	0.465193	-0.454692	0.0255948	-0.112766	0.599842	0.464393	0.022245	0.184869	0.387142	-0.368474	0.0764398	-0.0224559	0.91705	0.0267207	0.901365
200665_s_at	SPARC	brown	-0.0956184	0.65672	-0.0978316	0.649265	0.205837	0.334572	-0.198848	0.351597	0.191081	0.371102	-0.210549	0.323379	-0.0310299	0.885553	0.255524	0.22816	-0.10883	0.612714	0.157689	0.461793	-0.0711332	0.741176	-0.520695	0.00908838	-0.173547	0.417368	0.140342	0.513061	0.399542	0.0530772	0.114496	0.594223	-0.179046	0.402528	0.040431	0.851211	-0.109272	0.611265
206174_s_at	PPP6C	brown	0.093472	0.663979	-0.0888228	0.679805	0.364852	0.0796037	-0.374937	0.0710339	0.122011	0.570069	-0.622234	0.00116767	0.204407	0.338013	0.430342	0.0358073	-0.0620625	0.773278	0.504509	0.0119337	0.540486	0.00639686	0.0332731	0.877338	0.0569987	0.791361	0.42637	0.0377432	0.690963	0.000185295	-0.0811326	0.706269	0.00833669	0.96916	-0.111953	0.602491	0.462502	0.0228685
211322_s_at	SARDH	brown	0.0922852	0.668007	-0.00632578	0.976597	0.24254	0.253487	-0.149049	0.486989	0.124075	0.563513	-0.196327	0.357861	-0.0337823	0.875475	0.138242	0.519447	0.158708	0.458865	0.258661	0.222302	0.235993	0.266922	0.117544	0.584373	0.233944	0.271217	0.270196	0.201627	0.165272	0.44025	-0.0612752	0.776082	0.30908	0.141668	-0.326564	0.119357	0.343393	0.100411
201698_s_at	SRSF9	brown	0.0881102	0.682243	-0.10624	0.621246	0.38528	0.0629935	-0.257579	0.22431	0.275667	0.192292	-0.574023	0.00335562	0.128046	0.550994	0.484669	0.0163836	-0.0143178	0.947058	0.447458	0.0283471	0.34573	0.0979671	-0.180468	0.39874	0.0567773	0.792154	0.349106	0.094515	0.665032	0.000391808	0.0179558	0.933633	-0.123735	0.564589	0.134789	0.530035	0.272167	0.19823
210417_s_at	PI4KB	brown	0.0875655	0.684108	-0.269821	0.202277	0.25177	0.235303	-0.721344	6.95865e-05	0.323173	0.12347	-0.484476	0.0164326	0.13556	0.527661	0.505202	0.0117984	0.212171	0.319578	0.258377	0.222828	0.396484	0.0550936	0.0625781	0.771443	-0.195318	0.360386	0.0289935	0.89302	0.76764	1.19638e-05	-0.255465	0.228271	0.0945793	0.660231	0.0424507	0.843866	0.170403	0.425982
214837_at	ALB	brown	0.0868449	0.686578	-0.144136	0.501619	0.412331	0.0452564	-0.431211	0.0353946	0.411606	0.0456746	-0.524401	0.00852315	0.222759	0.295444	0.629412	0.000983146	0.0570594	0.791143	0.539102	0.00656044	0.526374	0.00823438	0.0865183	0.687699	0.0233915	0.913606	0.329872	0.115442	0.716028	8.33295e-05	0.0215725	0.920302	-0.0376527	0.861336	0.14722	0.492408	0.46724	0.0213324
207835_at	FBLN1	brown	0.0851136	0.692526	-0.172611	0.419922	0.179789	0.400548	-0.457432	0.0246098	0.4786	0.0179874	-0.262497	0.215276	-0.170828	0.424812	0.272216	0.198145	0.268685	0.204258	0.197516	0.354897	0.130694	0.542717	-0.036371	0.866014	-0.0992469	0.644515	-0.00362536	0.986586	0.517766	0.00955667	0.0332465	0.877435	0.125386	0.559367	-0.199122	0.350918	0.0938792	0.6626
211822_s_at	NLRP1	brown	0.0811362	0.706257	-0.0935878	0.663587	0.172379	0.420557	-0.462608	0.0228334	0.125685	0.558422	-0.349581	0.0940374	0.137227	0.522549	0.331979	0.112997	0.146032	0.495947	0.264142	0.212308	0.418369	0.0418936	0.283597	0.179294	-0.0710302	0.741539	0.110638	0.606788	0.486804	0.0158478	-0.228973	0.281823	-0.176973	0.408089	-0.0538066	0.802815	0.252482	0.233938
215065_at	PHF8	brown	-0.073	0.73462	0.241365	0.255866	0.458877	0.0241032	0.0689948	0.748709	-0.166724	0.436186	-0.542542	0.00616033	0.311329	0.138643	0.0273472	0.899064	-0.141939	0.50823	0.364472	0.079941	0.373643	0.0720923	-0.0223767	0.917341	0.532564	0.00738074	0.42748	0.0371944	0.333122	0.111687	-0.401726	0.0516721	0.263633	0.213224	0.0445428	0.83627	0.240904	0.256802
210401_at	P2RX1	brown	-0.0717517	0.739002	-0.132543	0.536973	0.220646	0.300168	-0.413139	0.0447946	0.340082	0.10395	-0.382621	0.0649902	0.00330111	0.987786	0.290573	0.168371	0.239249	0.260184	0.311237	0.138765	-0.0322709	0.881007	-0.0909616	0.672508	-0.149821	0.48471	0.019845	0.926667	0.549905	0.00537222	0.00183182	0.993222	-0.137686	0.521146	-0.136113	0.525963	-0.0180548	0.933267
207774_at	ATG10	brown	0.0711918	0.74097	-0.192977	0.366285	0.454079	0.0258193	-0.427352	0.0372573	0.271238	0.199826	-0.543748	0.00602492	0.193456	0.365073	0.44621	0.0288451	0.237951	0.262856	0.53275	0.00735624	0.409795	0.0467305	-0.00314864	0.98835	0.0735383	0.732732	0.354454	0.0892342	0.658782	0.000464393	-0.0610474	0.776894	0.0838857	0.696755	0.116305	0.58837	0.276059	0.191635
201090_x_at	TUBA1B	brown	0.0661118	0.758899	-0.0969624	0.652189	0.13569	0.527261	-0.440578	0.0311798	0.214235	0.314782	-0.480598	0.0174457	0.145969	0.496135	0.443702	0.0298669	-0.0239222	0.911653	0.122724	0.5678	0.183155	0.391638	-0.102075	0.635063	-0.0847627	0.693734	-0.0353385	0.869785	0.700291	0.000138913	-0.233185	0.272821	-0.290929	0.167827	0.0575771	0.78929	0.0362309	0.866525
211072_x_at	TUBA1A /// TUBA1B	brown	0.0630264	0.769848	-0.0698974	0.745527	0.259652	0.220472	-0.375125	0.0708805	0.247866	0.242888	-0.518271	0.00947454	0.181391	0.396293	0.459086	0.0240306	-0.0594185	0.782706	0.210298	0.323968	0.238915	0.26087	-0.0499954	0.816541	0.0103773	0.961616	0.0965878	0.65345	0.693019	0.000174053	-0.193278	0.365524	-0.219747	0.302192	0.0625962	0.771379	0.133975	0.532545
47105_at	DUS2	brown	0.0588816	0.784624	-0.144999	0.499031	0.191747	0.369406	-0.509647	0.0109605	0.30112	0.152755	-0.391207	0.0587129	0.158298	0.460043	0.358572	0.0853212	0.0365086	0.865511	0.4321	0.0349762	0.300942	0.15301	0.0422824	0.844477	-0.124061	0.563558	0.0449518	0.834787	0.626703	0.00104958	-0.231247	0.276941	-0.0253579	0.906373	0.117292	0.585184	0.201758	0.344446
211223_at	PROP1	brown	-0.0543643	0.800811	-0.0344526	0.873023	-0.156999	0.46378	-0.571773	0.0035115	0.542895	0.00612047	-0.356777	0.0870111	0.15521	0.468952	0.436787	0.0328344	0.077818	0.717781	0.173996	0.416143	0.384955	0.0632354	-0.0869908	0.686078	-0.269086	0.203558	-0.186626	0.382567	0.666814	0.000373009	-0.0541548	0.801563	-0.281996	0.181868	0.162663	0.4476	0.438052	0.0322746
214740_at	POLR2J3	brown	0.0541241	0.801674	-0.0722206	0.737355	0.107258	0.617887	-0.284498	0.177857	0.3959	0.0554853	-0.321345	0.125729	0.019171	0.929151	0.0405499	0.850779	0.0132668	0.95094	0.412107	0.0453852	0.0413858	0.847737	-0.0277481	0.897591	-0.0211889	0.921715	-0.204207	0.338498	0.381143	0.0661212	-0.203329	0.340624	-0.0447748	0.835428	0.352863	0.090782	0.0349902	0.871058
211750_x_at	TUBA1C	brown	-0.053981	0.802188	0.0976892	0.649744	0.056885	0.791768	-0.36111	0.0829743	0.161301	0.451464	-0.398068	0.0540419	0.315212	0.133528	0.362085	0.0820857	-0.133568	0.533802	0.131804	0.539266	0.170625	0.425373	-0.0947931	0.659508	0.0746661	0.728783	-0.0626407	0.77122	0.700138	0.000139582	-0.304666	0.147742	-0.22507	0.290331	0.11697	0.586223	0.17503	0.413336
202692_s_at	UBTF	brown	0.0512815	0.811903	-0.243795	0.250962	-0.0892734	0.678265	-0.677796	0.000273506	0.630155	0.000965555	-0.318265	0.129604	-0.121488	0.571737	0.414423	0.0440685	0.177459	0.40678	0.09606	0.65523	0.169428	0.428675	0.0751851	0.726967	-0.406327	0.0488069	-0.291656	0.166719	0.588587	0.00248145	0.0888376	0.679754	-0.446083	0.0288961	-0.226764	0.286619	0.115601	0.590642
209251_x_at	TUBA1C	brown	-0.0441918	0.837543	0.0683664	0.750927	0.164181	0.443315	-0.306631	0.145017	0.141588	0.509289	-0.448939	0.0277651	0.23534	0.268286	0.367425	0.0773465	-0.0988293	0.645915	0.174494	0.414791	0.154877	0.469918	-0.173741	0.416839	0.100227	0.641233	0.0402849	0.851743	0.658927	0.000462584	-0.240965	0.256678	-0.206536	0.332897	0.0372776	0.862704	0.112099	0.602018
217806_s_at	POLDIP2	brown	0.0436614	0.839468	-0.0479077	0.824083	-0.125923	0.557672	-0.466715	0.0214983	0.183598	0.390473	-0.256249	0.226798	0.282828	0.180526	0.388734	0.0604705	0.2963	0.15976	-0.073591	0.732548	0.324559	0.121776	0.189457	0.375258	-0.172976	0.418924	-0.255862	0.227523	0.618165	0.00128488	-0.306578	0.145089	0.171907	0.42185	0.303126	0.149905	0.138653	0.518195
203995_at	C21orf2	brown	-0.0409888	0.849181	0.268425	0.204713	0.243344	0.251867	0.167349	0.434443	-0.173237	0.418213	-0.0295695	0.890907	0.405293	0.0494401	-0.0777329	0.718077	-0.269279	0.20322	0.214596	0.313947	0.200666	0.34712	0.318273	0.129593	0.623154	0.00114248	0.191309	0.370521	0.0472858	0.826332	-0.415198	0.043634	0.715512	8.47813e-05	0.0617806	0.774282	0.335709	0.108763
218389_s_at	APH1A	brown	0.0292947	0.891915	-0.180627	0.398319	0.0834152	0.698378	-0.500255	0.0127923	0.579595	0.0029946	-0.429959	0.0359904	0.0707313	0.74259	0.457729	0.0245052	0.0893811	0.677898	0.322079	0.124818	0.303672	0.149136	-0.172792	0.419426	-0.288351	0.171799	0.0456728	0.832173	0.691467	0.000182484	0.162222	0.448849	-0.30757	0.143726	0.254593	0.229918	0.342164	0.101714
220283_at	HHIPL2	brown	0.0287873	0.893777	-0.273278	0.196331	0.379496	0.0673986	-0.575992	0.00322405	0.452188	0.0265218	-0.659894	0.000450694	-0.0359255	0.867641	0.409352	0.0469918	0.458176	0.0243478	0.343058	0.100764	0.382709	0.0649237	-0.13953	0.515526	-0.141885	0.508391	0.160454	0.453874	0.714843	8.66981e-05	-0.0987678	0.646122	0.0996116	0.643294	0.0235309	0.913093	0.0874622	0.684462
213646_x_at	TUBA1A /// TUBA1B	brown	0.0284438	0.895037	-0.0122887	0.954553	0.129694	0.545837	-0.427646	0.0371123	0.210039	0.324579	-0.494746	0.0139792	0.187382	0.380608	0.415135	0.0436695	0.00740217	0.972616	0.148456	0.488742	0.228403	0.283056	-0.0533052	0.804617	-0.0278298	0.897291	-0.0121285	0.955145	0.713567	9.04599e-05	-0.230051	0.279503	-0.16019	0.454627	-0.0377992	0.860801	0.13206	0.53847
207088_s_at	SLC25A11	brown	-0.0281397	0.896153	0.136048	0.526163	-0.108454	0.613949	-0.496626	0.0135645	0.173218	0.418265	-0.329894	0.115415	0.310098	0.140293	0.329837	0.115482	0.093078	0.665315	0.177262	0.40731	0.374692	0.0712329	-0.00832872	0.96919	-0.133881	0.532834	0.00231254	0.991443	0.645629	0.000656021	-0.110036	0.608758	-0.191541	0.369931	0.0759139	0.724421	0.420565	0.0407202
220907_at	ADGRF1	brown	-0.0279755	0.896756	0.186972	0.381668	0.157335	0.462812	-0.0268518	0.900883	0.123477	0.56541	-0.137994	0.520204	0.233359	0.272453	0.0932451	0.664749	-0.0683029	0.751151	0.176171	0.410249	0.23725	0.264308	0.317327	0.1308	0.441244	0.0308961	0.0394374	0.85483	0.183294	0.39127	-0.240295	0.258044	0.420279	0.0408717	-0.142801	0.505629	0.348559	0.0950681
212694_s_at	PCCB	brown	0.0247242	0.908703	-0.0755261	0.725775	-0.261838	0.216473	-0.531764	0.00748666	0.48024	0.0175419	-0.0864029	0.688095	0.0649661	0.76296	0.514363	0.0101257	0.0868688	0.686496	0.00942227	0.965147	0.0666847	0.756871	-0.115501	0.590966	-0.443627	0.0298978	-0.364259	0.0801305	0.538719	0.00660623	0.0591085	0.783814	-0.251153	0.236491	0.142418	0.506783	0.218633	0.30471
204630_s_at	GOSR1	brown	0.0172202	0.936346	-0.0291212	0.892551	0.0746606	0.728802	-0.653424	0.00053562	0.359855	0.0841282	-0.42352	0.0391827	0.285268	0.176634	0.43399	0.0340998	0.260694	0.218559	0.19797	0.353771	0.353852	0.0898175	0.107357	0.61756	-0.098176	0.648108	-0.206866	0.332108	0.753039	2.17104e-05	-0.421717	0.0401155	0.124721	0.561469	0.381822	0.0656	0.239333	0.260012
207157_s_at	GNG5	brown	-0.0117253	0.956635	-0.0496363	0.817837	0.0355236	0.869109	-0.339281	0.104819	0.237436	0.263923	-0.133545	0.533871	0.225266	0.2899	0.419454	0.0413107	0.0436061	0.839669	0.033421	0.876797	0.0784813	0.715472	-0.0359621	0.867507	-0.0481269	0.82329	-0.175108	0.413125	0.649484	0.000593842	-0.277752	0.188814	0.012704	0.953019	0.354972	0.088735	0.069724	0.746138
37425_g_at	CCHCR1	brown	-0.00674386	0.975051	0.143162	0.504544	0.195678	0.359482	-0.155453	0.468246	-0.0910901	0.67207	-0.161258	0.451587	0.407435	0.0481362	0.194212	0.363164	0.0436913	0.839359	0.16653	0.436727	0.39004	0.0595373	0.187367	0.380647	0.251073	0.236645	0.232593	0.274075	0.28889	0.170962	-0.270519	0.201067	0.644963	0.00066732	0.0925681	0.667046	0.383287	0.0644854
200695_at	PPP2R1A	brown	0.00619307	0.977088	-0.156157	0.466209	0.16469	0.441884	-0.522175	0.00885904	0.411066	0.0459872	-0.557779	0.00462466	0.198968	0.351301	0.472574	0.0197041	0.328236	0.117365	0.324179	0.122239	0.501023	0.0126336	0.0640763	0.766118	-0.152528	0.476761	0.168608	0.430946	0.676085	0.000287294	0.100779	0.63939	-0.240802	0.257009	0.14833	0.489116	0.373217	0.0724427
212639_x_at	TUBA1A /// TUBA1B	brown	-0.00598194	0.977869	0.0126363	0.953269	0.128591	0.549287	-0.34384	0.0999399	0.142918	0.505278	-0.44329	0.0300373	0.222762	0.295438	0.378517	0.068167	-0.129975	0.544959	0.175147	0.413019	0.182875	0.392373	-0.172762	0.419509	0.0261663	0.903402	0.0163411	0.93959	0.682741	0.000236833	-0.275552	0.192485	-0.201219	0.345765	0.0726022	0.736015	0.11183	0.602893
200634_at	PFN1	brown	-0.0022932	0.991515	-0.198831	0.351638	0.303595	0.149245	-0.491178	0.0147951	0.453349	0.0260886	-0.639824	0.000760232	-0.00891065	0.967038	0.557518	0.00464797	0.287483	0.17315	0.475815	0.0187651	0.472705	0.0196654	-0.241749	0.255087	-0.342472	0.101386	0.400964	0.052159	0.690009	0.000190726	0.332999	0.111828	-0.281421	0.182798	-0.0656922	0.760386	0.340793	0.103182
201526_at	ARF5	brown	-0.00205827	0.992384	-0.0929142	0.665871	-0.0196997	0.927203	-0.595376	0.0021454	0.481903	0.0170993	-0.404402	0.0499901	0.19463	0.362114	0.461457	0.023219	0.0751848	0.726968	0.321369	0.125699	0.404047	0.0502109	0.0186826	0.930952	-0.241409	0.255775	-0.0464218	0.82946	0.74591	2.8625e-05	-0.0413116	0.848007	-0.407918	0.047846	0.223664	0.293435	0.467336	0.0213023
200092_s_at	RPL37	cyan	-0.691044	0.000184837	0.58357	0.00275764	-0.412935	0.0449108	0.241373	0.255849	-0.210084	0.324472	0.382031	0.0654403	0.324323	0.122064	-0.273064	0.196696	-0.208409	0.328433	-0.301248	0.152573	-0.401614	0.0517431	-0.277316	0.189538	0.0519478	0.809502	-0.361264	0.0828337	-0.162966	0.446743	-0.161728	0.45025	-0.0993576	0.644144	0.0685246	0.750368	-0.00944422	0.965065
218954_s_at	BRF2	cyan	-0.582199	0.00283752	0.484583	0.0164053	-0.496392	0.0136154	0.456487	0.024946	-0.515978	0.00985226	0.320725	0.126502	0.345587	0.0981156	-0.24823	0.242173	-0.347505	0.0961409	-0.469903	0.0205063	-0.033735	0.875648	-0.294163	0.162937	0.0907755	0.673142	-0.216012	0.310689	-0.316193	0.132258	-0.224952	0.290591	0.113704	0.596792	0.0179292	0.933731	-0.0219609	0.918872
222140_s_at	GPR89A /// GPR89B	cyan	-0.559924	0.00443697	0.321828	0.125129	-0.298197	0.156977	0.302242	0.151156	-0.21561	0.311611	0.453522	0.0260244	0.156916	0.464019	-0.425529	0.0381638	-0.370015	0.0751239	-0.4246	0.038632	-0.440234	0.031327	-0.0207487	0.923337	0.262533	0.215211	-0.490026	0.0150666	-0.189707	0.374616	-0.359062	0.0848638	0.185604	0.385224	0.111631	0.603545	-0.311997	0.137753
36830_at	MIPEP	cyan	-0.558319	0.00457681	0.602854	0.00182084	-0.395412	0.0558147	0.231811	0.275738	-0.152241	0.4776	0.265817	0.209316	0.472441	0.0197434	-0.137662	0.52122	-0.310736	0.139436	-0.0738575	0.731614	-0.252908	0.233123	-0.172533	0.420136	0.0894078	0.677806	-0.290791	0.168039	-0.0288054	0.89371	-0.147147	0.492628	-0.295991	0.160217	0.239571	0.259525	0.210993	0.322336
219138_at	RPL14	cyan	-0.545715	0.00580955	0.292794	0.164994	-0.0509523	0.81309	0.0448957	0.83499	-0.154441	0.471184	0.0470658	0.827128	0.286622	0.174499	-0.0512092	0.812163	-0.226252	0.287738	-0.0948238	0.659404	-0.139606	0.515296	-0.175277	0.412667	0.290539	0.168424	-0.214119	0.31505	0.247585	0.243438	-0.501863	0.0124621	0.114459	0.594344	0.161651	0.450468	-0.0202413	0.925207
205647_at	RAD52	cyan	-0.508382	0.0111938	0.553599	0.00500979	-0.595104	0.00215806	0.255783	0.227672	-0.47957	0.0177228	0.42479	0.038536	0.398439	0.0537979	-0.370464	0.0747431	-0.192746	0.366868	-0.55768	0.00463355	-0.0394137	0.854916	0.0131097	0.95152	0.118308	0.581916	-0.387368	0.0614592	-0.289911	0.169388	-0.333777	0.110941	0.168136	0.432256	-0.0102843	0.96196	0.0675135	0.75394
211694_at	TSSK1B	cyan	-0.507464	0.0113657	0.82965	5.36824e-07	-0.328205	0.117402	0.57222	0.00348002	-0.601058	0.0018947	0.308617	0.142297	0.595635	0.0021334	-0.434876	0.0336946	-0.374372	0.071494	-0.0348154	0.871697	0.0292319	0.892145	-0.119517	0.578038	0.4107	0.0462006	0.160351	0.454167	-0.285238	0.176682	-0.195585	0.359716	0.366603	0.0780625	0.0540851	0.801814	0.467258	0.0213268
203313_s_at	TGIF1	cyan	-0.472723	0.0196602	0.606193	0.00169007	-0.499271	0.012998	0.347101	0.0965537	-0.140499	0.512585	0.537431	0.00676247	0.401579	0.0517654	-0.226296	0.287642	-0.549165	0.00544732	-0.537379	0.00676877	-0.405478	0.049326	-0.115379	0.591363	0.218816	0.304294	-0.592942	0.00226113	-0.126953	0.554427	-0.361377	0.08273	0.157193	0.463219	0.257448	0.224556	-0.0596033	0.782046
215726_s_at	CYB5A	cyan	-0.468441	0.0209565	0.470837	0.0202229	-0.502635	0.0123059	0.415832	0.043282	-0.466383	0.0216038	0.590926	0.00236097	0.264452	0.211753	-0.411564	0.0456988	-0.237046	0.26473	-0.777715	7.73242e-06	-0.569681	0.00366185	-0.215997	0.310723	0.241069	0.256467	-0.554963	0.00488125	-0.326844	0.119022	-0.406872	0.0484761	0.0938551	0.662682	0.259878	0.220056	-0.423794	0.0390422
215256_x_at	ARHGAP33	cyan	-0.46644	0.0215858	0.348179	0.0954544	-0.345507	0.0981984	0.108085	0.615163	-0.32741	0.118347	0.224535	0.29151	0.279523	0.185894	-0.127577	0.552466	-0.0837099	0.697361	-0.456903	0.0247975	-0.236271	0.266342	-0.379556	0.0673519	0.0434511	0.840232	-0.306477	0.145229	0.11463	0.593789	-0.437355	0.0325823	0.142548	0.506393	0.0986195	0.646619	-0.131685	0.539635
220323_at	CNTD2	cyan	-0.462576	0.0228439	0.432717	0.0346881	-0.380234	0.0668239	0.310502	0.13975	-0.141345	0.510023	0.398579	0.0537059	0.288424	0.171685	0.0498786	0.816963	-0.30323	0.149758	-0.503682	0.0120968	-0.344528	0.0992184	-0.21005	0.324552	0.0526364	0.807023	-0.283867	0.178862	-0.147407	0.491853	0.0835698	0.697845	-0.205031	0.336509	-0.0870832	0.685761	-0.112967	0.59919
201583_s_at	SEC23B	cyan	-0.456451	0.0249588	0.729913	5.1595e-05	-0.256283	0.226734	0.576321	0.00320251	-0.556221	0.00476526	0.308636	0.14227	0.457895	0.0244466	-0.479986	0.0176103	-0.375317	0.0707246	-0.0843422	0.695182	-0.0401787	0.85213	-0.288103	0.172185	0.368345	0.0765515	0.198673	0.352028	-0.225399	0.289608	-0.278002	0.1884	0.293869	0.163377	0.15917	0.457542	0.357836	0.0860106
212521_s_at	PDE8A	cyan	-0.454626	0.0256186	0.641388	0.000730845	-0.249023	0.240623	0.46287	0.0227463	-0.288543	0.1715	0.156577	0.464996	0.364317	0.0800786	-0.27748	0.189265	-0.451733	0.0266933	-0.142181	0.507499	-0.0685358	0.750329	-0.312392	0.137228	0.311111	0.138934	-0.119408	0.578387	-0.0943448	0.661024	-0.31673	0.131566	0.0333878	0.876918	0.225092	0.290284	0.139846	0.514566
218498_s_at	ERO1A	cyan	-0.452353	0.0264601	0.586462	0.00259543	-0.50439	0.0119572	0.612514	0.00146435	-0.408059	0.0477612	0.484148	0.0165163	0.196389	0.357706	-0.790652	4.26779e-06	-0.211551	0.321027	-0.286823	0.174184	-0.35699	0.0868088	-0.0682648	0.751285	0.284724	0.177496	-0.155098	0.469275	-0.55116	0.00524666	-0.0180845	0.933158	0.0371064	0.863329	-0.126153	0.556946	0.107934	0.615659
219168_s_at	PRR5	cyan	-0.452054	0.0265723	0.625177	0.0010887	-0.323921	0.122554	0.428668	0.0366132	-0.529053	0.00785531	0.209585	0.32565	0.407093	0.0483422	-0.4606	0.0235099	-0.0634624	0.768299	-0.216478	0.30962	-0.128593	0.549281	0.230386	0.278783	0.491884	0.0146305	-0.176374	0.409701	-0.259681	0.220418	-0.358357	0.0855222	0.137964	0.520297	-0.20757	0.330429	0.0392282	0.855592
213550_s_at	IK /// TMCO6	cyan	-0.447259	0.0284258	0.303757	0.149016	-0.55773	0.0046291	-0.0466061	0.828792	-0.201034	0.346217	0.27292	0.196941	0.33415	0.110518	-0.294302	0.162729	-0.109552	0.610345	-0.347327	0.0963227	-0.246188	0.246195	0.0940225	0.662115	0.160858	0.452724	-0.564579	0.00405148	0.0916023	0.670328	-0.437242	0.0326325	-0.361016	0.0830606	0.171444	0.423118	-0.0305432	0.887337
209201_x_at	CXCR4	cyan	-0.434514	0.0338599	0.679664	0.000259112	-0.106053	0.621864	0.450605	0.0271218	-0.370685	0.0745564	0.0369162	0.864023	0.473869	0.0193243	-0.111138	0.605153	-0.351391	0.0922309	-0.060774	0.777869	0.201563	0.344923	-0.154466	0.47111	0.304878	0.147447	0.183414	0.390955	-0.0759562	0.724273	-0.158424	0.459681	0.234251	0.270571	-0.0352728	0.870025	0.311899	0.137883
215930_s_at	CTAGE5	cyan	-0.426477	0.03769	0.592291	0.00229295	-0.366612	0.0780539	0.471293	0.0200855	-0.386466	0.0621188	0.405266	0.0494562	0.494348	0.0140683	-0.389737	0.0597527	-0.336702	0.107656	-0.129704	0.545805	-0.0450619	0.834387	0.00553848	0.979509	0.281551	0.182588	0.110305	0.607878	-0.310042	0.140368	-0.0101359	0.962509	-0.0476524	0.825006	0.115275	0.591698	0.416535	0.0428938
212771_at	FAM171A1	cyan	-0.426043	0.0379064	0.367626	0.0771721	-0.564738	0.00403889	0.0730602	0.734408	-0.239483	0.259706	0.365987	0.0786013	0.462688	0.0228068	-0.238082	0.262587	-0.257294	0.224843	-0.471368	0.0200631	-0.201795	0.344358	0.0213768	0.921023	-0.0263985	0.902548	-0.565747	0.00395935	0.0347212	0.872041	-0.490459	0.014964	0.11624	0.588577	0.401475	0.0518317	0.000721827	0.997329
211919_s_at	CXCR4	cyan	-0.420036	0.0410004	0.679699	0.000258843	-0.124646	0.561706	0.462363	0.022915	-0.39379	0.0569193	0.0327616	0.87921	0.473301	0.0194903	-0.117349	0.585002	-0.355487	0.0882403	-0.0592899	0.783166	0.227583	0.284835	-0.137675	0.521179	0.31535	0.13335	0.206763	0.332353	-0.0679529	0.752387	-0.150701	0.482119	0.2596	0.220568	-0.103029	0.631889	0.336368	0.108027
208377_s_at	CACNA1F	cyan	-0.39539	0.0558295	0.451996	0.0265943	-0.201854	0.344212	0.21018	0.324245	-0.107804	0.61609	0.209093	0.326813	0.211551	0.321027	-0.261578	0.216945	-0.239984	0.258679	-0.196893	0.356449	-0.286541	0.174627	-0.043846	0.838798	0.357817	0.0860291	-0.195656	0.359539	-0.0420082	0.845474	-0.133355	0.534459	-0.0795603	0.711722	-0.251082	0.236628	0.00542842	0.979916
201248_s_at	SREBF2	cyan	-0.394765	0.0562534	0.235235	0.268505	-0.214518	0.314127	0.274398	0.19443	-0.265582	0.209734	0.16959	0.428225	0.332151	0.112799	-0.18604	0.384089	-0.178022	0.405268	-0.235306	0.268357	-0.110713	0.606541	0.249284	0.240115	0.350813	0.092805	-0.183694	0.39022	-0.130043	0.544749	-0.100295	0.641005	0.100864	0.639106	-0.00746578	0.972381	0.0566439	0.792632
214193_s_at	DIEXF	cyan	-0.392122	0.0580727	0.478607	0.0179855	-0.245973	0.24662	0.311289	0.138696	-0.266444	0.208203	0.169475	0.428546	0.435052	0.0336147	0.0495031	0.818318	-0.375787	0.0703446	-0.378891	0.0678729	-0.0523691	0.807986	-0.123945	0.563925	0.285633	0.176057	-0.250803	0.237167	0.0404571	0.851116	-0.34133	0.102604	0.171629	0.422613	0.180399	0.398924	-0.0734055	0.733198
210782_x_at	GRIN1	cyan	-0.387575	0.0613085	0.516715	0.00972949	-0.482937	0.0168287	0.228778	0.282245	-0.580532	0.00293725	0.184639	0.387743	0.438584	0.0320416	-0.249037	0.240595	0.0471839	0.826701	-0.273922	0.195237	0.133699	0.533395	-0.147786	0.490729	0.04039	0.851361	-0.0381018	0.859698	-0.172604	0.41994	-0.182028	0.394608	0.228346	0.283181	-0.034748	0.871943	0.191005	0.371297
210387_at	HIST1H2BG	cyan	-0.380147	0.066891	0.516753	0.00972323	-0.181527	0.395932	0.0936442	0.663396	-0.27836	0.187808	-0.0144645	0.946517	0.404498	0.0499306	-0.194725	0.361873	-0.0980823	0.648423	0.0168031	0.937885	0.0897622	0.676597	-0.0814387	0.705209	0.3625	0.0817099	-0.0197286	0.927096	0.135718	0.527176	-0.304173	0.148433	0.0146985	0.945653	0.0692939	0.747654	0.277184	0.189758
202174_s_at	PCM1	cyan	-0.378939	0.0678348	0.531659	0.00750074	-0.205046	0.336473	0.523033	0.00872833	-0.525485	0.00836355	0.338382	0.105801	0.345025	0.0986991	-0.343091	0.100729	-0.23996	0.258728	-0.0974935	0.650402	-0.105797	0.622709	-0.0921051	0.668618	0.312351	0.137283	0.0843399	0.69519	-0.452678	0.0263382	-0.229818	0.280003	0.311617	0.138259	0.0346316	0.872369	0.218309	0.305444
208897_s_at	DDX18	cyan	-0.368495	0.0764222	0.750108	2.43511e-05	-0.354505	0.0891853	0.642105	0.000717695	-0.588298	0.0024967	0.32037	0.126947	0.416855	0.0427176	-0.53135	0.0075421	-0.253323	0.232331	-0.0710914	0.741324	0.0465623	0.828951	-0.130593	0.543032	0.339605	0.104466	0.196625	0.357116	-0.435143	0.0335737	-0.175643	0.411675	0.281393	0.182844	0.0914756	0.670759	0.487637	0.0156428
206820_at	AGFG2	cyan	-0.362741	0.0814925	0.569108	0.00370399	-0.256627	0.226088	0.401806	0.0516214	-0.446572	0.0286999	0.188142	0.378644	0.41153	0.0457186	-0.522997	0.00873377	-0.310049	0.140359	0.166916	0.435652	0.0447795	0.835411	-0.0870676	0.685814	0.427328	0.037269	0.28414	0.178427	-0.231105	0.277244	-0.0941163	0.661797	-0.0509422	0.813126	-0.0425209	0.84361	0.519398	0.0092933
219019_at	PIDD1	cyan	-0.354021	0.0896541	0.60328	0.00180369	-0.463664	0.0224838	0.288805	0.171094	-0.332045	0.112921	0.382329	0.0652128	0.488924	0.0153301	-0.335014	0.109543	-0.255824	0.227595	-0.114976	0.592667	0.0332318	0.877489	0.0448044	0.835321	0.200362	0.347865	-0.0679419	0.752426	-0.233774	0.271577	-0.21835	0.305351	0.00354465	0.986885	0.182939	0.392206	0.471286	0.0200877
213524_s_at	G0S2	cyan	-0.347885	0.0957531	0.338706	0.105447	-0.0869076	0.686363	0.253029	0.232892	-0.193811	0.364177	0.0186925	0.930915	0.051366	0.811598	-0.14448	0.500588	0.0867747	0.686819	-0.0894821	0.677553	-0.0758359	0.724693	-0.213045	0.317543	0.0123209	0.954434	-0.00572841	0.978806	-0.157469	0.462426	0.0594905	0.782449	0.0130463	0.951754	-0.164489	0.442449	-0.0970254	0.651977
211657_at	CEACAM6	cyan	-0.338507	0.105664	0.554693	0.00490653	-0.0838705	0.696808	0.51951	0.00927555	-0.339858	0.104192	0.239419	0.259836	0.194936	0.361344	-0.328641	0.116887	-0.28016	0.184851	-0.0470798	0.827078	-0.21026	0.324058	-0.200237	0.348173	0.343382	0.100422	0.018455	0.931791	-0.303339	0.149604	-0.176017	0.410664	0.0322196	0.881194	0.0295242	0.891073	0.0447517	0.835512
202619_s_at	PLOD2	cyan	-0.296558	0.159378	0.37244	0.0730868	-0.204876	0.336883	-0.0378635	0.860567	-0.264653	0.211392	0.0196458	0.927401	0.39146	0.058535	-0.3808	0.0663857	0.0489596	0.820281	0.11092	0.605867	-0.0350953	0.870674	0.258935	0.221794	0.296845	0.158957	-0.051019	0.812849	-0.00338184	0.987487	-0.159222	0.457393	-0.0191027	0.929403	-0.219422	0.302924	0.204317	0.338232
205620_at	F10	cyan	-0.291135	0.167513	0.665372	0.000388162	-0.414635	0.0439494	0.609191	0.00157957	-0.661789	0.00042814	0.436612	0.0329126	0.48323	0.0167528	-0.605403	0.00172027	-0.357978	0.0858777	-0.0714001	0.740238	-0.0293267	0.891798	0.0149551	0.944705	0.338403	0.105779	0.165391	0.439915	-0.458529	0.0242244	-0.116924	0.586372	0.27135	0.199633	-0.00934669	0.965426	0.423377	0.0392558
221480_at	HNRNPD	cyan	-0.285362	0.176486	0.574589	0.00331733	-0.375341	0.0707052	0.555007	0.00487713	-0.72372	6.41176e-05	0.417164	0.0425485	0.595675	0.00213155	-0.40923	0.0470643	-0.331509	0.113538	-0.3499	0.0937173	0.0407933	0.849893	0.119611	0.577734	0.339473	0.10461	-0.0964391	0.653952	-0.408135	0.0477157	-0.432224	0.0349182	0.440599	0.0311708	0.418098	0.0420401	0.142626	0.506157
204854_at	P3H3	cyan	-0.275807	0.192058	0.560474	0.00438986	-0.328971	0.116498	0.355161	0.0885532	-0.257313	0.224807	0.386418	0.0621536	0.487585	0.0156554	-0.388931	0.0603295	-0.591137	0.00235033	-0.00724625	0.973193	-0.17925	0.401984	0.0324824	0.880232	0.429657	0.0361354	-0.161433	0.451088	-0.246553	0.245472	-0.317917	0.130047	0.114131	0.595406	0.241435	0.255723	0.354492	0.0891978
211049_at	TLX2	cyan	-0.272979	0.19684	0.616225	0.00134423	-0.473262	0.0195016	0.440985	0.0310062	-0.668511	0.000355834	0.518713	0.00940315	0.547561	0.00561333	-0.379933	0.067058	-0.337027	0.107295	-0.364469	0.0799436	0.0326918	0.879466	0.250057	0.238612	0.351241	0.0923796	-0.100923	0.638908	-0.402013	0.0514897	-0.399189	0.0533067	0.300077	0.154251	0.105822	0.622628	0.299412	0.155211
221135_s_at	ASTE1	cyan	-0.263879	0.212782	0.363844	0.0805009	-0.458998	0.024061	0.228107	0.283699	-0.0411434	0.848619	0.426943	0.0374588	0.23328	0.272619	-0.14885	0.487576	-0.347543	0.0961023	-0.264177	0.212245	-0.143575	0.503301	0.128474	0.549651	0.115814	0.589954	-0.366724	0.0779563	-0.16223	0.448826	-0.192045	0.368647	-0.226335	0.287556	0.199943	0.348895	0.24326	0.252036
221235_s_at	TGFBRAP1	cyan	-0.262304	0.215625	0.368172	0.0767	-0.292962	0.164741	0.0761236	0.723689	-0.271776	0.1989	0.37451	0.0713812	0.344641	0.0991005	-0.185396	0.385767	-0.258424	0.22274	-0.249178	0.24032	-0.206292	0.333482	0.0925127	0.667234	0.0931591	0.66504	-0.262757	0.214804	-0.137377	0.52209	-0.25978	0.220236	-0.0442933	0.837175	-0.0325691	0.879915	-0.0325471	0.879995
207194_s_at	ICAM4	cyan	-0.258667	0.22229	0.509023	0.011075	-0.357585	0.086247	0.238869	0.260965	-0.160256	0.45444	0.0799554	0.710351	0.26457	0.211542	-0.262561	0.21516	-0.14045	0.512734	-0.05562	0.796303	-0.180687	0.398158	-0.18518	0.38633	0.164052	0.443679	-0.325226	0.120967	-0.0526521	0.806967	-0.28448	0.177885	-0.130888	0.542114	0.287977	0.172381	0.06077	0.777883
216061_x_at	PDGFB	cyan	-0.241989	0.2546	0.359722	0.0842518	-0.117222	0.58541	-0.0444292	0.836682	-0.105668	0.623138	-0.0304651	0.887623	0.42287	0.0395167	-0.0348439	0.871593	0.0674089	0.75431	0.118969	0.579794	-0.146172	0.495528	0.113505	0.59744	0.234548	0.269947	-0.0759674	0.724234	0.209899	0.324908	-0.124072	0.563521	0.00521858	0.980692	-0.0584951	0.786006	0.196356	0.357787
220698_at	LOC79160	cyan	-0.229521	0.280642	0.250257	0.238223	-0.102545	0.6335	0.27882	0.187049	-0.255913	0.227428	0.0962404	0.654622	0.413834	0.0444005	0.0541559	0.801559	-0.298538	0.156479	-0.292243	0.165828	0.34452	0.0992267	0.0571046	0.790982	0.238594	0.26153	0.0219768	0.918813	-0.0708081	0.74232	-0.291886	0.166369	0.318808	0.128914	0.328374	0.117202	0.197971	0.353768
208648_at	VCP	cyan	-0.226504	0.287187	0.170365	0.426087	-0.0492039	0.819399	-0.0542491	0.801224	-0.117803	0.583541	0.0600164	0.780572	0.348745	0.0948798	-0.083039	0.699677	-0.0922819	0.668018	-0.17725	0.407343	0.0379209	0.860357	0.398991	0.0534362	0.378045	0.0685399	-0.225639	0.289081	0.266378	0.20832	-0.52776	0.00803641	0.0832643	0.698899	0.133746	0.533251	-0.00474996	0.982426
201896_s_at	PSRC1	cyan	-0.21731	0.307719	0.376105	0.0700884	-0.0380797	0.859778	-0.0969233	0.652321	-0.0364321	0.86579	-0.0844558	0.69479	0.418869	0.041624	0.0904091	0.67439	-0.031496	0.883845	0.0601168	0.780213	0.192135	0.36842	0.0563674	0.793623	0.0890877	0.6789	-0.0950986	0.658475	0.308815	0.142028	-0.336651	0.107712	0.299967	0.154411	0.228151	0.283602	0.266897	0.207402
204487_s_at	KCNQ1	cyan	-0.194186	0.363231	0.290465	0.168538	-0.244358	0.249836	-0.10367	0.629758	-0.0777415	0.718047	-0.066247	0.758421	0.345932	0.097758	-0.0854687	0.691305	-0.184318	0.388584	-0.0703733	0.743851	0.0208792	0.922856	0.161345	0.451338	0.112153	0.601841	-0.336857	0.107484	0.0800076	0.71017	-0.357848	0.0859997	0.0478197	0.824401	-0.0394581	0.854754	0.108941	0.612349
212540_at	CDC34	cyan	-0.171737	0.422315	0.139347	0.516083	-0.358429	0.0854551	0.0902597	0.6749	-0.282165	0.181594	0.265564	0.209766	0.224811	0.290901	-0.275666	0.192294	-0.0497444	0.817447	-0.406054	0.0489734	-0.24657	0.245439	0.360723	0.0833293	0.284714	0.177513	-0.548428	0.00552311	-0.0951452	0.658318	-0.461425	0.02323	0.0925522	0.6671	0.108909	0.612455	-0.267859	0.205707
219880_at	CTC-338M12.4	cyan	-0.149201	0.486538	0.419446	0.0413146	-0.463403	0.0225698	0.296382	0.159638	-0.227191	0.285689	0.425418	0.0382195	0.399004	0.0534275	-0.438438	0.0321054	-0.395192	0.0559632	-0.14365	0.503077	-0.0988742	0.645765	0.234631	0.269772	0.343672	0.100116	-0.294468	0.16248	-0.272204	0.198166	-0.298247	0.156904	0.00091288	0.996622	0.47067	0.0202734	0.375577	0.0705142
214120_at	RFPL1S	cyan	-0.148993	0.487154	0.544078	0.00598838	-0.127698	0.552086	0.364694	0.0797435	-0.225668	0.289018	0.0988392	0.645882	0.398217	0.0539439	-0.358909	0.0850066	-0.164392	0.442722	-0.0578546	0.788297	0.0665019	0.757518	0.399603	0.0530375	0.488988	0.0153147	-0.0412413	0.848263	-0.205236	0.336015	-0.198446	0.35259	0.40629	0.0488299	-0.103018	0.631925	0.204756	0.337173
212323_s_at	VPS13D	cyan	-0.144331	0.501034	0.548627	0.00550254	0.00467353	0.982709	0.505778	0.0116869	-0.481957	0.0170851	0.131453	0.540356	0.52328	0.00869093	-0.153219	0.474742	-0.286191	0.175176	-0.00313815	0.988389	0.108781	0.612877	0.321584	0.125432	0.514385	0.0101219	0.114841	0.593105	-0.250934	0.236914	-0.381506	0.0658417	0.451638	0.0267291	0.144213	0.501386	0.249287	0.240107
209413_at	B4GALT2	cyan	0.0913457	0.671201	0.172117	0.421274	-0.260148	0.219561	0.00260635	0.990356	0.0819114	0.703574	0.265607	0.20969	0.331259	0.113828	0.192457	0.367602	-0.396826	0.0548653	-0.118644	0.580836	-0.00641523	0.976266	0.179759	0.400626	0.108681	0.613204	-0.247327	0.243946	0.101643	0.636506	-0.189121	0.37612	-0.0782931	0.716127	0.30946	0.141154	0.262299	0.215635
215499_at	MAP2K3	cyan	-0.0801317	0.709739	0.223015	0.294874	-0.454636	0.0256151	0.150626	0.482339	-0.356324	0.0874413	0.249131	0.240413	0.192372	0.367818	-0.24126	0.25608	-0.115844	0.589857	-0.599068	0.0019795	-0.187996	0.379019	0.164213	0.443225	0.216095	0.310499	-0.540566	0.0063876	-0.204561	0.337643	-0.423817	0.0390306	0.104619	0.62661	0.0599858	0.780681	-0.279817	0.185411
206206_at	CD180	cyan	-0.02194	0.918949	0.0975836	0.650099	-0.0339833	0.87474	-0.154005	0.472452	0.0334738	0.876604	-0.111066	0.605388	0.299517	0.155061	-0.113448	0.597624	-0.148419	0.488854	-0.103063	0.631775	0.100505	0.640304	0.420616	0.0406935	0.51152	0.0106225	-0.300472	0.153684	0.283306	0.17976	-0.619919	0.00123318	0.0583499	0.786525	0.175028	0.413341	0.066707	0.756793
202825_at	SLC25A4	cyan	0.0210199	0.922338	0.379835	0.0671342	-0.0327946	0.879089	0.095233	0.658021	-0.142218	0.507388	0.10295	0.632151	0.4834	0.0167089	0.261982	0.216211	-0.298764	0.156151	0.0143171	0.947061	0.199671	0.349566	0.0950316	0.658702	0.196989	0.35621	0.0366759	0.8649	0.169227	0.42923	-0.374697	0.0712289	0.173788	0.416711	0.26453	0.211613	0.315543	0.133098
219048_at	PIGN	darkred	-0.549615	0.00540153	0.440172	0.0313539	-0.313147	0.136231	0.373944	0.0718446	-0.14788	0.490451	0.275309	0.192894	0.329483	0.115897	-0.275055	0.193321	-0.646163	0.000647084	-0.269249	0.203274	-0.386708	0.0619411	-0.202409	0.342858	0.329721	0.115619	-0.43789	0.0323459	-0.125846	0.557913	-0.332655	0.112221	-0.177155	0.407598	0.170588	0.425474	-0.156437	0.4654
201915_at	SEC63	darkred	-0.514312	0.0101345	0.504497	0.0119361	-0.247284	0.244031	0.495906	0.0137221	-0.550103	0.00535219	0.311894	0.13789	0.352326	0.0913084	-0.417034	0.0426195	-0.254387	0.230309	-0.25585	0.227546	-0.022121	0.918283	-0.1203	0.575531	0.265278	0.210275	0.106869	0.619169	-0.301481	0.152239	-0.222546	0.295917	0.148329	0.489119	0.0848988	0.693265	0.11755	0.584354
208583_x_at	HIST1H2AJ	darkred	-0.486665	0.0158821	0.741257	3.41224e-05	-0.432233	0.034914	0.693236	0.0001729	-0.643312	0.000696027	0.439236	0.0317579	0.311922	0.137853	-0.541007	0.00633628	-0.326036	0.119991	-0.448339	0.0279997	-0.343882	0.0998959	-0.197161	0.355781	0.363865	0.0804823	-0.223011	0.294885	-0.460754	0.0234573	-0.270193	0.201632	0.174844	0.413839	-0.0287162	0.894038	-0.125816	0.558009
219073_s_at	OSBPL10	darkred	-0.475748	0.0187841	0.529927	0.00773498	-0.218517	0.304974	0.556664	0.00472488	-0.335628	0.108854	0.391732	0.058345	0.417973	0.0421077	-0.319416	0.128146	-0.66174	0.000428711	-0.317444	0.13065	-0.360152	0.0838544	-0.0377298	0.861055	0.535594	0.00699052	-0.312427	0.137182	-0.365926	0.0786556	-0.437884	0.0323489	-0.0273659	0.898995	0.238063	0.262626	-0.118754	0.580483
204063_s_at	ULK2	darkred	-0.471662	0.019975	0.394983	0.0561053	-0.311937	0.137833	0.660782	0.000439998	-0.383769	0.0641224	0.379298	0.0675535	-0.0252181	0.906887	-0.497387	0.0133995	-0.375281	0.0707544	-0.344614	0.0991282	-0.574044	0.0033542	-0.28147	0.182718	0.217444	0.307413	-0.284516	0.177828	-0.503143	0.0122042	-0.00342299	0.987335	-0.131621	0.539835	-0.162244	0.448786	-0.359138	0.084794
213320_at	PRMT3	darkred	-0.459964	0.0237276	0.684625	0.000224038	-0.506403	0.0115669	0.79105	4.18769e-06	-0.63317	0.000896961	0.631724	0.000929304	0.4841	0.0165287	-0.431477	0.035269	-0.693404	0.000172015	-0.541379	0.00629319	-0.277086	0.18992	-0.125464	0.559118	0.367912	0.0769243	-0.246115	0.24634	-0.554054	0.00496661	-0.297499	0.157997	0.137617	0.521356	0.342295	0.101574	0.0196938	0.927224
204746_s_at	PICK1	darkred	-0.458846	0.0241138	0.534852	0.00708441	-0.169587	0.428234	0.489391	0.0152179	-0.439714	0.0315511	0.232042	0.275245	0.360515	0.0835198	-0.254481	0.23013	-0.271585	0.199229	-0.281157	0.183226	-0.153194	0.474817	0.00681079	0.974803	0.451291	0.0268605	-0.0442138	0.837463	-0.318082	0.129836	-0.197566	0.354773	0.0276067	0.89811	0.00651383	0.975901	-0.0314904	0.883865
203102_s_at	MGAT2	darkred	-0.453123	0.0261726	0.629466	0.000981853	-0.159082	0.457794	0.855738	9.80383e-08	-0.69883	0.000145427	0.393282	0.0572684	0.433194	0.0344665	-0.508336	0.0112024	-0.674539	0.000300264	-0.134326	0.53146	-0.0368125	0.864402	-0.0268285	0.900968	0.601163	0.00189032	0.207484	0.330633	-0.597027	0.0020698	-0.20391	0.339215	0.251302	0.236205	0.110334	0.607784	0.229682	0.280295
210999_s_at	GRB10	darkred	-0.450715	0.0270799	0.49627	0.0136423	-0.554917	0.00488554	0.495537	0.0138034	-0.277282	0.189595	0.456993	0.0247657	0.259036	0.221608	-0.345404	0.0983053	-0.288288	0.171897	-0.466077	0.0217015	-0.378161	0.0684477	-0.0114704	0.957577	0.0915486	0.67051	-0.430882	0.0355504	-0.398388	0.0538313	-0.0770895	0.720319	-0.158317	0.459987	-0.0649008	0.763192	-0.15255	0.476697
216414_at	---	darkred	-0.446237	0.028834	0.301517	0.152188	0.0383762	0.858697	0.376072	0.0701152	-0.471552	0.020008	0.0934165	0.664168	0.277053	0.189975	-0.072855	0.735128	-0.158256	0.460164	-0.281396	0.182838	-0.0818556	0.703767	-0.238634	0.261449	0.333933	0.110765	0.15754	0.46222	-0.220982	0.299412	-0.122068	0.569889	0.010739	0.960279	0.106312	0.621009	-0.148499	0.488617
217125_at	UBBP2	darkred	-0.445754	0.0290286	0.582742	0.00280568	-0.3999	0.0528445	0.65492	0.000514841	-0.545879	0.00579196	0.57851	0.00306222	0.203995	0.33901	-0.692656	0.000175989	-0.130415	0.543588	-0.344419	0.0993321	-0.402161	0.0513956	-0.0619628	0.773633	0.331787	0.113219	-0.136209	0.525668	-0.553808	0.00498994	-0.148572	0.4884	0.263104	0.214178	-0.0158277	0.941484	-0.0275396	0.898357
204352_at	TRAF5	darkred	-0.444678	0.0294659	0.457602	0.02455	-0.00936763	0.965349	0.7321	4.77173e-05	-0.387795	0.061149	0.291455	0.167025	0.200569	0.347358	-0.191353	0.370408	-0.735672	4.19345e-05	-0.253167	0.232628	-0.21991	0.301823	-0.210793	0.322804	0.518562	0.00942756	0.0188918	0.930181	-0.464685	0.02215	-0.201943	0.343996	-0.0122898	0.954549	-0.0212477	0.921499	-0.114258	0.594996
206606_at	LIPC	darkred	-0.431059	0.0354665	0.478792	0.0179347	-0.247534	0.243538	0.696203	0.000157813	-0.565175	0.00400422	0.288715	0.171235	0.195551	0.359801	-0.454633	0.0256162	-0.446068	0.028902	-0.323497	0.123073	-0.147869	0.490483	-0.164495	0.442433	0.307179	0.144262	-0.00694289	0.974314	-0.423001	0.039449	-0.213043	0.317547	0.043861	0.838743	-0.0223937	0.917279	-0.078399	0.715759
210356_x_at	MS4A1	darkred	-0.427333	0.0372663	0.218468	0.305084	-0.131022	0.541696	0.47485	0.0190407	-0.262411	0.215432	0.322432	0.124383	-0.0616719	0.774669	-0.323754	0.122757	-0.350746	0.0928719	-0.521121	0.00902181	-0.47773	0.0182274	-0.382097	0.0653895	0.292728	0.165094	-0.215607	0.311618	-0.39153	0.0584864	-0.191723	0.369467	-0.12723	0.553557	-0.0176149	0.93489	-0.464509	0.0222075
200018_at	RPS13	darkred	-0.426777	0.037541	0.316236	0.132203	-0.0053098	0.980355	0.581927	0.0028536	-0.295167	0.161439	0.243186	0.252185	0.194529	0.362366	-0.12058	0.574634	-0.716336	8.2473e-05	-0.315752	0.132828	-0.214213	0.314833	-0.167394	0.434318	0.321334	0.125743	-0.161011	0.452288	-0.247573	0.243461	-0.307485	0.143843	0.159123	0.457677	0.116376	0.588139	-0.266616	0.207898
221015_s_at	CDADC1	darkred	-0.425955	0.0379502	0.433133	0.0344948	-0.219827	0.302009	0.653888	0.0005291	-0.41753	0.0423486	0.362593	0.0816261	0.0777846	0.717897	-0.265945	0.209088	-0.231336	0.276751	-0.520742	0.00908106	-0.377188	0.0692202	-0.443767	0.0298399	0.104618	0.626613	-0.00021408	0.999208	-0.509123	0.0110566	0.0760487	0.72395	-0.0360871	0.86705	-0.131608	0.539876	-0.264825	0.211086
217660_at	MYH14	darkred	-0.407361	0.0481804	0.616855	0.00132471	-0.240582	0.257459	0.580512	0.00293845	-0.530389	0.00767187	0.315545	0.133096	0.609846	0.00155626	-0.301955	0.151564	-0.414167	0.0442122	-0.168919	0.430084	0.0596743	0.781793	0.30564	0.146387	0.648102	0.000615522	0.0445329	0.836306	-0.393374	0.057205	-0.210363	0.323816	0.146937	0.493251	0.083122	0.69939	0.313879	0.135268
200633_at	UBB	darkred	-0.406781	0.048531	0.604696	0.00174769	-0.3675	0.0772812	0.616745	0.00132811	-0.627993	0.00101748	0.481528	0.0171982	0.438194	0.0322125	-0.586025	0.0026194	-0.375196	0.0708228	-0.445211	0.0292487	-0.0900836	0.6755	0.194045	0.363586	0.574843	0.00330026	-0.240341	0.25795	-0.453193	0.0261466	-0.619128	0.00125629	0.454862	0.0255328	0.183936	0.389585	0.0513095	0.811802
201626_at	INSIG1	darkred	-0.401691	0.0516941	0.320875	0.126315	-0.327603	0.118116	0.643904	0.000685611	-0.399435	0.0531462	0.577956	0.00309723	-0.0878131	0.68326	-0.297357	0.158204	-0.186487	0.382926	-0.411794	0.0455656	-0.494319	0.0140749	-0.273722	0.195576	0.0566345	0.792666	-0.140569	0.512374	-0.720848	7.07784e-05	0.277701	0.188898	-0.203451	0.340328	-0.22267	0.295642	-0.358955	0.0849638
208553_at	HIST1H1E	darkred	-0.399619	0.053027	0.362972	0.0812838	-0.464647	0.0221625	0.719794	7.33714e-05	-0.439939	0.031454	0.560938	0.00435044	-0.101252	0.63781	-0.546541	0.00572109	-0.351018	0.092601	-0.465136	0.0220041	-0.595528	0.00213836	-0.259486	0.220778	0.13026	0.544071	-0.311288	0.138698	-0.714435	8.78868e-05	0.105814	0.622654	-0.206622	0.332692	-0.137873	0.520575	-0.349003	0.0946196
205953_at	LRIG2	darkred	-0.396861	0.0548416	0.11123	0.604854	-0.163143	0.446243	0.352751	0.0908912	-0.351481	0.0921423	0.235526	0.267897	-0.0140998	0.947863	-0.283565	0.179345	-0.171239	0.423683	-0.186477	0.382953	-0.437144	0.0326759	-0.235405	0.268151	0.108575	0.613552	-0.153817	0.472999	-0.343706	0.10008	0.0921444	0.668485	-0.104155	0.62815	-0.113112	0.598717	-0.287316	0.173411
206623_at	PDE6A	darkred	-0.386181	0.0623276	0.356901	0.0868936	0.0174504	0.935497	0.722254	6.74468e-05	-0.425926	0.0379645	0.332669	0.112205	0.0431637	0.841275	-0.358342	0.0855359	-0.34568	0.0980189	-0.0392199	0.855622	-0.355448	0.0882782	-0.267863	0.205698	0.291851	0.166422	0.26399	0.212581	-0.556264	0.00476129	0.202009	0.343834	-0.129118	0.547636	-0.138595	0.518372	-0.0819096	0.70358
205229_s_at	COCH	darkred	-0.380125	0.0669082	0.220066	0.301471	-0.366403	0.0782373	0.417831	0.0421852	-0.288166	0.172086	0.445044	0.0293163	0.0442146	0.83746	-0.33492	0.109649	-0.309749	0.140763	-0.289461	0.170081	-0.512744	0.0104062	-0.359739	0.0842362	-0.103143	0.631509	-0.200377	0.347829	-0.294017	0.163155	-0.0109472	0.95951	-0.0924714	0.667374	0.00970955	0.964085	-0.195329	0.360359
217418_x_at	MS4A1	darkred	-0.378123	0.0684781	0.206722	0.332452	-0.128424	0.549809	0.445104	0.0292923	-0.277163	0.189792	0.294424	0.162546	-0.0805284	0.708363	-0.351307	0.0923146	-0.303335	0.14961	-0.503051	0.0122225	-0.414171	0.0442099	-0.338796	0.105348	0.294726	0.162094	-0.156404	0.465495	-0.355057	0.0886529	-0.189245	0.375803	-0.117272	0.585249	-0.101766	0.636096	-0.415988	0.0431951
201669_s_at	MARCKS	darkred	-0.370299	0.0748831	0.455016	0.0254767	-0.116666	0.587202	0.692075	0.000179136	-0.508699	0.011135	0.391018	0.058846	0.114858	0.593049	-0.50202	0.0124302	-0.430413	0.0357733	-0.281265	0.183051	-0.364553	0.0798693	-0.33454	0.110077	0.345691	0.0980078	0.0287715	0.893835	-0.434039	0.0340773	-0.132069	0.538443	0.195609	0.359655	-0.00232661	0.991391	-0.243793	0.250966
221092_at	IKZF3	darkred	-0.356314	0.0874505	0.369942	0.0751851	-0.151062	0.481058	0.648292	0.000612496	-0.543212	0.00608483	0.365356	0.0791578	0.082302	0.702223	-0.728529	5.41903e-05	-0.177002	0.40801	-0.151545	0.479639	-0.222486	0.29605	-0.240159	0.258321	0.330221	0.115034	0.22869	0.282435	-0.547339	0.00563667	-0.0651441	0.762329	0.211483	0.321187	0.00141986	0.994746	-0.0318634	0.882499
217686_at	PTPN1	darkred	-0.356133	0.0876227	0.566399	0.00390866	-0.102451	0.63381	0.705499	0.000117721	-0.646671	0.000638685	0.417587	0.0423175	0.480872	0.0173725	-0.286107	0.175308	-0.366863	0.077835	-0.155927	0.466876	-0.124574	0.561932	0.174309	0.415292	0.601789	0.00186434	0.111785	0.603042	-0.516605	0.00974771	-0.180989	0.397357	0.270525	0.201057	0.173429	0.417689	0.122018	0.570046
210504_at	KLF1	darkred	-0.356084	0.0876693	0.352738	0.0909043	-0.443702	0.0298668	0.538865	0.00658873	-0.348558	0.0950695	0.581987	0.00285002	0.0115877	0.957143	-0.741516	3.37938e-05	-0.162598	0.447786	-0.338132	0.106076	-0.424064	0.0389045	0.0937947	0.662886	0.24819	0.242252	-0.293825	0.163443	-0.60082	0.00190467	-0.0815392	0.704861	0.0231338	0.914554	-0.0725784	0.736099	-0.101023	0.638572
217144_at	---	darkred	-0.354361	0.0893245	0.474181	0.0192337	-0.332905	0.111935	0.656769	0.000490121	-0.507944	0.0112755	0.627209	0.00103689	0.13721	0.522602	-0.546162	0.00576158	-0.132912	0.53583	-0.48741	0.0156984	-0.413455	0.044615	-0.0276732	0.897866	0.302143	0.151298	-0.186584	0.382675	-0.619389	0.00124862	-0.163792	0.444412	0.378244	0.0683826	0.032078	0.881713	-0.144212	0.501389
218872_at	TESC	darkred	-0.353235	0.0904187	0.131998	0.538664	-0.234668	0.269696	0.508711	0.0111326	-0.20577	0.334733	0.351044	0.0925755	-0.0715352	0.739763	-0.44116	0.0309318	-0.289601	0.169865	-0.37585	0.0702935	-0.358882	0.085032	0.0534244	0.804188	0.193454	0.365078	-0.217074	0.308258	-0.500638	0.0127131	0.105787	0.622742	0.0275474	0.898328	-0.289449	0.170099	-0.240027	0.25859
209902_at	ATR	darkred	-0.350182	0.0934352	0.53118	0.00756491	-0.200952	0.34642	0.809563	1.65591e-06	-0.672216	0.000320715	0.539112	0.00655925	0.203799	0.339484	-0.444342	0.0296035	-0.45725	0.0246744	-0.280814	0.183784	-0.243421	0.251713	-0.136188	0.525733	0.342832	0.101003	0.116064	0.589148	-0.727387	5.64171e-05	-0.0469476	0.827556	0.321587	0.125429	-0.0766622	0.721809	-0.0250759	0.90741
213689_x_at	FAM69A	darkred	-0.349457	0.0941621	0.393103	0.0573922	-0.184132	0.38907	0.732532	4.69834e-05	-0.416188	0.0430846	0.482493	0.0169444	-0.0136687	0.949455	-0.381809	0.0656093	-0.45062	0.0271162	-0.50461	0.0119139	-0.364579	0.0798462	-0.112714	0.600012	0.257184	0.225048	-0.124525	0.562088	-0.630206	0.000964366	-0.0339017	0.875038	0.0584448	0.786186	-0.210673	0.323087	-0.364817	0.079634
202878_s_at	CD93	darkred	-0.349101	0.094521	0.520275	0.00915428	-0.108812	0.612773	0.660496	0.000443416	-0.546406	0.0057355	0.284889	0.177235	0.372688	0.0728806	-0.425716	0.0380697	-0.364374	0.0800284	-0.181282	0.396581	0.0789033	0.714005	0.275414	0.192717	0.463514	0.022533	0.0575971	0.789218	-0.497953	0.0132779	-0.309908	0.14055	0.49071	0.0149049	0.011892	0.956019	0.143237	0.504319
221562_s_at	SIRT3	darkred	-0.346195	0.0974858	0.312509	0.137074	-0.0963214	0.654348	0.415454	0.0434915	-0.183824	0.389879	0.0608402	0.777633	0.0965163	0.653692	-0.131636	0.539788	-0.333727	0.110998	-0.115715	0.590275	-0.117667	0.583977	-0.445562	0.0291061	0.0528016	0.806429	-0.00588517	0.978227	-0.173428	0.417692	-0.17907	0.402464	-0.0753846	0.72627	0.176588	0.409125	-0.0566619	0.792568
205668_at	LY75	darkred	-0.339058	0.105062	0.31096	0.139136	-0.307886	0.143294	0.592163	0.00229928	-0.438474	0.0320896	0.431161	0.0354184	-0.13317	0.535031	-0.660975	0.0004377	-0.265414	0.210033	-0.199742	0.349391	-0.381477	0.0658639	-0.383198	0.0645532	-0.000484652	0.998207	-0.00820868	0.969634	-0.671424	0.000327963	0.108917	0.612431	0.00517153	0.980866	-0.213112	0.317387	-0.165588	0.439362
213123_at	MFAP3	darkred	-0.332676	0.112197	0.413702	0.044475	-0.347383	0.0962658	0.683539	0.000231337	-0.677072	0.000279269	0.551751	0.00518844	0.202697	0.342158	-0.494825	0.0139615	-0.393045	0.0574319	-0.377524	0.0689528	-0.196023	0.35862	0.00807986	0.97011	0.165111	0.440701	0.0315964	0.883477	-0.736222	4.11003e-05	-0.00657089	0.97569	0.0335674	0.876261	0.0255821	0.905549	-0.0097592	0.963901
206179_s_at	TPPP	darkred	-0.331559	0.113482	0.511731	0.0105849	-0.238569	0.261583	0.604738	0.00174605	-0.33401	0.110677	0.230599	0.278326	0.115242	0.591807	-0.371146	0.0741684	-0.364086	0.0802848	-0.267178	0.206905	-0.304879	0.147446	-0.223431	0.293951	0.302748	0.15044	-0.198282	0.352998	-0.419763	0.0411458	-0.164582	0.442187	0.0379406	0.860286	-0.0905768	0.673819	-0.200303	0.348011
201625_s_at	INSIG1	darkred	-0.331446	0.113612	0.383291	0.0644824	-0.482513	0.0169392	0.420025	0.0410062	-0.241884	0.254814	0.477515	0.0182871	0.0479589	0.823897	-0.363794	0.0805458	-0.178856	0.403036	-0.668933	0.000351674	-0.537657	0.00673476	0.0256676	0.905235	0.185894	0.384469	-0.581903	0.00285503	-0.44782	0.028204	-0.0544484	0.800508	-0.205358	0.335724	-0.172569	0.420038	-0.478031	0.018144
211875_x_at	PCDHGA10	darkred	-0.330252	0.114998	0.48349	0.0166854	-0.0371488	0.863174	0.60102	0.0018963	-0.535974	0.00694277	0.25246	0.233979	0.272258	0.198072	-0.570301	0.00361669	-0.143269	0.504221	-0.00493629	0.981737	-0.00892563	0.966983	0.0962511	0.654585	0.608208	0.00161509	0.295245	0.161323	-0.494296	0.0140801	-0.100203	0.641313	0.243768	0.251016	-0.00785514	0.970941	0.19571	0.359403
221331_x_at	CTLA4	darkred	-0.329126	0.116317	0.241294	0.256009	0.0518909	0.809707	0.476957	0.0184428	-0.432797	0.0346507	0.0852003	0.692228	0.129626	0.54605	-0.176461	0.409467	-0.0275631	0.89827	0.00689584	0.974488	-0.084684	0.694005	-0.30452	0.147947	0.0660082	0.759267	0.412407	0.0452133	-0.294515	0.162409	0.224041	0.292601	0.000835777	0.996908	-0.0203646	0.924752	-0.0154357	0.942931
212533_at	WEE1	darkred	-0.317672	0.130359	0.564934	0.00402332	-0.104319	0.627605	0.634282	0.00087274	-0.690744	0.000186527	0.26239	0.21547	0.345276	0.0984377	-0.300285	0.153953	-0.380863	0.0663372	-0.141321	0.510095	-0.171709	0.422391	-0.252204	0.234471	0.409504	0.0469021	0.168426	0.431451	-0.338272	0.105922	-0.22361	0.293555	0.354275	0.0894075	0.0287802	0.893803	-0.011833	0.956237
205871_at	PLGLB1 /// PLGLB2	darkred	-0.31115	0.138882	0.291898	0.166352	-0.361227	0.0828677	0.444479	0.029547	-0.337776	0.106468	0.501891	0.0124563	0.0334924	0.876536	-0.486886	0.0158274	0.0219815	0.918796	-0.642625	0.000708288	-0.408104	0.0477346	0.0173795	0.935758	0.232181	0.27495	-0.239797	0.259061	-0.467163	0.0213567	-0.0578069	0.788468	-0.0388903	0.856823	-0.0111825	0.958641	-0.270798	0.200584
214102_at	---	darkred	-0.30375	0.149026	0.425754	0.0380506	-0.343884	0.0998935	0.775897	8.37943e-06	-0.510422	0.0108195	0.696092	0.000158355	0.127418	0.552965	-0.51324	0.0103195	-0.432175	0.034941	-0.431965	0.0350396	-0.36697	0.0777418	-0.0556675	0.796132	0.169566	0.428292	-0.0742681	0.730176	-0.721377	6.95093e-05	0.021786	0.919516	0.0613228	0.775913	0.158329	0.459953	-0.098427	0.647265
208008_at	TBC1D29	darkred	-0.303525	0.149343	0.447819	0.0282042	-0.00275382	0.989811	0.516128	0.00982727	-0.309016	0.141755	0.205215	0.336067	0.289016	0.170768	-0.381417	0.0659104	-0.592307	0.00229219	0.0370885	0.863394	-0.19923	0.350653	-0.158588	0.459209	0.447277	0.0284188	0.141825	0.508572	-0.207235	0.331226	-0.0914283	0.670919	0.237645	0.26349	-0.0763886	0.722764	0.0972036	0.651377
205110_s_at	FGF13	darkred	-0.29571	0.160633	0.40357	0.0505088	-0.365845	0.0787261	0.507659	0.011329	-0.392759	0.0576299	0.678183	0.000270463	0.0719398	0.738341	-0.396059	0.0553783	-0.267937	0.205569	-0.692118	0.000178905	-0.561535	0.00430017	-0.139591	0.515342	0.211397	0.321388	-0.274884	0.193609	-0.483102	0.0167859	-0.0669665	0.755874	0.0719882	0.738171	-0.0948992	0.659149	-0.29229	0.165757
200816_s_at	PAFAH1B1	darkred	-0.290806	0.168015	0.361192	0.0828994	0.0678607	0.752713	0.603016	0.00181431	-0.343584	0.10021	0.198509	0.352434	0.333329	0.111451	-0.253601	0.231801	-0.627054	0.00104077	-0.0362635	0.866406	-0.101582	0.636707	0.0615495	0.775105	0.499859	0.0128748	0.00293487	0.989141	-0.37717	0.0692352	-0.279714	0.185581	0.440702	0.031127	0.192447	0.367628	0.047155	0.826805
221443_x_at	PRLH	darkred	-0.283415	0.179585	0.548775	0.00548736	-0.353601	0.0900619	0.482268	0.0170034	-0.598967	0.0019839	0.427156	0.0373539	0.334493	0.11013	-0.428948	0.0364777	-0.162304	0.448616	-0.251152	0.236493	-0.115513	0.590929	0.257143	0.225123	0.392501	0.0578086	-0.0793278	0.71253	-0.484923	0.0163189	-0.174773	0.414034	0.257175	0.225063	-0.0543499	0.800862	0.153049	0.47524
213281_at	JUN	darkred	-0.281091	0.183334	0.566839	0.00387475	-0.114462	0.594333	0.588079	0.0025083	-0.387322	0.0614926	0.131068	0.541555	0.239653	0.259357	-0.351567	0.0920574	-0.371716	0.0736905	-0.132498	0.537113	-0.162065	0.449295	0.000651548	0.997589	0.437613	0.0324682	-0.0709321	0.741884	-0.339743	0.104317	-0.225464	0.289466	0.20924	0.326465	-0.145429	0.497746	-0.0470557	0.827165
222186_at	---	darkred	-0.278021	0.188368	0.210901	0.322551	-0.170607	0.425422	0.543926	0.00600525	-0.44135	0.0308512	0.534701	0.00710371	-0.0530564	0.805512	-0.393015	0.0574528	-0.101183	0.63804	-0.417041	0.0426156	-0.324541	0.121798	-0.0947104	0.659787	-0.0507429	0.813845	0.0554332	0.796973	-0.615794	0.00135774	0.169385	0.428795	0.112667	0.600166	-0.174394	0.415061	-0.249952	0.238815
213134_x_at	BTG3	darkred	-0.276318	0.191201	0.352374	0.0912614	-0.380213	0.0668403	0.709367	0.000103868	-0.500057	0.0128336	0.706299	0.000114728	0.0449519	0.834786	-0.522283	0.00884255	-0.355287	0.0884326	-0.528023	0.00799933	-0.472199	0.0198151	0.0262161	0.903219	0.250831	0.237112	-0.11967	0.577546	-0.744813	2.98456e-05	0.138157	0.519709	-0.032765	0.879198	-0.136045	0.526173	-0.154258	0.471715
208067_x_at	UTY	darkred	-0.273205	0.196455	0.0967583	0.652876	0.210664	0.323107	0.254714	0.229689	-0.224638	0.291283	-0.0285456	0.894664	0.0317638	0.882864	-0.132528	0.537021	-0.330941	0.114196	-0.00747564	0.972344	-0.184198	0.388897	-0.414228	0.044178	0.294836	0.161931	0.179263	0.401951	-0.0874973	0.684342	-0.144962	0.499143	-0.0866791	0.687147	0.0495655	0.818093	-0.242359	0.253853
220346_at	MTHFD2L	darkred	-0.272552	0.197569	0.416834	0.0427291	-0.104662	0.626467	0.547632	0.00560593	-0.296796	0.159028	0.256126	0.227028	0.351952	0.0916766	-0.483283	0.016739	-0.518087	0.00950441	-0.0422246	0.844687	0.0862751	0.688534	0.228131	0.283645	0.391962	0.0581843	0.0525821	0.807219	-0.365004	0.0794689	-0.25856	0.222489	0.296205	0.159899	0.181493	0.396022	0.221506	0.298238
206483_at	LRRC6	darkred	-0.268414	0.204732	0.494783	0.0139709	-0.247708	0.243196	0.574201	0.00334355	-0.374485	0.0714017	0.381666	0.0657195	0.327731	0.117965	-0.370834	0.0744309	-0.482732	0.0168822	-0.215885	0.31098	-0.12067	0.574346	-0.0543971	0.800693	0.301006	0.152918	-0.137971	0.520275	-0.283109	0.180075	-0.319191	0.12843	0.540605	0.006383	0.220119	0.301351	0.0641479	0.765864
214906_x_at	N4BP2L1	darkred	-0.260398	0.219102	0.317413	0.130691	-0.175874	0.411052	0.550882	0.00527421	-0.393633	0.0570271	0.269254	0.203265	0.179939	0.400146	-0.181886	0.394983	-0.355381	0.0883418	-0.287384	0.173305	-0.129162	0.5475	-0.367716	0.0770944	0.168995	0.429874	0.161891	0.449787	-0.324285	0.12211	0.0983826	0.647414	0.036813	0.8644	-0.0341953	0.873964	-0.0322678	0.881018
201053_s_at	PSMF1	darkred	-0.247019	0.244552	0.378188	0.0684268	-0.316692	0.131615	0.616249	0.0013435	-0.453421	0.0260622	0.462425	0.0228943	0.150431	0.482911	-0.468662	0.0208882	-0.271953	0.198596	-0.516748	0.00972409	-0.213909	0.315537	0.047997	0.82376	0.420223	0.0409013	-0.207959	0.329502	-0.515559	0.00992264	-0.284341	0.178106	0.450056	0.0273327	0.040361	0.851466	-0.0955765	0.656861
216521_s_at	BRCC3	darkred	-0.245454	0.24765	0.233191	0.272808	-0.202097	0.343619	0.476833	0.0184776	-0.376008	0.0701664	0.40183	0.0516058	-0.135871	0.526707	-0.534652	0.00710988	0.126765	0.555019	-0.213932	0.315484	-0.330096	0.11518	-0.403036	0.0508435	-0.0370306	0.863606	0.264595	0.211496	-0.581922	0.00285389	0.38983	0.0596871	-0.215147	0.312677	-0.0736087	0.732485	-0.0724347	0.736603
205003_at	DOCK4	darkred	-0.244949	0.248656	0.26781	0.205793	-0.216275	0.310085	0.648237	0.00061338	-0.316686	0.131622	0.440333	0.0312849	-0.0603509	0.779378	-0.340811	0.103163	-0.448345	0.0279975	-0.432411	0.0348308	-0.219995	0.301632	-0.125704	0.558361	0.189238	0.375821	-0.070675	0.742789	-0.6671	0.000370063	0.128822	0.548564	0.129473	0.546527	-0.256229	0.226834	-0.186171	0.383747
205557_at	BPI	darkred	-0.240372	0.257887	0.494566	0.0140195	-0.201738	0.344497	0.637515	0.00080549	-0.345383	0.0983271	0.412667	0.045064	0.172299	0.420777	-0.372443	0.0730845	-0.357735	0.0861059	-0.186675	0.38244	-0.302829	0.150325	-0.0911156	0.671984	0.392515	0.0577991	-0.120446	0.575063	-0.476319	0.0186224	-0.193049	0.366101	0.107526	0.617005	0.107192	0.618103	0.0109483	0.959506
212956_at	TBC1D9	darkred	-0.238715	0.261282	0.347539	0.0961057	-0.118817	0.58028	0.774028	9.09455e-06	-0.504958	0.0118458	0.46098	0.0233804	0.0799396	0.710406	-0.410683	0.0462103	-0.379539	0.0673648	-0.326877	0.118982	-0.451296	0.0268587	-0.118538	0.581178	0.405672	0.0492074	-0.0937335	0.663094	-0.764728	1.35188e-05	-0.0470831	0.827066	0.0089531	0.966881	0.241691	0.255204	-0.279815	0.185416
209025_s_at	SYNCRIP	darkred	-0.235854	0.267211	0.353577	0.0900855	0.0130638	0.951689	0.595356	0.00214635	-0.424926	0.0384673	0.133775	0.533161	0.35923	0.0847076	-0.101405	0.637299	-0.284531	0.177803	0.00452512	0.983258	0.0874087	0.684645	-0.00253947	0.990604	0.333384	0.111388	0.290864	0.167927	-0.412249	0.045304	0.0266571	0.901598	0.104707	0.626318	0.284627	0.177651	0.241546	0.255498
207038_at	SLC16A6	darkred	-0.231883	0.275583	0.0954745	0.657205	-0.22913	0.281486	0.486678	0.0158791	-0.112949	0.599249	0.427561	0.0371544	-0.0191483	0.929235	-0.275213	0.193055	-0.396595	0.0550197	-0.352026	0.0916044	-0.357821	0.0860246	-0.0187881	0.930563	0.0961498	0.654927	-0.263252	0.213911	-0.394046	0.0567435	0.0187888	0.930561	-0.295541	0.160882	0.26467	0.211362	-0.318875	0.12883
210746_s_at	EPB42	darkred	-0.227456	0.285112	0.231859	0.275636	-0.205288	0.335891	0.627664	0.0010256	-0.388078	0.0609436	0.446354	0.0287873	0.0295833	0.890856	-0.645811	0.000652964	-0.285205	0.176733	-0.348914	0.0947088	-0.204984	0.336622	0.284306	0.178162	0.441439	0.0308134	-0.142569	0.50633	-0.625818	0.00107211	-0.182145	0.394299	0.22413	0.292405	-0.00712564	0.973639	-0.134224	0.531776
203513_at	SPG11	darkred	-0.225953	0.288392	0.441035	0.0309848	-0.184847	0.387199	0.644803	0.000670054	-0.626403	0.00105719	0.551199	0.0052428	0.301932	0.151597	-0.299925	0.154471	-0.389649	0.0598157	-0.436769	0.0328425	-0.134706	0.530288	-0.00392054	0.985494	0.257851	0.223805	-0.00842898	0.968819	-0.526011	0.00828694	-0.309004	0.141771	0.510061	0.0108851	0.219562	0.302609	-0.0490018	0.820128
206196_s_at	RUNDC3A	darkred	-0.219059	0.303744	0.317035	0.131174	-0.180719	0.398074	0.520821	0.00906857	-0.461986	0.0230413	0.408785	0.0473281	0.199447	0.350117	-0.470469	0.0203342	-0.194529	0.362367	-0.458079	0.024382	-0.171262	0.42362	0.236352	0.266173	0.522764	0.00876907	-0.210128	0.324369	-0.461012	0.0233696	-0.429702	0.0361141	0.332748	0.112115	0.131246	0.540999	-0.161889	0.449794
219542_at	NEK11	darkred	-0.200095	0.348522	0.310594	0.139626	0.150079	0.48395	0.398509	0.0537515	-0.396835	0.0548592	-0.0485315	0.821828	0.260971	0.218052	-0.351583	0.0920413	-0.237333	0.264135	0.202992	0.341442	0.282252	0.181454	-0.10665	0.619892	0.420712	0.0406427	0.491659	0.0146828	-0.157242	0.463079	-0.138948	0.517296	0.286088	0.175338	0.083011	0.699773	0.285564	0.176165
220989_s_at	AMN	darkred	-0.199695	0.349507	0.417963	0.0421131	0.106615	0.620007	0.609083	0.00158342	-0.491343	0.0147564	0.347224	0.0964284	0.358842	0.0850692	-0.27187	0.198739	-0.498994	0.0130565	0.0263098	0.902874	-0.221251	0.298809	0.187918	0.379222	0.560553	0.0043831	0.161802	0.450042	-0.366647	0.0780234	-0.221521	0.298206	0.32438	0.121994	0.0828149	0.700451	0.074259	0.730208
203242_s_at	PDLIM5	darkred	-0.191748	0.369403	0.293948	0.163259	0.0172848	0.936107	0.547795	0.00558885	-0.600499	0.0019182	0.0732702	0.733672	0.219777	0.302122	-0.318553	0.129237	-0.193013	0.366194	0.0791821	0.713036	0.118942	0.579881	-0.110944	0.605788	0.306502	0.145194	0.531013	0.00758738	-0.38772	0.0612033	0.125757	0.558194	0.132894	0.535886	-0.094515	0.660448	0.263389	0.213664
205898_at	CX3CR1	darkred	-0.190351	0.372968	0.372829	0.0727638	-0.111595	0.60366	0.501038	0.0126307	-0.616934	0.0013223	0.504062	0.0120216	0.264274	0.212072	-0.354854	0.0888489	-0.377059	0.0693238	-0.229358	0.280992	-0.284643	0.177626	-0.0905701	0.673842	0.300008	0.154352	0.0471988	0.826647	-0.35899	0.084931	-0.314248	0.134785	0.514794	0.0100522	0.118621	0.580911	-0.0141318	0.947745
213983_s_at	PDS5A	darkred	-0.181935	0.394852	0.235295	0.268381	-0.15701	0.463747	0.683743	0.000229953	-0.356922	0.0868734	0.443293	0.0300363	-0.129873	0.545279	-0.529426	0.00780383	-0.143762	0.502742	-0.131395	0.540537	-0.363225	0.0810559	-0.336993	0.107332	0.0544605	0.800465	0.24748	0.243645	-0.692063	0.000179201	0.402028	0.05148	-0.140382	0.512939	-0.0409498	0.849323	-0.084538	0.694508
209903_s_at	ATR	darkred	-0.181394	0.396283	0.41389	0.0443686	-0.124531	0.562069	0.735765	4.1792e-05	-0.501444	0.0125473	0.529397	0.00780779	0.131142	0.541325	-0.376387	0.0698613	-0.428224	0.0368295	-0.163752	0.444523	-0.213746	0.315914	-0.124746	0.561388	0.259652	0.220472	0.144395	0.500842	-0.727314	5.65619e-05	0.0144396	0.946608	0.194509	0.362418	0.172797	0.419415	0.0546132	0.799917
200897_s_at	PALLD	darkred	-0.171457	0.423084	0.327141	0.118667	-0.0248929	0.908083	0.729347	5.2643e-05	-0.582545	0.00281719	0.347215	0.0964373	0.0037141	0.986258	-0.596872	0.00207683	-0.326029	0.119999	-0.132802	0.536172	-0.273784	0.195471	0.03586	0.86788	0.472916	0.0196033	0.133777	0.533157	-0.790673	4.26339e-06	0.00995653	0.963172	0.192099	0.36851	-0.115791	0.590028	-0.126923	0.55452
204790_at	SMAD7	darkred	-0.167994	0.432649	0.470695	0.0202659	-0.236545	0.265772	0.685042	0.000221286	-0.489768	0.0151279	0.574429	0.00332814	0.199115	0.350938	-0.558325	0.00457633	-0.431156	0.0354204	-0.247651	0.24331	-0.452023	0.0265838	0.0676352	0.75351	0.562932	0.00418454	-0.110271	0.60799	-0.599562	0.00195815	-0.161642	0.450495	0.0716368	0.739406	0.111492	0.603996	-0.0840674	0.696129
212946_at	VWA8	darkred	-0.167684	0.433512	0.306221	0.145582	-0.0256576	0.905271	0.570417	0.00360834	-0.417842	0.0421788	0.385032	0.063178	0.290086	0.169119	-0.175771	0.41133	-0.455534	0.0252889	-0.245338	0.247881	-0.182082	0.394466	0.109907	0.609183	0.256031	0.227206	-0.0815944	0.704671	-0.408799	0.0473199	-0.268125	0.20524	0.336601	0.107768	0.239007	0.260681	-0.172582	0.420002
209815_at	PTCH1	darkred	-0.148543	0.488487	0.401264	0.0519668	-0.502295	0.0123744	0.4512	0.0268952	-0.331733	0.113281	0.617879	0.00129348	0.060282	0.779624	-0.486257	0.0159836	0.043919	0.838533	-0.477793	0.0182099	-0.381939	0.0655101	0.193875	0.364016	0.159634	0.456215	-0.391312	0.0586388	-0.6416	0.000726937	-0.067343	0.754543	0.292647	0.165217	-0.0289156	0.893306	-0.110607	0.606889
207843_x_at	CYB5A	darkred	-0.139852	0.514547	0.110538	0.607115	-0.257874	0.223761	0.41728	0.0424852	-0.297829	0.157513	0.231746	0.275876	0.0104499	0.961348	-0.34159	0.102326	-0.226237	0.287772	-0.191291	0.370568	-0.0600742	0.780365	0.179416	0.401542	0.195429	0.360106	-0.0453717	0.833264	-0.469279	0.0206975	0.116871	0.586542	0.0472316	0.826528	-0.129202	0.547375	0.0848585	0.693404
209409_at	GRB10	darkred	-0.1319	0.538968	0.344361	0.0993924	-0.0659298	0.759544	0.702453	0.00012974	-0.5338	0.00721945	0.209719	0.325333	0.198225	0.353138	-0.412885	0.0449394	-0.557286	0.00466875	-0.0732515	0.733738	-0.181596	0.395749	-0.0288169	0.893668	0.528854	0.00788297	0.0245453	0.909361	-0.491595	0.0146977	-0.287105	0.173742	0.131867	0.539072	0.161793	0.450066	-0.090578	0.673815
211150_s_at	DLAT	darkred	-0.117703	0.583863	0.152642	0.476429	0.0870275	0.685952	0.48213	0.0170395	-0.275604	0.192398	0.14585	0.49649	0.0543941	0.800704	-0.124309	0.562771	-0.274191	0.19478	0.104944	0.625533	-0.0958572	0.655914	-0.25204	0.234785	0.224462	0.291671	0.411582	0.0456884	-0.330185	0.115076	0.279477	0.185969	-0.113023	0.599007	-0.0558604	0.795441	0.10443	0.627237
207076_s_at	ASS1	darkred	-0.106464	0.620505	0.358537	0.0853541	-0.236096	0.266707	0.562174	0.00424695	-0.299361	0.155286	0.298248	0.156902	0.0578636	0.788265	-0.476578	0.0185492	-0.358271	0.0856029	-0.114054	0.595658	-0.329434	0.115955	-0.129384	0.546807	0.227761	0.284449	-0.126684	0.555274	-0.464104	0.0223396	-0.0968281	0.652641	-0.139147	0.516693	0.161331	0.451379	-0.110296	0.607907
209206_at	LOC100996517 /// LOC100996716 /// LOC102724364 /// SEC22B	darkred	-0.102772	0.632743	0.149992	0.484204	0.027868	0.897151	0.639293	0.000770441	-0.166404	0.437081	0.333591	0.111153	-0.149369	0.486044	-0.263387	0.213667	-0.231552	0.276289	-0.0654941	0.761088	-0.379917	0.0670703	-0.153849	0.472907	0.15399	0.472495	0.0774668	0.719004	-0.553544	0.00501505	0.245552	0.247456	0.0787417	0.714567	-0.0102815	0.96197	-0.154587	0.470761
213710_s_at	CALM1	darkred	-0.0648616	0.763331	0.347205	0.0964482	-0.0299253	0.889602	0.492956	0.0143837	-0.21221	0.319486	0.0914906	0.670708	0.1088	0.612813	-0.33263	0.11225	-0.178088	0.405092	0.11254	0.60058	-0.0790158	0.713614	-0.00905812	0.966493	0.374671	0.0712498	0.141823	0.508581	-0.313713	0.135486	-0.0401913	0.852084	0.181651	0.395604	-0.0958371	0.655982	0.136584	0.524519
214629_x_at	RTN4	darkred	0.059541	0.782269	0.0499543	0.816689	0.28506	0.176963	0.537862	0.00670988	-0.275643	0.192332	0.0761489	0.7236	-0.00162674	0.993981	-0.176707	0.408804	-0.392886	0.0575418	0.107517	0.617033	0.0990384	0.645214	-0.00308574	0.988583	0.314676	0.134225	0.395867	0.0555075	-0.356792	0.0869963	0.0603211	0.779484	0.235592	0.267759	0.0453562	0.83332	-0.00350251	0.987041
214132_at	ATP5C1	darkred	-0.0501869	0.81585	0.256462	0.226397	0.138678	0.518118	0.435528	0.0333994	-0.47756	0.0182745	0.135171	0.528858	0.300217	0.154051	-0.176417	0.409585	-0.357558	0.0862723	0.0837504	0.697222	0.19895	0.351345	0.125832	0.557959	0.297772	0.157596	0.324331	0.122054	-0.207586	0.330389	-0.28933	0.170283	0.345734	0.0979628	0.190906	0.371549	0.198584	0.35225
201129_at	SRSF7	darkred	-0.038334	0.858851	0.0870378	0.685917	0.0995952	0.643348	0.707054	0.000111969	-0.349359	0.0942608	0.387305	0.0615048	-0.165879	0.438549	-0.186473	0.382963	-0.404567	0.049888	-0.209384	0.326125	-0.328628	0.116903	-0.0251986	0.906959	0.299393	0.155239	0.0600815	0.780339	-0.679866	0.000257597	0.0902061	0.675082	0.051095	0.812575	-0.0135794	0.949785	-0.351186	0.092435
208683_at	CAPN2	darkred	0.0214785	0.920649	0.352606	0.0910341	-0.0839173	0.696646	0.551671	0.0051963	-0.371281	0.074055	0.37604	0.0701403	0.189122	0.376119	-0.265892	0.209183	-0.335232	0.109298	-0.172763	0.419506	-0.332451	0.112455	0.0803352	0.709033	0.411317	0.0458419	-0.172146	0.421196	-0.568921	0.00371782	-0.202266	0.343207	0.209793	0.325158	0.317037	0.131172	-0.158767	0.458698
217741_s_at	ZFAND5	darkred	0.0111523	0.958752	0.243328	0.251899	-0.19447	0.362514	0.485671	0.0161301	-0.548657	0.00549944	0.336794	0.107554	0.15645	0.465362	-0.352601	0.0910392	-0.110284	0.607946	-0.160543	0.453622	-0.0566369	0.792657	0.0256805	0.905187	0.213056	0.317517	0.180981	0.39738	-0.426929	0.0374658	0.045565	0.832564	0.148877	0.487497	0.0162366	0.939975	0.0173506	0.935865
205815_at	REG3A	green	0.673009	0.000313598	-0.497017	0.0134794	0.435559	0.0333854	-0.330239	0.115013	0.318344	0.129503	-0.244703	0.249146	-0.194069	0.363527	0.296789	0.159039	0.250983	0.236819	0.335049	0.109504	0.13687	0.523641	0.406242	0.0488587	0.000780142	0.997113	0.0564163	0.793448	0.193407	0.365197	-0.0725292	0.736271	0.176903	0.408277	0.406775	0.0485347	-0.0225384	0.916746
204300_at	GATB	green	0.588034	0.00251072	-0.497745	0.0133224	0.501299	0.0125772	-0.427131	0.037366	0.353977	0.089696	-0.386057	0.0624194	-0.191706	0.369511	0.297605	0.157841	0.202265	0.34321	0.713926	8.93872e-05	0.423931	0.0389725	0.267478	0.206376	-0.0840277	0.696266	0.526488	0.00821799	0.351253	0.0923681	0.29951	0.15507	-0.0425148	0.843633	-0.00653391	0.975827	0.352501	0.0911369
220829_s_at	B3GALT1	green	0.539684	0.00649118	-0.506098	0.0116255	0.791005	4.19662e-06	-0.291054	0.167636	0.343802	0.0999797	-0.707332	0.000110965	-0.254317	0.230441	0.351149	0.0924717	0.179417	0.401538	0.895351	3.47601e-09	0.534985	0.00706755	0.166798	0.435981	0.0345638	0.872617	0.688311	0.000200729	0.286812	0.1742	0.220617	0.300233	0.00890203	0.96707	0.0367454	0.864647	0.271796	0.198866
216673_at	TTTY1 /// TTTY1B	green	0.510381	0.0108269	-0.189324	0.375601	0.391522	0.058492	-0.293518	0.163904	0.350775	0.0928428	-0.444018	0.0297364	0.103509	0.630294	0.189651	0.374762	0.0976665	0.64982	0.402747	0.0510251	0.523073	0.00872225	0.508545	0.0111635	0.314604	0.134321	0.171817	0.422096	0.322086	0.124809	-0.166345	0.437245	0.322382	0.124444	0.328022	0.11762	0.323027	0.12365
215295_at	DTNB	green	0.47521	0.0189374	-0.545907	0.00578892	0.703656	0.00012487	-0.45675	0.0248522	0.38746	0.0613918	-0.666852	0.000372617	-0.174213	0.415554	0.46001	0.0237116	0.0945795	0.66023	0.798117	2.9718e-06	0.454363	0.0257151	0.36027	0.0837459	0.118299	0.581946	0.409401	0.0469633	0.457622	0.0245429	0.0624759	0.771807	-0.18387	0.389759	-0.000333907	0.998764	0.141662	0.509066
222095_s_at	FAM163A	green	0.456151	0.0250666	-0.444857	0.0293928	0.460075	0.0236894	-0.455887	0.0251615	0.254977	0.229192	-0.657425	0.000481614	-0.160646	0.453328	0.345167	0.0985518	0.106568	0.620161	0.235327	0.268315	0.51171	0.0105886	0.24608	0.246409	0.068433	0.750692	0.194982	0.36123	0.477415	0.0183151	-0.216953	0.308533	0.0281711	0.896038	-0.104091	0.628361	-0.0185455	0.931458
208950_s_at	ALDH7A1	green	0.447078	0.0284978	-0.300728	0.153317	0.463255	0.0226187	-0.29716	0.158493	0.144066	0.501829	-0.310277	0.140052	-0.0227289	0.916044	0.44424	0.0296453	0.0225178	0.916822	0.244491	0.249569	0.281965	0.181917	0.352782	0.0908613	0.256784	0.225795	0.197022	0.356127	0.390667	0.0590935	-0.184399	0.388373	0.0768772	0.721059	-0.0253598	0.906366	0.0640329	0.766272
221524_s_at	RRAGD	green	0.44344	0.029975	-0.47671	0.0185121	0.288647	0.17134	-0.288937	0.170891	0.414413	0.0440739	-0.302975	0.150118	-0.437999	0.0322981	0.0214935	0.920593	0.398748	0.0535948	0.275599	0.192406	0.23019	0.279203	0.19955	0.349864	-0.242414	0.253741	0.188484	0.37776	0.000527428	0.998048	0.375298	0.0707401	0.368432	0.0764763	-0.310591	0.13963	0.00499911	0.981504
213103_at	STARD13	green	0.441065	0.0309724	-0.389167	0.0601599	0.427824	0.0370255	-0.392119	0.0580743	0.0498408	0.817099	-0.553849	0.00498602	-0.116142	0.588897	0.455716	0.025223	0.255745	0.227743	0.285119	0.176869	0.468193	0.0210339	-0.0810523	0.706548	-0.176124	0.410378	0.345329	0.0983826	0.471127	0.0201355	-0.155571	0.467904	0.198933	0.351387	0.0208221	0.923066	-0.00219291	0.991886
222118_at	CENPN	green	0.422867	0.0395183	-0.266106	0.208803	0.535627	0.00698638	-0.333018	0.111806	0.306519	0.14517	-0.40463	0.0498491	-0.105904	0.622355	0.25718	0.225054	0.346927	0.0967323	0.635376	0.000849461	0.42119	0.0403912	0.254173	0.230714	0.0738989	0.731469	0.523684	0.00863019	0.352151	0.0914813	0.135717	0.52718	0.14713	0.492677	-0.11719	0.585515	0.384916	0.063264
215407_s_at	ASTN2	green	0.420521	0.0407437	-0.267173	0.206915	0.545869	0.00579303	-0.342097	0.101784	0.26522	0.210379	-0.511527	0.0106211	-0.0146318	0.945899	0.361761	0.0823801	-0.0192545	0.928844	0.875058	2.21478e-08	0.470419	0.0203493	0.210497	0.3235	0.0880769	0.682357	0.480073	0.0175867	0.40682	0.0485079	0.0251032	0.907309	-0.0437707	0.839071	0.0998773	0.642404	0.430767	0.0356049
202328_s_at	PKD1	green	0.411591	0.0456828	-0.477514	0.0182874	0.469636	0.0205879	-0.43851	0.0320742	0.214481	0.314214	-0.614705	0.00139238	-0.0789604	0.713806	0.438784	0.0319544	0.157775	0.461545	0.304376	0.148149	0.328994	0.116471	0.190116	0.373567	0.00854488	0.96839	0.138626	0.518279	0.529497	0.00779402	-0.147412	0.491839	0.14033	0.513097	-0.0272488	0.899425	-0.123786	0.56443
213784_at	IFT27	green	0.409114	0.0471327	-0.279831	0.185389	0.471712	0.0199601	-0.258081	0.223377	0.219491	0.302768	-0.478277	0.0180762	-0.0541917	0.801431	0.20008	0.348558	0.17718	0.407531	0.462835	0.0227579	0.482767	0.0168731	0.52595	0.00829573	0.209188	0.326588	0.318951	0.128733	0.166413	0.437054	-0.11512	0.592199	0.0180557	0.933264	0.0811918	0.706064	0.258343	0.222891
222246_at	---	green	0.404267	0.050074	-0.528554	0.00792491	0.355878	0.0878665	-0.121813	0.570699	0.0419914	0.845535	-0.211574	0.320974	-0.319483	0.128061	0.0767325	0.721564	0.0364794	0.865618	-0.0353889	0.869601	-0.0904099	0.674388	0.139783	0.514759	0.0850981	0.69258	-0.0675381	0.753853	0.0502721	0.815543	-0.133433	0.53422	0.0348026	0.871744	0.111468	0.604075	-0.557765	0.00462593
220092_s_at	ANTXR1	green	0.393981	0.0567883	-0.282407	0.181204	0.505098	0.0118187	-0.402869	0.0509485	0.356677	0.0871056	-0.484942	0.0163142	0.00377992	0.986014	0.244896	0.248761	0.122138	0.569663	0.817363	1.0867e-06	0.428349	0.0367687	0.384588	0.0635085	0.180431	0.398838	0.319161	0.128467	0.481921	0.0170945	-0.0699915	0.745195	0.128658	0.549076	0.138511	0.518629	0.380881	0.0663233
213419_at	APBB2	green	0.389081	0.0602215	-0.308939	0.141859	0.563255	0.00415813	-0.271887	0.19871	0.44787	0.0281843	-0.566891	0.00387077	-0.138253	0.519414	0.250038	0.238647	0.296299	0.159761	0.659113	0.000460281	0.55426	0.00494717	0.360784	0.0832731	-0.00333155	0.987673	0.45484	0.0255408	0.236894	0.265047	0.250268	0.238202	0.343715	0.100071	-0.10999	0.608909	0.341062	0.102893
207732_s_at	DLG3	green	0.386511	0.0620857	-0.467773	0.021165	0.586432	0.00259708	-0.602278	0.00184426	0.43765	0.032452	-0.730782	5.00234e-05	-0.15388	0.472815	0.279259	0.186326	0.476142	0.0186724	0.821397	8.67181e-07	0.439339	0.0317131	0.274809	0.193736	-0.0576754	0.788938	0.445957	0.0289468	0.555677	0.00481513	0.127759	0.551894	-0.0529258	0.805982	-0.0730729	0.734364	0.27463	0.194038
212738_at	ARHGAP19	green	0.386047	0.0624268	-0.301339	0.152442	0.408615	0.0474293	-0.0308042	0.88638	0.205371	0.335692	-0.163593	0.444973	-0.429814	0.0360599	0.122849	0.567402	0.195593	0.359696	0.239861	0.258931	-0.0195768	0.927656	0.272217	0.198144	-0.0136077	0.949681	0.223465	0.293877	-0.15104	0.481123	0.261254	0.217535	-0.0513333	0.811716	-0.315746	0.132835	-0.143238	0.504315
217637_at	KCNB1	green	0.385482	0.0628443	-0.229429	0.280841	0.351749	0.0918772	-0.399481	0.0531169	0.344767	0.0989687	-0.546249	0.00575224	0.119938	0.576689	0.290753	0.168096	0.0505847	0.814415	0.696999	0.000153966	0.545218	0.00586335	0.110267	0.608003	-0.0661601	0.758729	0.353373	0.0902834	0.501966	0.0124412	-0.040163	0.852187	-0.0494842	0.818386	0.508174	0.0112325	0.502078	0.0124185
207209_at	CETN1	green	0.368721	0.0762279	-0.436216	0.0330897	0.65752	0.000480389	-0.530659	0.00763513	0.515316	0.00996356	-0.735923	4.15516e-05	0.0313538	0.884366	0.543653	0.00603559	0.132243	0.537905	0.780798	6.73538e-06	0.559912	0.00443795	0.353203	0.0904499	0.0986155	0.646633	0.301781	0.151811	0.608004	0.00162255	-0.10532	0.624289	-0.0367167	0.864751	0.290858	0.167935	0.295431	0.161045
204770_at	TAP2	green	0.358894	0.085021	-0.261037	0.217932	0.430431	0.0357652	-0.366014	0.078578	0.312411	0.137204	-0.455138	0.0254324	-0.161381	0.451237	0.245917	0.246731	0.434856	0.0337037	0.680449	0.000253258	0.337561	0.106705	0.0275102	0.898465	-0.206567	0.332824	0.622685	0.00115526	0.363282	0.081005	0.437805	0.0323834	-0.114893	0.592934	-0.177217	0.407432	0.364081	0.0802896
207135_at	HTR2A	green	0.358072	0.0857895	-0.225016	0.290451	0.510736	0.0107628	-0.278387	0.187762	0.24494	0.248673	-0.440729	0.0311151	0.0607428	0.77798	0.139891	0.51443	0.000376285	0.998608	0.509477	0.0109916	0.486453	0.0159348	0.318183	0.129707	0.349952	0.093665	0.340776	0.1032	0.338389	0.105794	-0.26121	0.217616	0.404415	0.049982	0.27746	0.189299	0.419708	0.0411749
201027_s_at	EIF5B	green	0.353391	0.0902658	-0.357049	0.0867527	0.418023	0.0420809	-0.497466	0.0133824	0.419535	0.0412673	-0.420513	0.0407479	-0.194051	0.363572	0.37853	0.0681568	0.496755	0.0135363	0.443428	0.0299803	0.281214	0.183134	-0.121833	0.570636	-0.325466	0.120677	0.307113	0.144352	0.351703	0.0919227	0.104858	0.625818	-0.0367557	0.864609	0.267925	0.20559	0.120609	0.574542
203210_s_at	RFC5	green	0.348718	0.0949073	-0.284104	0.178484	0.404908	0.0496769	-0.261276	0.217496	0.170194	0.426559	-0.494152	0.0141123	-0.0950494	0.658641	0.299641	0.154881	0.131265	0.54094	0.813356	1.35253e-06	0.435214	0.0335413	-0.00388595	0.985622	-0.102884	0.63237	0.597254	0.00205962	0.291471	0.167001	0.29384	0.16342	-0.156211	0.466053	-0.113901	0.596153	0.418627	0.041754
207336_at	SOX5	green	0.347283	0.0963681	-0.342628	0.10122	0.601164	0.00189027	-0.299217	0.155494	0.340195	0.103827	-0.478843	0.0179208	-0.0568294	0.791967	0.374313	0.0715423	0.201382	0.345366	0.843241	2.29988e-07	0.36089	0.0831762	0.0361663	0.866761	-0.0338541	0.875212	0.646105	0.000648046	0.4117	0.04562	0.274323	0.194558	-0.00741477	0.972569	0.127865	0.551564	0.433028	0.0345435
204003_s_at	NUPL2	green	0.341336	0.102598	-0.339918	0.104127	0.379208	0.0676237	-0.14372	0.502868	0.357654	0.0861823	-0.195752	0.359297	-0.220365	0.300798	0.273004	0.196798	-0.125525	0.558926	0.391392	0.0585832	-0.115651	0.590481	-0.150213	0.483555	-0.0674003	0.75434	0.164055	0.44367	0.242339	0.253894	0.202887	0.341697	-0.067041	0.755611	0.114295	0.594874	-0.0727171	0.735612
219225_at	PGBD5	green	0.32759	0.118132	-0.429802	0.0360659	0.506598	0.0115298	-0.51267	0.0104191	0.411573	0.0456931	-0.659442	0.000456216	-0.146072	0.495828	0.4932	0.0143279	0.316982	0.131243	0.785268	5.49209e-06	0.494128	0.0141177	-0.0198949	0.926483	-0.21242	0.318997	0.406598	0.0486424	0.573132	0.0034166	0.111233	0.604844	0.00157144	0.994186	0.141925	0.50827	0.288885	0.17097
207099_s_at	CHM	green	0.326671	0.119228	-0.26378	0.212959	0.513894	0.0102063	0.0543391	0.800901	0.228733	0.282342	-0.241819	0.254944	-0.180259	0.399296	0.0565394	0.793007	-0.173951	0.416268	0.496134	0.013672	0.163467	0.445328	0.0864942	0.687782	0.169506	0.428458	0.573601	0.00338438	-0.00819679	0.969678	0.349756	0.0938615	-0.184386	0.388407	-0.0831865	0.699167	0.203436	0.340364
217477_at	PIP5K1B	green	0.325352	0.120815	-0.347535	0.0961097	0.722863	6.60461e-05	-0.386626	0.0620008	0.50958	0.0109727	-0.659831	0.000451458	0.0307613	0.886537	0.520304	0.00914977	-0.103265	0.631105	0.747086	2.73652e-05	0.430349	0.0358043	0.21531	0.312302	0.237714	0.263348	0.369621	0.0754584	0.582587	0.00281472	-0.0731823	0.73398	0.0194854	0.927992	0.246059	0.24645	0.27177	0.198911
211020_at	GCNT2	green	0.320335	0.12699	-0.169286	0.429067	0.500419	0.0127583	0.102213	0.634603	0.288381	0.171753	-0.243728	0.251097	-0.243616	0.251322	0.043389	0.840457	-0.128317	0.550145	0.379065	0.0677356	0.227479	0.285061	0.272478	0.197697	0.221807	0.297566	0.390582	0.0591537	-0.0659965	0.759308	0.204039	0.338904	0.321149	0.125973	-0.332367	0.112551	0.153506	0.473905
209596_at	MXRA5	green	0.320312	0.127019	-0.256115	0.227049	0.407752	0.0479456	-0.527485	0.00807547	0.46075	0.0234587	-0.690159	0.00018986	0.0804773	0.70854	0.443629	0.0298969	0.00289412	0.989292	0.781051	6.65873e-06	0.615262	0.00137458	0.26605	0.208902	0.00323287	0.988038	0.351826	0.091801	0.658384	0.000469387	0.0145246	0.946295	-0.095915	0.655719	-0.00188361	0.99303	0.581974	0.00285083
210110_x_at	HNRNPH3	green	0.313572	0.135672	-0.0818275	0.703864	0.173619	0.417172	-0.101252	0.637808	0.0738067	0.731792	-0.248147	0.242335	-0.0418709	0.845973	0.24501	0.248534	0.27759	0.189082	0.39896	0.0534564	0.540058	0.00644711	-0.123518	0.565278	-0.294646	0.162215	0.637038	0.00081512	0.172867	0.419221	0.384882	0.0632893	0.209153	0.32667	-0.0561638	0.794353	0.535105	0.00705234
221054_s_at	TCL6	green	0.310336	0.139972	-0.335699	0.108774	0.500756	0.0126887	-0.512161	0.0105088	0.379415	0.0674621	-0.625138	0.00108971	-0.121636	0.571263	0.267793	0.205822	0.319317	0.128271	0.888191	6.95498e-09	0.424549	0.038658	0.0724323	0.736612	-0.0610411	0.776917	0.475559	0.0188378	0.571121	0.00355776	0.111211	0.604915	-0.065488	0.761109	-0.00752213	0.972172	0.402833	0.0509711
221448_s_at	TEX15	green	0.298687	0.156262	-0.49059	0.0149331	0.441067	0.0309713	-0.418759	0.041683	0.471548	0.0200091	-0.562535	0.00421709	-0.454213	0.0257699	0.206545	0.332876	0.465038	0.0220357	0.583516	0.00276075	0.321686	0.125305	-0.133786	0.533127	-0.425842	0.0380065	0.532207	0.00742782	0.294291	0.162744	0.548232	0.0055434	-0.258749	0.222138	-0.212362	0.319133	0.180185	0.399492
214382_at	UNC93A	green	0.291848	0.166427	-0.416056	0.0431576	0.485639	0.0161382	-0.536759	0.00684511	0.523988	0.00858466	-0.65306	0.000540774	-0.151107	0.480924	0.34671	0.0969556	0.404438	0.0499677	0.820466	9.14018e-07	0.45002	0.0273462	0.0931237	0.665161	-0.177062	0.407847	0.472669	0.0196761	0.563575	0.00413218	0.318554	0.129236	0.0168868	0.937576	-0.117875	0.583309	0.380718	0.0664486
207520_at	TROVE2	green	0.281763	0.182245	-0.398528	0.0537389	0.446535	0.0287145	0.0851044	0.692558	0.249626	0.239448	-0.110173	0.608309	-0.689539	0.000193447	-0.144458	0.500652	0.204922	0.336773	0.215993	0.310732	-0.133099	0.535251	-0.214898	0.313251	-0.0665468	0.757359	0.403821	0.0503515	-0.255808	0.227625	0.412577	0.0451155	0.0108941	0.959706	-0.389759	0.0597372	-0.192671	0.367058
207127_s_at	HNRNPH3	green	0.278665	0.187304	-0.0886818	0.680287	0.0881137	0.682231	-0.0482552	0.822826	0.169974	0.427166	0.00180769	0.993311	-0.213373	0.316779	0.134018	0.532412	0.266055	0.208893	0.356927	0.0868682	0.287938	0.172441	-0.181926	0.394877	-0.398026	0.0540692	0.574345	0.00333382	-0.0590167	0.784142	0.628436	0.00100664	0.0813815	0.705407	-0.239301	0.260077	0.471818	0.0199285
210385_s_at	ERAP1	green	0.276621	0.190696	-0.088818	0.679821	0.260477	0.218956	0.113388	0.597821	-0.144477	0.500595	-0.110827	0.60617	-0.0434622	0.840191	-0.0658009	0.760001	0.128814	0.54859	0.344425	0.0993255	0.350315	0.0933016	0.0255309	0.905737	-0.0694113	0.74724	0.740988	3.44682e-05	-0.136526	0.524698	0.379441	0.0674414	0.182576	0.393161	-0.173835	0.416581	0.395628	0.0556689
214762_at	ATP6V1G2	green	0.276589	0.190749	-0.317766	0.13024	0.417152	0.0425552	-0.22091	0.299575	0.300058	0.154279	-0.280037	0.185052	-0.0395859	0.854289	0.267803	0.205805	-0.0327049	0.879418	0.286442	0.174782	0.142725	0.505858	0.623177	0.00114184	0.165483	0.439658	0.0310385	0.885521	0.117596	0.584205	0.0760618	0.723904	-0.144241	0.501303	-0.228138	0.28363	-0.131053	0.541601
210588_x_at	HNRNPH3	green	0.270169	0.201673	-0.140736	0.511868	0.2208	0.299822	-0.101233	0.637872	0.0951857	0.658181	-0.257632	0.224212	-0.166788	0.436007	0.237164	0.264485	0.258462	0.222671	0.459304	0.0239551	0.435742	0.0333027	-0.37998	0.0670214	-0.366734	0.0779479	0.71468	8.71729e-05	0.130984	0.541815	0.479589	0.0177177	0.160599	0.453463	-0.153683	0.47339	0.487054	0.015786
209686_at	S100B	green	0.266783	0.207603	-0.196383	0.35772	0.398103	0.0540185	-0.102002	0.635307	0.192811	0.366705	-0.312296	0.137356	-0.0493088	0.819019	0.0489593	0.820282	0.139892	0.514427	0.481551	0.0171922	0.270154	0.2017	0.459916	0.0237439	0.369322	0.0757134	0.188619	0.377413	0.0394805	0.854673	-0.0826569	0.700997	0.289678	0.169747	0.0670064	0.755733	0.260617	0.2187
222318_at	ZNF324B	green	0.264971	0.210825	-0.0300639	0.889094	0.402208	0.0513659	-0.188941	0.376583	0.263549	0.213374	-0.454496	0.0256663	0.108666	0.613253	0.0383325	0.858856	0.0532185	0.804929	0.544526	0.00593904	0.471377	0.0200605	0.444378	0.0295887	0.384744	0.0633926	0.197462	0.355032	0.240903	0.256804	-0.234207	0.270665	0.146136	0.495637	0.227869	0.284215	0.357492	0.0863351
215941_at	---	green	0.257268	0.22489	-0.231581	0.276229	0.543688	0.00603162	-0.421207	0.0403823	0.383724	0.0641566	-0.713189	9.15998e-05	0.0965978	0.653417	0.344833	0.0988999	0.170583	0.425488	0.898008	2.65312e-09	0.606193	0.00169005	0.308157	0.142924	0.102632	0.633209	0.504352	0.0119645	0.542879	0.00612226	0.0981278	0.64827	0.0269839	0.900398	-0.0137909	0.949004	0.542005	0.00622133
216238_s_at	FGB	green	0.254408	0.230268	-0.132965	0.535667	0.364304	0.0800906	-0.195419	0.360131	0.0850806	0.69264	-0.310002	0.140422	0.0281186	0.896231	0.0146689	0.945762	0.124949	0.560746	0.596354	0.00210036	0.494587	0.0140147	0.392089	0.0580957	0.256182	0.226923	0.395339	0.0558638	0.139764	0.514814	-0.144037	0.501915	0.277924	0.188529	0.0697746	0.74596	0.507808	0.0113009
205366_s_at	HOXB6	green	0.25207	0.234727	-0.204859	0.336924	0.408412	0.0475504	-0.272449	0.197746	0.189157	0.376029	-0.387925	0.0610548	0.142693	0.505955	0.0564171	0.793445	0.188712	0.377173	0.407529	0.0480797	0.335982	0.108458	0.477038	0.0184202	0.321195	0.125916	0.063539	0.768027	0.25916	0.221379	-0.327175	0.118627	0.36368	0.0806476	0.42743	0.0372189	0.0840813	0.696081
203220_s_at	TLE1	green	0.249592	0.239515	-0.310634	0.139572	0.434644	0.0338004	-0.350151	0.0934662	0.116146	0.588882	-0.440696	0.0311293	-0.0933977	0.664232	0.310163	0.140205	0.249659	0.239384	0.635888	0.000838757	0.324786	0.121501	-0.0412526	0.848222	-0.0634387	0.768383	0.507424	0.0113731	0.274422	0.194389	0.0957534	0.656264	-0.262312	0.21561	0.0514884	0.811157	0.255158	0.228851
214507_s_at	EXOSC2	green	0.247503	0.243599	-0.256521	0.226288	0.302498	0.150794	-0.396294	0.0552208	0.260472	0.218967	-0.430661	0.0356552	-0.0398117	0.853466	0.220802	0.299817	0.169428	0.428675	0.785015	5.55656e-06	0.322583	0.124195	0.225157	0.290141	-0.0761616	0.723556	0.241534	0.255523	0.393365	0.0572113	0.0702752	0.744196	-0.112738	0.599933	-0.00443421	0.983594	0.297015	0.158707
210602_s_at	CDH6	green	0.235053	0.268888	-0.096879	0.65247	0.208875	0.327329	0.0419791	0.84558	0.106168	0.621483	-0.134961	0.529505	-0.165702	0.439044	0.280987	0.183503	0.308343	0.14267	0.291416	0.167084	0.441493	0.0307906	-0.00655862	0.975736	-0.244099	0.250353	0.583195	0.00277934	-0.105047	0.625192	0.563898	0.00410603	0.132111	0.538314	-0.2307	0.27811	0.392562	0.0577666
205227_at	IL1RAP	green	0.233578	0.27199	-0.327484	0.118258	0.364559	0.0798635	0.277363	0.18946	-0.0515728	0.810853	0.131863	0.539083	-0.406141	0.0489207	-0.108745	0.612996	-0.128982	0.548064	0.15571	0.467502	-0.225614	0.289136	0.059867	0.781105	0.0918401	0.669519	0.351713	0.0919133	-0.412799	0.0449884	0.424781	0.0385405	-0.152926	0.475598	-0.319809	0.127651	-0.273813	0.195421
221755_at	EHBP1L1	green	0.233391	0.272385	-0.214541	0.314074	0.278312	0.187887	-0.530673	0.00763323	0.29961	0.154925	-0.524235	0.0085479	-0.0185798	0.931331	0.268602	0.204403	0.236015	0.266876	0.639876	0.000759245	0.328139	0.117481	0.0848858	0.69331	-0.161685	0.450374	0.225331	0.289758	0.571678	0.00351822	-0.00787862	0.970854	-0.240756	0.257104	0.0685035	0.750443	0.295619	0.160767
217557_s_at	CPM	green	0.223236	0.294384	-0.205633	0.335061	0.411758	0.0455867	-0.296816	0.158999	0.363088	0.0811797	-0.563997	0.00409806	-0.179986	0.400024	0.317127	0.131057	0.0671822	0.755111	0.672263	0.000320294	0.351926	0.0917028	-0.0449977	0.83462	-0.039524	0.854514	0.262597	0.215095	0.376083	0.0701063	0.0341919	0.873977	-0.257358	0.224722	-0.0150681	0.944288	0.173206	0.418297
220514_at	---	green	0.22301	0.294886	-0.238459	0.261808	0.383427	0.0643804	-0.440761	0.0311015	0.41047	0.046335	-0.53936	0.00652968	0.21166	0.320772	0.368605	0.0763276	0.0169177	0.937462	0.673353	0.000310558	0.452799	0.0262933	0.318966	0.128714	0.0520753	0.809043	0.224213	0.292221	0.643213	0.000697789	-0.0352176	0.870227	-0.0099532	0.963184	0.17062	0.425385	0.377283	0.0691451
206537_at	XIAP	green	0.222562	0.295883	-0.0761953	0.723438	0.515438	0.00994306	-0.108521	0.613731	0.084797	0.693616	-0.514789	0.010053	0.0151878	0.943846	0.244468	0.249615	-0.0462425	0.830109	0.790915	4.21475e-06	0.537557	0.00674698	0.0140011	0.948228	0.0813247	0.705604	0.656824	0.00048941	0.284548	0.177776	0.129923	0.545123	0.116051	0.589189	-0.169501	0.428474	0.45026	0.027254
220685_at	FAM120C	green	0.218941	0.304011	-0.0545375	0.800188	0.393348	0.0572227	-0.183413	0.390957	0.232575	0.274113	-0.419581	0.0412428	-0.00585212	0.978349	0.210391	0.323751	-0.0626724	0.771108	0.690076	0.000190335	0.24614	0.246289	-0.184628	0.387773	-0.0431031	0.841495	0.528229	0.00797044	0.359815	0.0841653	0.183986	0.389454	-0.0787123	0.714669	-0.0350386	0.870881	0.416908	0.0426884
205400_at	WAS	green	0.215421	0.312046	-0.0921821	0.668357	0.361811	0.0823351	-0.420158	0.0409355	0.200476	0.347585	-0.441816	0.0306542	0.0432967	0.840792	0.271188	0.199912	0.184344	0.388516	0.611527	0.0014978	0.335008	0.10955	0.0922101	0.668262	-0.06951	0.746892	0.35793	0.0859226	0.462585	0.0228408	0.0113865	0.957887	0.113829	0.596387	-0.153313	0.474469	0.362248	0.0819376
204083_s_at	TPM2	green	0.21369	0.316045	-0.222422	0.296195	0.342845	0.10099	-0.388939	0.0603236	0.296216	0.159883	-0.457585	0.0245559	-0.00558293	0.979345	0.218726	0.304499	0.130072	0.544656	0.796427	3.22972e-06	0.380336	0.0667448	0.233005	0.273203	-0.0288033	0.893718	0.26574	0.209452	0.47007	0.0204555	0.00623901	0.976918	-0.0564284	0.793404	0.027976	0.896755	0.331532	0.113512
32502_at	GDPD5	green	0.210564	0.323344	-0.237367	0.264065	0.332081	0.112879	-0.419544	0.0412625	0.309665	0.140876	-0.62607	0.00106567	0.0170236	0.937071	0.262871	0.214599	-0.00157778	0.994162	0.742891	3.20942e-05	0.485205	0.0162476	0.200359	0.347873	0.0664564	0.757679	0.265397	0.210063	0.447063	0.0285038	-0.00684935	0.97466	-0.172311	0.420742	0.0263858	0.902595	0.427344	0.0372608
220114_s_at	STAB2	green	0.210114	0.324402	-0.200753	0.346906	0.426912	0.0374743	-0.0878073	0.68328	0.218144	0.30582	-0.510692	0.0107707	-0.079755	0.711046	0.0593908	0.782805	0.131431	0.540425	0.641706	0.00072499	0.370025	0.0751147	-0.150306	0.483282	-0.032417	0.880472	0.6216	0.0011853	0.201519	0.34503	0.31907	0.128583	-0.104832	0.625905	0.061702	0.774562	0.325892	0.120164
206774_at	FRMPD1	green	0.209806	0.325127	-0.111794	0.603011	0.483812	0.0166025	-0.24396	0.250632	0.0180832	0.933162	-0.522896	0.00874908	0.153098	0.475095	0.215668	0.311479	0.0542018	0.801395	0.685524	0.000218146	0.388756	0.060455	0.202704	0.342142	0.233759	0.271609	0.389794	0.0597124	0.328096	0.117532	-0.156096	0.466386	0.271692	0.199044	-0.0377852	0.860853	0.244362	0.249828
214154_s_at	PKP2	green	0.204816	0.337028	-0.118721	0.580591	0.268414	0.204732	0.0931031	0.66523	0.0686905	0.749783	-0.100392	0.640681	-0.235596	0.267751	0.133635	0.533593	0.0500367	0.816392	0.333448	0.111316	0.233714	0.271704	-0.204423	0.337975	-0.112667	0.600167	0.663049	0.000413693	-0.111886	0.602712	0.497012	0.0134805	-0.16855	0.431105	-0.310473	0.139788	0.317038	0.131171
204922_at	C11orf80	green	0.204451	0.337909	-0.127488	0.552744	0.152738	0.476148	-0.34027	0.103746	0.164896	0.441305	-0.364605	0.0798224	-0.00746479	0.972384	0.0805539	0.708275	0.141971	0.508132	0.727975	5.52592e-05	0.39315	0.0573595	0.253088	0.232779	-0.0865263	0.687671	0.272121	0.198308	0.248679	0.241295	0.0967286	0.652976	-0.0911955	0.671712	-0.0983928	0.64738	0.465906	0.0217562
213967_at	RALYL	green	0.198455	0.352569	-0.162311	0.448597	0.480729	0.0174107	-0.120978	0.573365	0.301273	0.152536	-0.383893	0.0640292	0.0549398	0.798744	0.362873	0.0813733	0.0868675	0.686501	0.216667	0.309188	0.3503	0.0933166	0.488321	0.015476	0.455973	0.0251303	0.118214	0.582218	0.255821	0.2276	-0.21969	0.30232	0.130904	0.542066	0.0596777	0.781781	0.0942797	0.661244
215900_at	---	green	0.198163	0.353293	0.0216563	0.919994	0.196871	0.356503	-0.238749	0.261211	0.311607	0.138272	-0.433109	0.0345059	0.0416656	0.846719	0.0984315	0.64725	0.298028	0.157224	0.686007	0.000215036	0.395268	0.055912	0.0169841	0.937217	0.0428392	0.842454	0.392579	0.057755	0.315018	0.133781	0.17378	0.416732	-0.0972978	0.65106	0.0682878	0.751204	0.627868	0.00102056
222247_at	---	green	0.195579	0.359731	-0.148811	0.487692	0.486167	0.016006	-0.236294	0.266294	0.219825	0.302015	-0.594022	0.00220914	0.0631415	0.76944	0.0896772	0.676887	-0.0531954	0.805012	0.707444	0.000110564	0.564738	0.00403882	0.127626	0.552314	0.196305	0.357915	0.464445	0.0222282	0.344598	0.0991451	-0.0954023	0.657449	0.0155197	0.942621	0.197305	0.355423	0.400775	0.05228
216581_at	---	green	0.193397	0.365222	-0.0784014	0.71575	0.513796	0.0102232	0.250958	0.236868	-0.0559928	0.794966	-0.278314	0.187883	0.0536758	0.803285	0.272287	0.198024	-0.099751	0.642827	0.244656	0.24924	0.511467	0.0106319	0.127548	0.552559	0.180458	0.398767	0.647135	0.000631095	-0.104146	0.628179	0.132059	0.538475	0.32481	0.121471	-0.0236567	0.91263	0.212037	0.31989
207635_s_at	KCNH1	green	0.192274	0.368068	-0.0196722	0.927304	0.51263	0.0104261	-0.0478305	0.824362	0.0766838	0.721734	-0.424862	0.0384994	0.11119	0.604985	0.262553	0.215174	-0.0255788	0.905561	0.804366	2.16969e-06	0.534966	0.00706995	-0.0433562	0.840576	0.0604976	0.778855	0.813878	1.31486e-06	0.24082	0.256974	0.248874	0.240913	0.15482	0.470083	-0.0655647	0.760838	0.608541	0.00160298
217890_s_at	PARVA	green	0.1724	0.4205	-0.228464	0.282925	0.415893	0.043248	-0.216461	0.309659	0.163156	0.446206	-0.379563	0.0673461	-0.0256555	0.905279	0.191762	0.369368	-0.0428645	0.842362	0.771513	1.01418e-05	0.404408	0.0499867	-0.0660992	0.758944	-0.0441241	0.837789	0.567727	0.00380712	0.29169	0.166666	0.0988379	0.645887	-0.0529596	0.805861	0.059805	0.781326	0.499353	0.0129808
213216_at	OTUD3	green	0.170266	0.426361	-0.0888968	0.679552	0.496909	0.0135029	-0.0968257	0.652649	0.184707	0.387567	-0.420386	0.0408147	-0.000510637	0.998111	0.30713	0.144329	0.0938099	0.662835	0.723417	6.4794e-05	0.511402	0.0106435	0.201851	0.34422	0.0481889	0.823066	0.570802	0.00358063	0.157247	0.463064	0.192506	0.367478	-0.0218842	0.919155	0.0514262	0.811381	0.492932	0.0143892
208135_at	HNF1B	green	0.166369	0.437179	-0.06598	0.759366	0.260996	0.218006	-0.195499	0.359932	0.335093	0.109454	-0.323169	0.123474	-0.0592678	0.783245	0.213803	0.315781	-0.023317	0.91388	0.618276	0.00128156	0.520409	0.00913327	-0.0030109	0.98886	-0.108101	0.615111	0.592848	0.00226572	0.256442	0.226435	0.386668	0.0619706	-0.0717192	0.739116	-0.187691	0.379807	0.70313	0.00012698
213586_at	CDKN2D	green	0.15622	0.466028	0.0874881	0.684373	0.206256	0.333568	0.106283	0.621103	-0.169772	0.427725	-0.280169	0.184835	0.0897428	0.676663	0.21721	0.307946	0.158652	0.459026	0.338778	0.105368	0.571187	0.00355309	-0.0995491	0.643503	-0.0292152	0.892206	0.706445	0.00011419	-0.0108062	0.960031	0.20583	0.334589	0.143116	0.504682	-0.127305	0.553319	0.528001	0.00800239
202480_s_at	DEDD	green	0.155673	0.467611	-0.0389852	0.856477	0.169197	0.429314	-0.0357136	0.868415	-0.0680305	0.752113	-0.297725	0.157666	-0.125095	0.560286	0.104583	0.626728	0.140133	0.513696	0.399514	0.0530954	0.366196	0.0784182	-0.290543	0.168418	-0.265082	0.210625	0.664394	0.000398739	0.0650763	0.762569	0.450197	0.0272782	-0.0542622	0.801177	-0.303395	0.149525	0.430798	0.0355904
216840_s_at	LAMA2	green	0.143007	0.505011	-0.11744	0.58471	0.481646	0.017167	-0.356738	0.0870476	0.194965	0.361271	-0.538501	0.00663242	0.126107	0.55709	0.248463	0.241716	0.15002	0.484123	0.821773	8.48873e-07	0.508182	0.011231	0.111831	0.602891	0.0601901	0.779952	0.536502	0.00687701	0.45238	0.02645	-0.0145685	0.946132	0.0953502	0.657625	-0.0108595	0.959834	0.526342	0.00823901
209872_s_at	PKP3	green	0.137317	0.522274	-0.226376	0.287467	0.342859	0.100975	0.138111	0.519849	-0.0508115	0.813597	0.0724113	0.736686	-0.206389	0.333249	0.289217	0.170457	0.0984515	0.647183	0.0201271	0.925627	-0.00148644	0.9945	0.109467	0.610624	-0.0700236	0.745082	0.359161	0.0847718	-0.248529	0.241588	0.368114	0.0767503	-0.124005	0.563734	-0.167603	0.433738	-0.159863	0.455561
221008_s_at	ETNPPL	green	0.13671	0.524133	-0.163324	0.445733	0.52706	0.00813592	-0.149907	0.484456	0.412299	0.0452753	-0.519478	0.00928058	-0.178939	0.402815	0.199156	0.350835	0.0757568	0.72497	0.715319	8.53324e-05	0.389248	0.060102	-0.142396	0.50685	0.0185938	0.93128	0.610052	0.001549	0.244609	0.249334	0.288923	0.170911	-0.0639372	0.766612	-0.040074	0.852511	0.440339	0.0312821
221851_at	DCAF15	green	0.126753	0.555055	-0.420126	0.0409528	0.423704	0.0390885	-0.266427	0.208233	0.382649	0.0649688	-0.320977	0.126188	-0.437161	0.0326685	0.105304	0.624341	0.439166	0.031788	0.543611	0.00604023	0.00806934	0.970149	-0.0102202	0.962197	-0.280852	0.183722	0.424289	0.0387901	0.123187	0.566331	0.607644	0.00163579	-0.127386	0.553068	-0.492294	0.0145357	0.0113211	0.958128
214619_at	CRHR1 /// MGC57346-CRHR1	green	0.118921	0.579947	0.00114672	0.995757	0.420831	0.0405801	-0.14674	0.493839	0.00639172	0.976353	-0.456831	0.0248233	0.0775161	0.718832	0.121497	0.571706	0.0370919	0.863382	0.824976	7.06509e-07	0.436223	0.0330864	0.0394648	0.85473	0.150438	0.482892	0.645277	0.000661969	0.261132	0.217758	0.0892211	0.678444	-0.117323	0.585087	-0.141684	0.509	0.533497	0.00725866
219768_at	VTCN1	green	0.104899	0.625681	-0.242133	0.254309	0.455295	0.0253754	-0.195106	0.360918	0.204885	0.336862	-0.539521	0.00651055	-0.201823	0.344289	0.364583	0.0798419	0.0867811	0.686797	0.606067	0.00169484	0.336998	0.107328	-0.334751	0.109839	-0.102566	0.633427	0.549655	0.0053975	0.273079	0.19667	0.196199	0.358181	-0.327789	0.117895	-0.0333407	0.877091	0.234919	0.269167
211314_at	CACNA1G	green	0.10155	0.636816	0.214652	0.313817	0.19361	0.364685	0.242552	0.253463	-0.331002	0.114126	-0.122476	0.56859	0.277436	0.189337	0.3055	0.146581	-0.151812	0.478858	0.269908	0.202126	0.413514	0.0445815	-0.0121847	0.954937	0.082643	0.701044	0.551085	0.00525409	-0.0581701	0.787168	0.0847091	0.693918	0.259311	0.2211	-0.00715463	0.973531	0.424737	0.0385628
217181_at	---	green	0.0949533	0.658966	-0.0580153	0.787722	0.353898	0.0897735	-0.0131952	0.951204	0.306015	0.145867	-0.329543	0.115826	-0.0849566	0.693066	0.210204	0.32419	-0.0665326	0.757409	0.578999	0.00303158	0.507137	0.0114274	-0.151295	0.480372	-0.0303377	0.88809	0.6941	0.000168384	0.112321	0.601293	0.448779	0.0278277	-0.0906999	0.673399	-0.128404	0.549873	0.635643	0.000843854
208365_s_at	GRK4	green	0.0895567	0.677298	-0.176385	0.409672	0.464221	0.0223012	-0.452771	0.0263036	0.437705	0.0324277	-0.629456	0.000982088	0.124036	0.563637	0.419154	0.0414713	0.139819	0.514649	0.504641	0.0119079	0.541946	0.0062281	0.391546	0.0584751	0.284953	0.177133	0.251634	0.235565	0.580301	0.00295131	-0.102713	0.63294	-0.0129426	0.952137	-0.203156	0.341044	0.376834	0.0695035
200807_s_at	HSPD1	green	0.0672022	0.75504	-0.00255554	0.990544	0.105634	0.623249	0.243338	0.25188	-0.153237	0.47469	0.087905	0.682945	-0.104968	0.625452	0.201814	0.344311	-0.00362181	0.986599	0.195627	0.359612	0.0753372	0.726436	-0.423801	0.0390389	-0.308375	0.142626	0.50489	0.0118591	-0.228682	0.282454	0.44141	0.0308258	0.0998321	0.642555	-0.0363817	0.865975	0.244794	0.248965
202420_s_at	DHX9	green	0.0570773	0.791079	-0.188135	0.37866	0.321826	0.125131	-0.264949	0.210862	0.392813	0.0575923	-0.409066	0.0471615	-0.0687016	0.749743	0.42521	0.0383238	0.06716	0.75519	0.679386	0.00026121	0.242267	0.254039	-0.13278	0.536239	-0.225613	0.289139	0.405571	0.049269	0.300324	0.153896	0.422165	0.0398819	-0.350695	0.0929224	-0.0862451	0.688637	0.389476	0.0599393
204941_s_at	ALDH3B2	green	0.0291789	0.89234	-0.0873976	0.684683	0.465603	0.0218533	0.0483949	0.822321	-0.0872306	0.685256	-0.260526	0.218867	0.148547	0.488474	0.412555	0.0451283	-0.0104337	0.961408	0.193982	0.363745	0.31897	0.128709	0.353072	0.0905776	0.247387	0.243829	0.407757	0.0479423	0.105088	0.625056	0.0881917	0.681964	0.00487903	0.981948	-0.211548	0.321035	0.0214337	0.920814
215760_s_at	SBNO2	green	-0.0172884	0.936094	0.0591961	0.783501	0.216518	0.309528	-0.290567	0.168381	0.211846	0.320337	-0.373028	0.072599	0.149253	0.486386	0.196576	0.35724	-0.00536344	0.980156	0.633378	0.000892388	0.338545	0.105623	0.108086	0.615162	0.0140921	0.947892	0.250453	0.237845	0.479305	0.0177948	0.0491838	0.819471	-0.066189	0.758626	-0.122309	0.56912	0.448439	0.0279604
217255_at	---	green	0.00746838	0.972371	-0.0208167	0.923087	0.265832	0.20929	0.0142974	0.947134	0.0357731	0.868197	-0.12411	0.563403	-0.0982071	0.648004	0.148412	0.488874	0.0740414	0.73097	0.451572	0.0267542	0.224108	0.292453	-0.335992	0.108447	-0.139112	0.516799	0.747466	2.6969e-05	0.0440384	0.8381	0.527116	0.00812793	-0.204527	0.337725	-0.361459	0.0826557	0.442286	0.0304565
212773_s_at	TOMM20	greenyellow	-0.418028	0.0420781	-0.0525642	0.807283	0.04215	0.844958	0.0182354	0.932601	0.149886	0.484518	0.109362	0.610969	-0.0326646	0.879565	0.0782659	0.716222	-0.24074	0.257137	-0.136349	0.525239	-0.368344	0.0765522	-0.105438	0.623897	0.041945	0.845704	-0.254979	0.229188	0.0812473	0.705872	0.00546803	0.97977	-0.62248	0.00116089	0.102505	0.63363	-0.383099	0.0646277
216242_x_at	POLR2J2 /// POLR2J3 /// POLR2J4	greenyellow	-0.405174	0.0495133	0.354189	0.0894905	-0.146394	0.494868	0.387525	0.0613448	-0.338229	0.105969	0.0176636	0.93471	0.130534	0.543218	-0.322265	0.124588	-0.324845	0.121429	-0.106487	0.620431	-0.148039	0.489977	-0.229832	0.279972	0.267554	0.206242	-0.00626929	0.976806	-0.181261	0.396636	-0.227139	0.285803	-0.288798	0.171106	-0.0809582	0.706874	-0.033125	0.87788
221172_at	C7orf69	greenyellow	0.403641	0.0504642	-0.243416	0.251722	0.636382	0.000828522	0.0227172	0.916088	0.112703	0.600048	-0.295442	0.161029	-0.106333	0.620939	0.237948	0.262864	-0.123738	0.564581	0.298796	0.156105	0.289598	0.16987	0.245317	0.247923	0.285319	0.176553	0.383476	0.064343	0.0780532	0.716962	-0.089779	0.676539	0.680589	0.00025223	-0.0899449	0.675973	0.0041676	0.98458
215717_s_at	FBN2	greenyellow	0.398807	0.0535566	-0.195552	0.359799	0.502185	0.0123968	-0.0926646	0.666718	0.100277	0.641067	-0.33381	0.110904	-0.00714811	0.973556	0.165287	0.440209	0.0859108	0.689785	0.297484	0.158018	0.338495	0.105677	0.167964	0.432732	0.233752	0.271623	0.328806	0.116692	0.20395	0.339119	-0.217218	0.307929	0.827117	6.23604e-07	0.13904	0.517016	0.151821	0.47883
205940_at	MYH3	greenyellow	0.393657	0.0570102	-0.0511296	0.812451	0.125049	0.56043	0.0323963	0.880547	-0.0587692	0.785026	0.0648653	0.763318	0.141109	0.510737	-0.00202909	0.992492	-0.221497	0.29826	0.148109	0.489771	0.265477	0.20992	0.436924	0.0327738	0.181106	0.397049	0.0904896	0.674116	-0.0964506	0.653913	-0.231827	0.275704	0.588653	0.002478	0.359161	0.084772	0.318796	0.12893
207228_at	PRKACG	greenyellow	0.371785	0.073633	-0.158206	0.460305	0.16268	0.447554	-0.199024	0.351162	-0.0178705	0.933947	-0.13407	0.532252	-0.0490813	0.819841	0.0181938	0.932755	-0.0394875	0.854647	0.106242	0.621238	0.11042	0.607501	0.230464	0.278615	0.241965	0.254649	0.0464054	0.829519	0.212627	0.318515	-0.214615	0.313903	0.23954	0.259589	-0.192973	0.366293	-0.0166263	0.938537
209060_x_at	NCOA3	greenyellow	-0.34856	0.0950677	0.283627	0.179246	-0.0231249	0.914587	0.47364	0.0193912	-0.465271	0.0219604	0.268644	0.204329	0.060899	0.777423	-0.388014	0.0609902	-0.288962	0.170851	-0.113018	0.599022	-0.115812	0.589961	-0.251028	0.236732	0.184294	0.388647	0.253814	0.231396	-0.289745	0.169644	-0.0908507	0.672886	0.0643516	0.76514	-0.116473	0.587827	-0.0261842	0.903336
221657_s_at	ASB6	greenyellow	-0.337416	0.106864	0.366885	0.0778157	-0.280457	0.184366	0.203507	0.340193	-0.325368	0.120796	0.181638	0.395638	0.466825	0.0214635	-0.385955	0.0624946	-0.166447	0.43696	-0.237209	0.264393	0.137875	0.520569	0.492597	0.0144661	0.377166	0.0692381	-0.308441	0.142536	-0.201615	0.344797	-0.522761	0.00876956	0.207487	0.330626	0.276344	0.191159	0.114799	0.593241
203736_s_at	PPFIBP1	greenyellow	0.324958	0.121292	-0.125229	0.559863	0.402868	0.050949	-0.0723195	0.737008	0.141541	0.509431	-0.301126	0.152747	0.0280565	0.896459	0.10178	0.636047	0.00930696	0.965573	0.352309	0.0913259	0.363889	0.0804611	0.215831	0.311104	0.188299	0.378238	0.319475	0.128071	0.196987	0.356214	-0.130737	0.542585	0.788378	4.75163e-06	-0.000358125	0.998675	0.282467	0.181108
210268_at	NFX1	greenyellow	0.324433	0.121929	-0.273252	0.196376	-0.031485	0.883885	-0.134007	0.532446	0.22122	0.298879	-0.0228092	0.915749	-0.290723	0.168143	-0.173572	0.4173	0.172929	0.419052	-0.0350876	0.870702	0.14835	0.489056	0.330624	0.114564	-0.0513118	0.811794	-0.0842655	0.695446	-0.0870871	0.685748	-0.00439706	0.983731	0.133777	0.533155	0.0275531	0.898307	0.0816747	0.704393
216203_at	SPTLC2	greenyellow	0.301941	0.151585	-0.366514	0.0781399	0.104954	0.625498	0.0368461	0.864279	-0.0826463	0.701033	0.0824727	0.701633	-0.212449	0.31893	0.027716	0.897709	-0.139475	0.515693	-0.315185	0.133563	-0.0352974	0.869935	-0.00622902	0.976955	-0.0698362	0.745742	-0.122382	0.568887	-0.130371	0.543726	-0.164305	0.442967	0.287361	0.173341	0.18014	0.399612	-0.468389	0.0209728
213005_s_at	KANK1	greenyellow	-0.297891	0.157423	0.308938	0.141861	0.0510183	0.812852	0.214058	0.315191	-0.460808	0.0234391	0.0981378	0.648237	0.270488	0.201121	-0.177718	0.406085	-0.226862	0.286405	0.00940973	0.965193	0.0584056	0.786326	-0.144007	0.502004	0.242462	0.253644	0.247593	0.243423	-0.105933	0.622261	-0.229047	0.281664	0.352938	0.0907082	-0.151374	0.480142	0.168878	0.430197
213945_s_at	NUP210	greenyellow	-0.294099	0.163033	0.352449	0.091188	-0.26314	0.214112	0.221494	0.298267	-0.49159	0.0146987	0.321588	0.125427	0.461956	0.023051	-0.10156	0.636782	-0.261563	0.216972	-0.424455	0.0387056	-0.11959	0.577802	0.26133	0.217398	0.328484	0.117073	-0.380029	0.0669828	-0.040903	0.849493	-0.645057	0.000665702	0.33958	0.104494	0.273064	0.196696	-0.104576	0.626752
205519_at	WDR76	greenyellow	0.274048	0.195023	-0.264838	0.211062	0.244301	0.24995	-0.395048	0.056061	0.0723341	0.736957	-0.240135	0.258371	0.0646999	0.763905	0.225656	0.289044	-0.0487639	0.820988	0.0859062	0.689801	0.10463	0.626571	0.228199	0.283499	0.18992	0.374071	-0.0774751	0.718975	0.470357	0.0203683	-0.421068	0.0404552	0.0276221	0.898054	0.021389	0.920978	-0.142746	0.505795
210063_at	SARDH	greenyellow	-0.270576	0.200969	-0.0556011	0.796371	-0.08489	0.693296	0.113638	0.597008	0.0273733	0.898968	0.0219397	0.91895	-0.113768	0.596586	-0.0856022	0.690846	-0.21519	0.312577	-0.071134	0.741174	-0.168995	0.429873	-0.20167	0.344662	-0.0846433	0.694145	-0.106048	0.621879	-0.0696993	0.746225	0.215405	0.312083	-0.062422	0.771999	-0.109967	0.608985	-0.0792914	0.712656
212053_at	LOC102724985 /// PDXDC1	greenyellow	-0.269093	0.203546	0.28016	0.184851	0.072566	0.736143	0.247279	0.244041	-0.661729	0.000428834	0.00637185	0.976426	0.387359	0.0614656	-0.0747746	0.728403	-0.0403322	0.851571	-0.0980018	0.648693	0.0661597	0.75873	-0.0636579	0.767604	0.269273	0.20323	0.179546	0.401195	-0.0267408	0.901291	-0.352877	0.0907687	0.268577	0.204446	0.134531	0.530829	-0.088176	0.682017
44065_at	RITA1	greenyellow	0.259017	0.221643	-0.00338758	0.987466	0.195366	0.360264	-0.103503	0.630312	0.264865	0.211014	-0.172972	0.418935	0.13512	0.529016	-0.0303502	0.888044	0.0103184	0.961834	0.208939	0.327177	0.0557863	0.795707	0.179693	0.400801	0.200388	0.347803	-0.132263	0.537842	0.18685	0.381984	-0.282507	0.181043	0.568291	0.00376469	0.487772	0.0156096	0.0585606	0.785772
212158_at	SDC2	greenyellow	0.25696	0.225465	-0.22172	0.297761	0.0933143	0.664514	-0.280671	0.184017	0.182864	0.392404	-0.116681	0.587157	-0.0172725	0.936153	0.180133	0.399631	-0.267256	0.206768	0.00955534	0.964655	0.01808	0.933174	0.121676	0.571138	0.0904798	0.674149	-0.196339	0.35783	0.370156	0.0750036	-0.232842	0.273546	-0.14211	0.507712	0.0484192	0.822233	-0.159935	0.455356
202877_s_at	CD93	greenyellow	-0.246347	0.245879	0.409454	0.0469317	-0.250093	0.238541	0.327214	0.11858	-0.231559	0.276275	0.242213	0.254147	0.236524	0.265816	-0.568221	0.00376998	-0.0901168	0.675387	-0.138632	0.51826	0.0344654	0.872977	0.381543	0.0658138	0.314456	0.134513	-0.188499	0.377723	-0.340616	0.103372	-0.319956	0.127465	0.435004	0.0336364	-0.0241766	0.910717	0.144947	0.499189
208947_s_at	UPF1	greenyellow	0.226698	0.286763	-0.135497	0.527856	0.0830701	0.699569	0.0522582	0.808385	-0.053099	0.805359	0.0323874	0.88058	-0.191853	0.369137	-0.250335	0.238072	0.083465	0.698206	-0.0221414	0.918207	0.00927229	0.965701	0.57113	0.00355713	0.21331	0.316925	-0.0378099	0.860762	-0.268209	0.205092	0.0362739	0.866368	-0.0832421	0.698975	-0.436086	0.033148	-0.199837	0.349156
220990_s_at	MIR21 /// VMP1	greenyellow	0.225811	0.288704	-0.273796	0.19545	0.168709	0.430665	0.222056	0.29701	-0.201237	0.345722	0.101395	0.637332	-0.476155	0.0186685	-0.115771	0.590094	0.0275785	0.898214	-0.0404015	0.851319	-0.0995825	0.643391	-0.0443766	0.836873	-0.0410497	0.84896	0.334535	0.110082	-0.371856	0.0735732	0.350415	0.0932019	-0.0938332	0.662756	-0.623577	0.00113105	-0.272378	0.197868
219981_x_at	ZNF587	greenyellow	0.222384	0.296278	-0.105165	0.624802	-0.107525	0.617008	-0.316902	0.131345	0.126611	0.555504	-0.101576	0.636729	0.143849	0.502478	0.353093	0.0905572	0.226771	0.286604	-0.09753	0.650279	0.388071	0.0609486	0.0760949	0.723789	-0.333584	0.11116	-0.130622	0.542943	0.313916	0.13522	-0.183816	0.3899	0.423714	0.0390832	0.325317	0.120857	0.172502	0.420219
206582_s_at	ADGRG1	greenyellow	-0.205196	0.336113	0.510715	0.0107667	-0.33577	0.108695	0.475976	0.0187194	-0.658179	0.000471982	0.334706	0.10989	0.322254	0.124602	-0.503675	0.0120982	0.0125572	0.953561	-0.297497	0.157999	-0.13242	0.537355	-0.0271324	0.899852	0.249883	0.238949	-0.0605961	0.778503	-0.347248	0.0964033	-0.29311	0.164518	0.717772	7.85794e-05	0.0333707	0.876981	-0.00955576	0.964653
215072_x_at	EDRF1	greenyellow	-0.194495	0.362453	0.271055	0.200141	0.110205	0.608205	0.288325	0.17184	-0.0375155	0.861836	-0.129788	0.545545	0.275976	0.191774	-0.172032	0.421506	-0.479572	0.0177222	0.0406641	0.850363	0.0409613	0.849281	0.202938	0.341573	0.506714	0.0115077	-0.0622271	0.772692	-0.0114134	0.957787	-0.362378	0.0818203	-0.0872151	0.685309	0.0515323	0.810999	0.0303162	0.888169
217835_x_at	C20orf24 /// TGIF2-C20orf24	greenyellow	0.191746	0.369408	-0.452916	0.0262497	0.287164	0.17365	-0.306049	0.145819	0.437263	0.0326231	-0.273964	0.195166	-0.311286	0.138699	0.230667	0.27818	-0.0630732	0.769682	0.185363	0.385854	0.134663	0.530422	0.061912	0.773814	-0.113335	0.597994	0.0442943	0.837171	0.381969	0.065487	0.0975928	0.650068	-0.360475	0.0835565	-0.0547605	0.799388	-0.166679	0.436311
216615_s_at	HTR3A	greenyellow	0.190924	0.371504	-0.0420652	0.845267	0.0415948	0.846977	-0.102411	0.633947	-0.0474248	0.825829	-0.138414	0.518925	0.0934013	0.664219	0.0157595	0.941736	-0.146128	0.495659	0.0164061	0.93935	0.503761	0.0120811	0.472688	0.0196704	0.139053	0.516976	0.00633556	0.976561	-0.0384452	0.858446	-0.295763	0.160554	0.266746	0.207668	0.0192081	0.929015	0.237039	0.264745
212707_s_at	LOC102724229 /// RASA4 /// RASA4B /// RASA4CP	greenyellow	-0.188184	0.378534	0.270668	0.200809	-0.146105	0.495731	0.128383	0.549938	-0.0754222	0.726139	-0.0511841	0.812254	0.0588419	0.784766	-0.242834	0.252895	-0.148936	0.487323	0.0739679	0.731227	-0.140478	0.512649	-0.241822	0.254939	0.0627414	0.770862	-0.0782113	0.716412	-0.0512276	0.812097	-0.176782	0.408602	-0.273885	0.195299	0.0823234	0.702149	0.0484737	0.822037
206409_at	TIAM1	greenyellow	-0.171255	0.423638	0.0871157	0.68565	-0.10092	0.638918	-0.0222268	0.917893	-0.396599	0.0550166	-0.0457926	0.831739	0.145261	0.498248	-0.105506	0.623671	0.103138	0.631525	-0.270227	0.201573	0.251898	0.235058	-0.167165	0.434956	-0.00783105	0.97103	0.0926924	0.666624	0.0446706	0.835806	-0.299255	0.155439	0.185205	0.386266	0.0281124	0.896254	-0.0566086	0.792759
201186_at	LRPAP1	greenyellow	0.168032	0.432543	-0.280963	0.183541	-0.146786	0.4937	-0.119698	0.577458	0.391853	0.0582599	0.0486276	0.82148	-0.331584	0.113453	-0.143585	0.503271	0.0197297	0.927092	0.011553	0.957271	-0.281218	0.183127	0.0195837	0.92763	-0.331209	0.113886	-0.28655	0.174611	-0.100134	0.641544	0.342118	0.101762	-0.326832	0.119036	-0.0449839	0.83467	-0.183722	0.390146
217516_x_at	ARVCF	greenyellow	0.166081	0.437983	0.184454	0.388229	0.0317788	0.882809	0.222354	0.296345	-0.16168	0.450388	0.104397	0.627344	0.165567	0.439423	-0.169653	0.428052	-0.275078	0.193282	0.0210116	0.922368	0.0518582	0.809825	0.11183	0.602895	0.203975	0.339058	0.0468374	0.827955	-0.100443	0.640511	-0.222286	0.296498	0.804492	2.15572e-06	-0.0142182	0.947426	0.126335	0.556374
217892_s_at	LIMA1	greenyellow	0.16404	0.443714	0.0616094	0.774892	0.193089	0.365999	0.183048	0.391919	0.0386754	0.857606	-0.125925	0.557666	0.0697211	0.746148	0.0596224	0.781978	-0.0948508	0.659312	0.109908	0.609178	0.371827	0.0735975	0.481868	0.0171086	0.353231	0.0904222	0.0740657	0.730885	-0.156041	0.466544	-0.199848	0.34913	0.477274	0.0183543	0.0674314	0.75423	0.258995	0.221685
219412_at	RAB38	greenyellow	0.162475	0.448132	0.111046	0.605454	0.201453	0.345193	0.122093	0.569809	-0.0484312	0.82219	-0.107924	0.615695	0.0667085	0.756787	-0.0247667	0.908547	-0.0801466	0.709688	0.0901785	0.675177	0.0859104	0.689786	0.0706539	0.742863	0.20116	0.345908	0.1007	0.639652	0.022556	0.916681	-0.168274	0.431871	0.775931	8.36714e-06	-0.102174	0.634733	0.0118122	0.956313
204892_x_at	EEF1A1	greenyellow	-0.162338	0.44852	-0.257007	0.225378	0.206137	0.333852	0.153735	0.473239	0.209782	0.325184	-0.0244506	0.909709	-0.410599	0.0462592	0.0420034	0.845491	-0.280666	0.184025	-0.00893928	0.966932	-0.266352	0.208366	-0.220912	0.29957	-0.127775	0.551845	0.0511978	0.812205	-0.21186	0.320306	0.407485	0.0481058	-0.523931	0.00859318	-0.407436	0.0481357	-0.419284	0.0414017
220751_s_at	FAXDC2	greenyellow	-0.158345	0.459907	0.14112	0.510705	-0.019168	0.929162	0.499204	0.0130123	-0.345816	0.0978777	0.243061	0.252437	-0.013788	0.949015	-0.49919	0.0130152	-0.139306	0.516208	-0.209118	0.326754	-0.178177	0.404854	0.12641	0.556138	0.37545	0.0706171	-0.00187123	0.993076	-0.425174	0.038342	-0.125431	0.559223	0.625453	0.00108155	-0.139282	0.516281	-0.133393	0.534342
205894_at	ARSE	greenyellow	0.150472	0.482792	-0.0106703	0.960533	0.29083	0.167978	-0.0506776	0.81408	-0.0996449	0.643182	-0.364528	0.0798909	0.188646	0.377344	0.118843	0.580197	0.202956	0.341529	0.307479	0.14385	0.452456	0.0264214	0.177811	0.405837	0.161562	0.450722	0.3379	0.106331	0.199289	0.350508	-0.295481	0.160971	0.573239	0.00340926	0.0986622	0.646476	0.29543	0.161047
204990_s_at	ITGB4	greenyellow	0.144317	0.501075	0.0982222	0.647953	0.193178	0.365776	0.231471	0.276462	-0.0500427	0.81637	-0.0115117	0.957424	0.0406379	0.850458	-0.246962	0.244666	-0.0121115	0.955208	0.0709805	0.741714	-0.010619	0.960723	0.177767	0.405954	0.3603	0.0837183	0.00721882	0.973294	-0.162758	0.447331	-0.22881	0.282177	0.722679	6.6466e-05	0.0971005	0.651724	-0.0458942	0.831371
206310_at	SPINK2	greenyellow	0.143196	0.504441	-0.319451	0.128101	0.0413298	0.847941	-0.0478602	0.824254	0.167948	0.432777	-0.0704482	0.743587	-0.394829	0.0562093	-0.090528	0.673985	0.0795848	0.711637	0.0723061	0.737055	0.000651794	0.997588	0.180836	0.397765	-0.131363	0.540636	-0.0211724	0.921776	-0.188503	0.377713	0.318788	0.12894	-0.0800724	0.709945	-0.224466	0.291662	-0.0349551	0.871186
204521_at	FAM216A	greenyellow	0.142047	0.507904	-0.175998	0.410718	-0.12316	0.566415	-0.107614	0.616715	0.0681772	0.751595	0.132495	0.537121	-0.015036	0.944407	0.158609	0.459151	-0.413185	0.0447684	-0.154882	0.469902	-0.0141492	0.947681	0.0385136	0.858196	-0.108873	0.612574	-0.224131	0.292401	0.181201	0.396795	-0.189184	0.375959	-0.00144491	0.994654	0.123186	0.566333	-0.069709	0.746191
219558_at	ATP13A3	greenyellow	0.138076	0.519956	0.0481613	0.823166	0.190278	0.373154	0.0210628	0.92218	-0.288487	0.171588	-0.123257	0.566108	0.319182	0.128441	-0.0267717	0.901177	-0.151762	0.479002	0.0187109	0.930848	0.371592	0.0737938	0.35339	0.0902668	0.454184	0.0257806	0.13791	0.520462	0.104751	0.626171	-0.609113	0.00158234	0.374039	0.0717666	0.345769	0.097927	0.213157	0.317281
214465_at	ORM1 /// ORM2	greenyellow	-0.136969	0.523339	0.145437	0.497724	-0.0650347	0.762717	0.279155	0.186498	0.102672	0.633076	0.113775	0.596561	-0.217697	0.306837	-0.223331	0.294173	-0.128934	0.548213	-0.131566	0.540005	-0.434345	0.0339368	-0.266491	0.20812	0.0276432	0.897976	-0.249094	0.240485	-0.180141	0.399609	-0.0159011	0.941213	-0.0314502	0.884013	-0.0672321	0.754935	-0.290781	0.168053
221734_at	PRRC1	greenyellow	-0.134891	0.529719	-0.128874	0.5484	0.0880387	0.682487	-0.219896	0.301856	0.0981884	0.648067	-0.0201998	0.925359	-0.0118959	0.956004	0.0325579	0.879956	-0.157768	0.461564	-0.0785361	0.715282	-0.0196246	0.927479	-0.0899852	0.675836	-0.0453228	0.833441	-0.13112	0.541392	0.312957	0.136481	-0.278632	0.187359	-0.0876153	0.683937	0.147042	0.49294	-0.199563	0.34983
219805_at	CXorf56	greenyellow	0.132981	0.535616	-0.299606	0.154931	0.122156	0.569609	-0.0941866	0.661559	0.300534	0.153594	-0.120936	0.573497	-0.314058	0.135034	-0.275799	0.19207	0.110828	0.606165	0.199277	0.350536	-0.0763503	0.722897	0.095692	0.656471	-0.0600882	0.780315	0.0458296	0.831605	-0.132852	0.536015	0.281201	0.183155	-0.000514058	0.998098	-0.120749	0.574096	0.00970464	0.964103
210676_x_at	RGPD5 /// RGPD6 /// RGPD8	greenyellow	-0.132228	0.53795	0.151448	0.479924	0.148796	0.487736	0.223148	0.294578	-0.221762	0.297666	0.0145593	0.946167	-0.061412	0.775595	0.0992804	0.644403	0.0533419	0.804485	-0.0517512	0.810211	0.0509592	0.813065	-0.551052	0.00525739	-0.0642632	0.765455	0.282687	0.180754	-0.0980221	0.648625	-0.0589251	0.784469	0.118358	0.581755	0.140618	0.512225	-0.0987484	0.646187
220682_s_at	---	greenyellow	-0.108608	0.613443	-0.0365694	0.865289	-0.0233189	0.913873	0.00633146	0.976576	0.384148	0.0638376	-0.0485933	0.821604	-0.386924	0.0617832	-0.0321699	0.881376	0.158134	0.460514	0.0969598	0.652198	-0.270074	0.201838	-0.207614	0.330324	-0.238983	0.26073	-0.0848717	0.693359	-0.0663604	0.758019	0.418016	0.0420847	-0.328859	0.11663	-0.465934	0.0217473	-0.166587	0.436569
65517_at	AP1M2	greenyellow	0.0974632	0.650504	-0.0387449	0.857353	0.289853	0.169477	0.0596804	0.781771	0.327452	0.118296	-0.251955	0.234948	-0.373896	0.0718841	0.0428747	0.842325	0.0267684	0.90119	0.318995	0.128677	-0.0599335	0.780868	-0.285119	0.176871	-0.0766277	0.721929	0.19936	0.350331	-0.0167898	0.937934	0.252848	0.233236	-0.170892	0.424635	-0.248614	0.241421	-0.0567837	0.792131
218310_at	RABGEF1	greenyellow	-0.091232	0.671588	0.0536388	0.803418	-0.178793	0.403204	-0.00334107	0.987638	-0.297998	0.157267	0.169386	0.42879	0.131131	0.541359	-0.108868	0.612591	-0.315688	0.132911	-0.0863691	0.688211	0.00645663	0.976113	-0.226934	0.286249	-0.0941628	0.66164	0.0493321	0.818936	0.0488931	0.820521	-0.139967	0.514198	0.153047	0.475246	-0.0545745	0.800055	0.149522	0.485591
200672_x_at	SPTBN1	greenyellow	-0.0875601	0.684126	0.236772	0.265301	0.244409	0.249734	0.206398	0.333228	-0.217401	0.307511	-0.322506	0.124291	0.283573	0.179332	-0.0233525	0.913749	-0.137323	0.522255	0.16693	0.435613	0.415261	0.0435992	-0.0535125	0.803872	0.345694	0.0980045	0.332229	0.112709	0.0648716	0.763295	-0.372397	0.0731224	0.655632	0.000505199	0.187015	0.381556	0.351079	0.0925409
35666_at	SEMA3F	greenyellow	-0.0859256	0.689734	0.30869	0.142198	0.0613105	0.775956	-0.096149	0.654929	-0.0172781	0.936132	-0.301996	0.151506	0.513416	0.010289	0.215721	0.311357	-0.0741089	0.730733	0.0681931	0.751539	0.360613	0.0834297	0.218201	0.305691	0.289597	0.169871	-0.0623658	0.772199	0.38607	0.0624097	-0.454053	0.0258288	0.630547	0.00095639	0.0886652	0.680344	0.276822	0.19036
213556_at	PINLYP	greenyellow	0.0772517	0.719753	0.0963475	0.65426	0.195986	0.358711	0.303214	0.149781	-0.276203	0.191394	0.0864708	0.687862	0.123835	0.564273	-0.261816	0.216512	-0.0296325	0.890676	-0.0602112	0.779876	-0.00852861	0.968451	0.287053	0.173823	0.37769	0.0688207	0.0955976	0.65679	-0.265423	0.210017	-0.224452	0.291694	0.849907	1.47337e-07	-0.015321	0.943355	-0.114915	0.592863
217865_at	RNF130	greenyellow	0.0633978	0.768528	-0.193405	0.365201	0.0751494	0.727092	-0.128631	0.54916	0.337659	0.106596	-0.196662	0.357023	-0.180357	0.399036	0.0275449	0.898337	-0.288558	0.171478	-0.000685528	0.997463	0.0265344	0.902049	0.234538	0.269968	0.10853	0.613701	-0.259211	0.221284	0.175692	0.411543	-0.136496	0.524787	-0.276619	0.190699	-0.135613	0.527499	-0.105094	0.625036
218225_at	ECSIT	greenyellow	-0.0605234	0.778763	0.209333	0.326246	-0.173	0.418859	0.00862404	0.968098	-0.117796	0.583561	0.155045	0.469431	0.225713	0.28892	-0.242789	0.252985	0.275395	0.192749	-0.106701	0.619724	0.14299	0.505063	0.304767	0.147601	0.184089	0.389185	-0.122087	0.569827	-0.126584	0.555589	-0.236943	0.264945	0.453732	0.0259469	0.271828	0.198811	0.225196	0.290056
216397_s_at	BOP1	greenyellow	-0.0592697	0.783238	0.170169	0.426629	-0.129504	0.546431	-0.106192	0.621403	-0.0962077	0.654732	-0.158602	0.459169	0.495251	0.0138668	0.2309	0.277682	-0.0942853	0.661225	-0.10664	0.619926	0.371018	0.0742763	0.261193	0.217647	0.0886724	0.680319	-0.229647	0.28037	0.254729	0.229661	-0.445741	0.0290339	0.181597	0.395746	0.463786	0.0224437	0.122718	0.56782
40020_at	CELSR3	greenyellow	0.0590727	0.783942	-0.0564949	0.793166	0.0729061	0.734949	0.0750684	0.727375	-0.157999	0.460901	0.127946	0.551307	0.118378	0.581691	-0.0975216	0.650308	-0.354864	0.0888388	-0.115594	0.590668	-0.23189	0.27557	0.165926	0.438417	0.3669	0.0778028	-0.25993	0.21996	0.0800632	0.709977	-0.476256	0.01864	0.0449502	0.834792	0.232977	0.273262	-0.308395	0.142599
218523_at	LHPP	greenyellow	0.0526217	0.807076	0.231677	0.276023	0.135072	0.529164	0.216072	0.31055	-0.155279	0.46875	0.0338721	0.875147	0.317871	0.130105	-0.0453455	0.833359	-0.153127	0.475012	-0.0513314	0.811723	0.0275563	0.898296	0.186404	0.383143	0.492747	0.0144317	-0.0884186	0.681187	0.00369594	0.986325	-0.513815	0.01022	0.835768	3.70031e-07	0.35033	0.0932869	0.0563528	0.793675
201401_s_at	ADRBK1	greenyellow	0.0493735	0.818786	-0.339058	0.105062	-0.0070891	0.973774	-0.268162	0.205174	0.270034	0.201907	-0.269766	0.202374	-0.286389	0.174865	0.212975	0.317704	0.179767	0.400604	0.109704	0.609848	0.119081	0.579433	-0.116675	0.587173	-0.336693	0.107666	0.0393917	0.854996	0.20384	0.339386	0.36509	0.0793929	-0.0538448	0.802677	-0.259678	0.220424	0.0851828	0.692288
208628_s_at	YBX1	greenyellow	0.0479368	0.823977	-0.0315178	0.883765	0.186854	0.381975	0.402561	0.0511424	-0.465966	0.021737	-0.0091096	0.966303	-0.165186	0.44049	-0.344591	0.0991522	-0.189768	0.374461	-0.0261445	0.903482	-0.120765	0.574044	-0.0876033	0.683978	0.340419	0.103585	0.273904	0.195266	-0.372883	0.0727196	-0.0582612	0.786843	0.209443	0.325984	-0.23792	0.26292	-0.170356	0.426114
219406_at	C1orf50	greenyellow	0.0474859	0.825608	0.161329	0.451384	-0.384682	0.0634387	0.040269	0.851801	-0.169024	0.429794	0.330313	0.114927	0.143667	0.503026	-0.150015	0.484137	-0.0720069	0.738106	-0.33376	0.11096	0.0144822	0.946451	0.435869	0.0332455	-0.0035246	0.986959	-0.409205	0.047079	-0.22033	0.300878	-0.28326	0.179834	0.183725	0.39014	0.189729	0.374561	0.0483855	0.822355
214526_x_at	PMS2P1	greenyellow	-0.0452106	0.833848	0.167258	0.434699	-0.0416688	0.846708	0.198279	0.353005	-0.155962	0.466775	0.108891	0.612514	0.294199	0.162882	-0.065233	0.762014	-0.577235	0.00314329	-0.162644	0.447655	-0.0505502	0.81454	0.045922	0.83127	0.349833	0.093784	-0.212663	0.318431	0.0870179	0.685985	-0.577825	0.00310554	-0.0911538	0.671854	0.472354	0.0197693	-0.091134	0.671921
205622_at	SMPD2	greenyellow	0.040851	0.849683	0.061203	0.77634	-0.0832026	0.699112	-0.00215476	0.992027	-0.0160312	0.940733	0.117003	0.586116	0.175054	0.41327	0.102629	0.633219	-0.283084	0.180116	-0.226754	0.286641	0.187969	0.379091	0.404713	0.0497978	0.136054	0.526144	-0.300855	0.153134	-0.0432794	0.840855	-0.386457	0.0621249	0.160333	0.45422	0.278533	0.187521	0.0477169	0.824773
218544_s_at	RCL1	greenyellow	-0.0348741	0.871482	0.00596179	0.977943	0.0290767	0.892715	0.00534838	0.980212	-0.0374718	0.861996	-0.1257	0.558374	0.250013	0.238696	-0.0530676	0.805472	-0.271288	0.19974	0.0516616	0.810533	0.143284	0.504177	0.161463	0.451004	0.206315	0.333427	-0.146144	0.495612	0.158942	0.458197	-0.456083	0.0250909	0.178267	0.404614	0.323935	0.122536	0.0800775	0.709927
209782_s_at	DBP	greenyellow	0.0343542	0.873383	0.449993	0.0273568	-0.229054	0.281649	0.0597693	0.781454	-0.311923	0.137852	0.120486	0.574937	0.349504	0.0941144	-0.179769	0.4006	0.0219365	0.918962	-0.0987316	0.646243	0.171798	0.422148	0.116916	0.586396	0.0920413	0.668835	-0.0436411	0.839542	0.0628227	0.770573	-0.375762	0.0703651	0.682844	0.00023612	0.0200417	0.925942	0.287677	0.172848
218299_at	C11orf24	greenyellow	0.0311562	0.88509	0.143728	0.502844	-0.129212	0.547344	-0.0601123	0.780229	-0.185768	0.384797	-0.0457162	0.832015	0.309846	0.140632	-0.119512	0.578052	-0.354178	0.0895015	-0.0123077	0.954483	0.0261658	0.903403	0.0991392	0.644876	0.261491	0.217104	-0.19028	0.373149	0.255043	0.229067	-0.441272	0.0308844	-0.0666195	0.757102	0.201753	0.34446	-0.012797	0.952675
221587_s_at	C19orf24	greenyellow	-0.0294345	0.891402	0.43249	0.0347936	-0.29443	0.162537	0.22685	0.286432	-0.266285	0.208485	0.203404	0.34044	0.297755	0.157622	-0.20139	0.345346	-0.211005	0.322307	-0.199452	0.350106	-0.0723043	0.737061	0.0466125	0.828769	0.221229	0.298859	-0.26009	0.219667	-0.0668991	0.756113	-0.358561	0.0853311	0.690281	0.000189162	0.0147533	0.94545	0.0776919	0.71822
203387_s_at	TBC1D4	greenyellow	0.0291611	0.892405	0.0252526	0.90676	0.285682	0.175979	0.371047	0.0742519	-0.313365	0.135943	0.0158165	0.941526	-0.184362	0.388468	-0.0238871	0.911782	-0.171861	0.421977	0.16234	0.448514	0.0484441	0.822143	-0.295244	0.161323	-0.0303142	0.888176	0.492586	0.0144684	-0.185235	0.386188	0.165352	0.440025	0.23334	0.272492	-0.192512	0.367463	-0.0610279	0.776964
202005_at	ST14	greenyellow	-0.0242068	0.910606	0.209187	0.326589	-0.10562	0.623297	0.347457	0.0961895	-0.316058	0.132432	0.349435	0.0941839	0.0489456	0.820331	-0.317713	0.130307	-0.145251	0.49828	-0.336969	0.107359	-0.214152	0.314974	-0.0211893	0.921714	0.101573	0.636737	-0.0993063	0.644316	-0.319577	0.127943	-0.240101	0.258439	0.713041	9.20515e-05	0.0420663	0.845263	-0.1447	0.499926
208534_s_at	LOC102724229 /// RASA4 /// RASA4B /// RASA4CP	greenyellow	-0.0208084	0.923117	0.0917409	0.669856	0.159122	0.45768	-0.110012	0.608837	-0.0328432	0.878911	-0.349571	0.0940469	0.070764	0.742475	-0.0636777	0.767534	0.0235184	0.913139	0.2979	0.157409	0.185269	0.386098	-0.140841	0.511549	0.0371194	0.863282	0.278903	0.186913	0.221669	0.297875	-0.1941	0.363448	-0.141304	0.510149	0.0056855	0.978965	0.245301	0.247956
217169_at	IGHA1 /// IGHG1 /// IGHM /// IGHV3-38	greenyellow	-0.0190369	0.929646	0.220333	0.30087	0.00516293	0.980898	0.129181	0.547441	-0.361077	0.0830049	-0.072456	0.736528	0.45247	0.0264163	-0.161493	0.450919	-0.181863	0.395043	-0.0891202	0.678789	0.472068	0.019854	0.437506	0.0325155	0.495363	0.0138419	0.0470485	0.827191	-0.0639132	0.766697	-0.569104	0.00370429	0.600377	0.00192336	0.217475	0.307343	0.284077	0.178527
48031_r_at	FAXDC2	greenyellow	-0.0153588	0.943215	0.0989314	0.645573	0.0323473	0.880727	0.396383	0.0551611	-0.237859	0.263047	0.1952	0.360681	-0.00462822	0.982876	-0.362673	0.0815537	-0.100364	0.640774	-0.148519	0.488558	-0.165516	0.439564	0.0990891	0.645044	0.293465	0.163983	-0.0218914	0.919128	-0.318581	0.129202	-0.138849	0.517598	0.770564	1.05641e-05	-0.0479932	0.823774	-0.117594	0.584212
204881_s_at	UGCG	greenyellow	0.0144064	0.946731	-0.213664	0.316104	-0.201911	0.344074	0.0115769	0.957183	0.0817745	0.704047	0.242974	0.252613	-0.175365	0.412428	-0.0465335	0.829055	-0.273488	0.195974	-0.439824	0.0315035	-0.221954	0.297238	0.181104	0.397053	-0.0747908	0.728346	-0.403338	0.0506536	-0.133748	0.533245	0.00788219	0.970841	-0.316355	0.132049	-0.0991436	0.644862	-0.352662	0.0909793
217550_at	ATF6	greenyellow	-0.0106489	0.960612	0.0759696	0.724227	0.0516053	0.810736	-0.0251597	0.907102	-0.15742	0.462566	0.0624291	0.771973	0.266425	0.208237	-0.0961022	0.655087	-0.391597	0.0584394	-0.117124	0.585726	0.0431879	0.841187	0.349686	0.093932	0.411837	0.0455409	-0.19718	0.355734	0.124031	0.563651	-0.530362	0.00767556	-0.0860706	0.689236	0.220499	0.300497	-0.112487	0.600753
202746_at	ITM2A	greenyellow	-0.00373047	0.986197	-0.238283	0.262172	0.0585343	0.785866	0.256267	0.226762	-0.262455	0.215352	0.217154	0.308075	-0.473044	0.0195655	-0.160843	0.452767	-0.0439327	0.838483	-0.11919	0.579086	-0.429451	0.0362347	-0.381496	0.0658499	-0.139771	0.514795	0.164789	0.441605	-0.351475	0.0921486	0.369716	0.0753777	-0.276949	0.190148	-0.370558	0.0746639	-0.399532	0.0530834
222267_at	TMEM209	greenyellow	0.00287132	0.989376	0.179351	0.401713	0.0948244	0.659402	0.252091	0.234687	-0.398411	0.0538163	0.206172	0.33377	0.277989	0.188422	-0.212276	0.319332	-0.366444	0.0782007	-0.0414328	0.847566	-0.199467	0.350068	0.0858098	0.690132	0.448474	0.0279467	-0.0608203	0.777704	0.00513869	0.980988	-0.513783	0.0102256	0.344654	0.0990866	0.295671	0.16069	-0.164847	0.441443
203034_s_at	RPL27A	grey	-0.56307	0.00417322	0.290527	0.168442	-0.104946	0.625527	0.397767	0.0542402	-0.148599	0.488318	0.387287	0.0615178	0.125151	0.560107	-0.105901	0.622366	-0.662614	0.000418636	-0.308832	0.142004	-0.471354	0.0200673	-0.235985	0.266939	0.169554	0.428326	-0.255641	0.227939	-0.18559	0.385262	-0.0881654	0.682054	-0.262335	0.215569	-0.0366972	0.864822	-0.321335	0.125741
207885_at	S100G	grey	0.541497	0.00627964	-0.755656	1.95697e-05	0.617982	0.0012904	-0.595381	0.00214518	0.707271	0.000111184	-0.617151	0.00131562	-0.588717	0.00247462	0.330255	0.114994	0.382956	0.0647359	0.632964	0.000901507	0.247859	0.2429	0.0378	0.860798	-0.22666	0.286848	0.34667	0.0969969	0.380536	0.0665899	0.390893	0.058934	-0.275896	0.191908	-0.0981651	0.648145	-0.0178601	0.933985
218959_at	HOXC10	grey	0.505884	0.0116666	-0.595376	0.0021454	0.729818	5.17695e-05	-0.501588	0.0125181	0.466304	0.021629	-0.796939	3.14955e-06	-0.307105	0.144364	0.624163	0.00111536	0.242823	0.252915	0.479875	0.0176401	0.565024	0.00401621	-0.0151165	0.94411	-0.169139	0.429474	0.483303	0.016734	0.474669	0.0190928	0.114573	0.593973	-0.197446	0.355073	0.0704523	0.743573	0.00641468	0.976268
213697_at	HIPK3	grey	0.489897	0.0150972	-0.539016	0.00657071	0.648112	0.000615361	-0.569025	0.00371007	0.456311	0.0250092	-0.786076	5.29047e-06	-0.334235	0.110422	0.374035	0.0717698	0.616291	0.00134219	0.501474	0.0125412	0.46394	0.0223931	0.068518	0.750391	-0.223069	0.294755	0.422583	0.0396651	0.506036	0.0116374	0.100444	0.64051	0.0850545	0.692729	-0.0371069	0.863327	0.00678447	0.9749
207012_at	MMP16	grey	0.487364	0.0157098	-0.687195	0.000207552	0.737944	3.85844e-05	-0.56931	0.00368908	0.490239	0.0150161	-0.769088	1.12515e-05	-0.443118	0.0301087	0.464724	0.0221373	0.41309	0.0448226	0.54534	0.00585011	0.503153	0.0122022	0.0543848	0.800737	-0.248207	0.242218	0.562987	0.00418	0.477213	0.0183714	0.264181	0.212238	-0.199025	0.351158	-0.162693	0.447516	0.0370307	0.863605
208597_at	CNTF /// ZFP91-CNTF	grey	0.464182	0.0223141	-0.545701	0.00581105	0.669056	0.000350476	-0.573203	0.00341174	0.563602	0.00412993	-0.900183	2.11498e-09	-0.270704	0.200748	0.514792	0.0100525	0.372052	0.0734093	0.552822	0.00508422	0.669953	0.000341789	0.150023	0.484115	-0.0995078	0.643641	0.415061	0.0437109	0.555655	0.00481717	0.0826483	0.701026	-0.0678536	0.752738	0.0235089	0.913174	0.16677	0.436057
221412_at	VN1R1	grey	0.46367	0.0224817	-0.381381	0.0659382	0.639187	0.000772498	-0.169434	0.428659	0.116747	0.586942	-0.530749	0.00762296	-0.197847	0.354075	0.525836	0.00831242	-0.00279248	0.989668	0.333113	0.111697	0.400383	0.0525325	-0.0917623	0.669784	-0.095843	0.655962	0.551102	0.00525238	0.325243	0.120947	0.0638072	0.767074	0.266077	0.208854	-0.133112	0.535211	-0.00947262	0.96496
221596_s_at	RBM48	grey	-0.463414	0.0225662	0.420129	0.0409512	-0.141438	0.509741	0.465987	0.0217302	-0.249621	0.239458	0.276116	0.191539	0.1166	0.587418	-0.255797	0.227646	-0.137364	0.522131	0.0296773	0.890512	-0.224507	0.291572	-0.402924	0.050914	-0.0271948	0.899623	0.249996	0.23873	-0.377087	0.0693009	0.356368	0.087399	-0.0063904	0.976358	-0.0954092	0.657426	0.22828	0.283324
217053_x_at	ETV1	grey	0.449139	0.0276871	-0.629554	0.000979761	0.712073	9.50451e-05	-0.446444	0.0287512	0.424656	0.0386039	-0.663774	0.000405567	-0.239682	0.259297	0.636136	0.000833613	0.0647312	0.763793	0.462161	0.0229824	0.498494	0.0131623	0.06432	0.765253	-0.0408002	0.849867	0.366172	0.078439	0.429539	0.0361925	-0.0495201	0.818257	-0.116512	0.5877	0.238372	0.261988	0.00195855	0.992753
209468_at	LRP5	grey	-0.438443	0.0321032	0.434089	0.0340544	-0.324024	0.122428	0.370356	0.0748348	-0.39103	0.0588374	0.25782	0.223861	0.131106	0.541435	-0.226817	0.286503	-0.018904	0.930136	-0.196534	0.357344	0.0887029	0.680215	-0.243463	0.251629	0.0166582	0.938419	0.201694	0.344604	-0.365828	0.0787414	0.168973	0.429932	0.0699117	0.745476	-0.218642	0.304689	0.29446	0.162492
203037_s_at	MTSS1	grey	-0.428118	0.0368815	0.274168	0.194819	-0.0940624	0.66198	0.550595	0.0053029	-0.315054	0.133733	0.453487	0.0260374	0.0696152	0.746521	-0.119401	0.578408	-0.394833	0.0562066	-0.202833	0.341827	-0.405572	0.0492683	-0.348447	0.0951825	0.0961526	0.654917	-0.0143403	0.946975	-0.506739	0.0115028	0.119234	0.578942	-0.16081	0.452861	0.0393933	0.85499	-0.267284	0.206719
206299_at	FAM155B	grey	0.427141	0.0373614	-0.461862	0.0230827	0.612243	0.00147344	-0.360254	0.0837605	0.398826	0.0535437	-0.713524	9.05897e-05	-0.217947	0.306268	0.410502	0.0463159	0.0704951	0.743422	0.342605	0.101244	0.367668	0.0771356	0.0874653	0.684451	0.0036232	0.986594	0.241491	0.25561	0.453884	0.0258909	-0.05532	0.797379	-0.196528	0.357358	0.087915	0.682911	-0.127785	0.551812
219853_at	FKRP	grey	0.42036	0.0408288	-0.509994	0.0108972	0.492203	0.0145567	-0.489643	0.0151578	0.348059	0.0955757	-0.750325	2.41461e-05	-0.326086	0.11993	0.361007	0.0830688	0.537384	0.00676816	0.378085	0.0685083	0.38783	0.0611234	-0.118717	0.580603	-0.224803	0.29092	0.33897	0.105158	0.491434	0.0147351	0.143848	0.502483	-0.0414347	0.847559	0.0470382	0.827228	-0.0790897	0.713357
203141_s_at	AP3B1	grey	-0.406218	0.0488734	0.246192	0.246186	-0.384292	0.0637299	0.290857	0.167937	-0.197639	0.354593	0.563646	0.0041264	0.0669702	0.755861	-0.495455	0.0138217	0.0544047	0.800666	-0.319428	0.12813	-0.497329	0.0134121	-0.178415	0.404217	0.103035	0.631869	-0.286807	0.174209	-0.322365	0.124465	-0.0288627	0.8935	0.202217	0.343327	0.130118	0.544514	-0.162332	0.448538
215790_at	AJAP1	grey	0.399342	0.0532068	-0.502588	0.0123154	0.634533	0.000867349	-0.385164	0.0630797	0.288472	0.171611	-0.69865	0.00014625	-0.109603	0.610178	0.259295	0.221129	0.319058	0.128597	0.55935	0.00448654	0.515846	0.00987435	0.41494	0.0437783	0.0738329	0.7317	0.367512	0.077271	0.363972	0.0803865	-0.0606293	0.778385	0.0529511	0.805891	0.112267	0.601469	0.0667403	0.756674
205487_s_at	VGLL1	grey	-0.388694	0.0604999	0.425987	0.0379343	-0.445324	0.0292027	0.269995	0.201975	-0.409833	0.0467085	0.243203	0.252151	0.16657	0.436616	-0.376031	0.0701481	0.00702309	0.974018	-0.150265	0.483401	-0.147808	0.490662	-0.303821	0.148926	0.0385017	0.85824	0.0203125	0.924944	-0.326266	0.119714	0.115373	0.59138	-0.254359	0.230361	-0.0469678	0.827483	0.161881	0.449818
213219_at	ADCY2	grey	0.386623	0.0620036	-0.410653	0.0462281	0.677477	0.000276027	-0.394258	0.0565986	0.501519	0.012532	-0.795347	3.40476e-06	-0.159253	0.457304	0.518307	0.0094687	0.21465	0.313822	0.632562	0.000910431	0.687564	0.000205273	0.229488	0.280713	0.0344923	0.872878	0.513513	0.0102723	0.387876	0.0610901	0.188778	0.377003	-0.0385833	0.857942	-0.0302419	0.888441	0.266579	0.207964
213002_at	MARCKS	grey	-0.385621	0.0627408	0.278648	0.187332	-0.275252	0.19299	0.166841	0.435862	-0.333461	0.111301	0.196429	0.357606	0.0965431	0.653601	-0.490176	0.015031	-0.0646204	0.764187	-0.314282	0.134741	-0.318672	0.129086	-0.226365	0.287492	0.165488	0.439644	-0.203624	0.339907	-0.0131919	0.951216	-0.239066	0.260561	-0.0545745	0.800056	-0.145551	0.497382	-0.303134	0.149894
207044_at	THRB	grey	-0.375011	0.0709733	0.304301	0.148253	0.0300788	0.889039	0.405271	0.0494536	-0.23485	0.269313	0.0143189	0.947054	0.365038	0.0794384	-0.00842523	0.968833	-0.6265	0.00105472	-0.157737	0.461655	0.192085	0.368545	-0.0317447	0.882934	0.34152	0.102402	-0.0353201	0.869852	-0.0890382	0.679069	-0.399347	0.0532035	0.267439	0.206444	0.251998	0.234866	-0.00576683	0.978664
204064_at	THOC1	grey	0.37348	0.0722264	-0.211238	0.321761	0.0153336	0.943308	0.107751	0.616263	0.0959517	0.655595	0.256871	0.225632	-0.323243	0.123384	-0.0514627	0.81125	-0.0455632	0.83257	-0.114144	0.595364	-0.264432	0.211788	-0.0688853	0.749095	-0.139914	0.514361	-0.185203	0.38627	-0.322805	0.123922	0.0493625	0.818826	0.145372	0.497917	0.435011	0.0336334	-0.230548	0.278435
211906_s_at	SERPINB4	grey	0.372459	0.0730708	-0.513705	0.0102389	0.683261	0.000233241	-0.347667	0.0959756	0.553287	0.00503954	-0.575781	0.00323791	-0.399963	0.0528037	0.206157	0.333805	0.253918	0.231197	0.596245	0.00210534	0.202166	0.343451	0.12607	0.557209	0.113907	0.596135	0.301831	0.15174	0.270851	0.200494	0.148955	0.487265	0.0765742	0.722116	0.000713667	0.997359	-0.0252803	0.906658
204047_s_at	PHACTR2	grey	-0.366864	0.0778347	0.297867	0.157457	-0.516565	0.00975444	0.205371	0.33569	-0.229931	0.279761	0.586418	0.00259782	0.210276	0.324019	-0.583173	0.0027806	-0.140273	0.51327	-0.380798	0.0663872	-0.494043	0.014137	0.190417	0.372799	0.183603	0.39046	-0.519351	0.00930086	-0.430623	0.0356735	-0.154382	0.471356	-0.293841	0.163418	0.17269	0.419706	-0.160126	0.454809
216494_at	---	grey	0.363398	0.080901	-0.373199	0.0724578	0.609107	0.00158258	-0.13793	0.520402	0.470492	0.0203272	-0.467769	0.0211661	-0.409757	0.0467531	0.0171312	0.936674	0.192618	0.367194	0.560085	0.00442316	0.0681387	0.751731	0.123829	0.564292	0.0805602	0.708253	0.392802	0.0576	0.119484	0.578143	0.317171	0.131001	-0.11209	0.602046	-0.118777	0.580411	-0.00201985	0.992526
201497_x_at	MYH11	grey	0.362452	0.0817535	-0.568532	0.00374668	0.497672	0.0133381	-0.646021	0.000649445	0.562083	0.00425452	-0.651228	0.000567434	-0.299637	0.154887	0.549324	0.00543109	0.539137	0.00655623	0.333392	0.111379	0.346866	0.0967958	-0.02838	0.895272	-0.314897	0.133938	0.169312	0.428997	0.562821	0.00419362	0.112111	0.601978	-0.265486	0.209906	0.127995	0.551154	-0.164694	0.441873
214245_at	RPS14	grey	0.355642	0.0880923	-0.462302	0.0229353	0.523756	0.00861939	-0.379759	0.0671936	0.376124	0.0700732	-0.643451	0.000693573	-0.167742	0.433349	0.524402	0.00852309	0.167425	0.434234	0.32809	0.117538	0.543888	0.00600943	0.156371	0.465591	-0.0956734	0.656534	0.231414	0.276585	0.320874	0.126316	0.0384289	0.858505	0.0226163	0.916459	0.0454141	0.83311	-0.0843199	0.695259
221947_at	---	grey	-0.327685	0.118019	0.340605	0.103384	-0.364113	0.0802605	0.437979	0.0323068	-0.202326	0.343062	0.380469	0.0666414	-0.0251875	0.907	-0.221085	0.299181	-0.0408711	0.849609	-0.379011	0.0677785	-0.261548	0.216999	-0.140592	0.512303	-0.0412351	0.848285	-0.129151	0.547533	-0.481943	0.0170888	0.226975	0.286159	0.100744	0.639505	-0.407406	0.0481538	-0.122664	0.567992
209647_s_at	SOCS5	grey	-0.316111	0.132364	0.208328	0.328626	-0.0281634	0.896067	0.469796	0.0205392	-0.175558	0.411905	0.371494	0.073876	0.027982	0.896732	-0.296579	0.159348	-0.603045	0.00181316	-0.157166	0.463298	-0.500973	0.0126439	0.0357272	0.868365	0.353345	0.0903113	-0.135131	0.528981	-0.387959	0.0610301	0.0463599	0.829684	-0.13295	0.535714	-0.233065	0.273075	-0.223827	0.293074
206408_at	LRRTM2	grey	0.31113	0.138908	-0.583993	0.0027334	0.542875	0.00612269	-0.562369	0.00423083	0.702581	0.000129218	-0.691895	0.000180122	-0.47595	0.0187265	0.520394	0.00913565	0.266889	0.207416	0.360687	0.0833625	0.29948	0.155113	-0.206124	0.333883	-0.343558	0.100237	0.219488	0.302775	0.508876	0.0111023	0.267862	0.2057	-0.297636	0.157796	-0.201388	0.345352	-0.143625	0.503151
220343_at	PDE7B	grey	-0.300682	0.153383	0.311049	0.139017	-0.105872	0.622462	0.368011	0.0768393	-0.402182	0.0513824	0.0932467	0.664743	0.0933508	0.66439	-0.0639424	0.766593	-0.111816	0.602941	-0.17392	0.416351	0.131307	0.540809	-0.152993	0.475402	0.128035	0.55103	0.205886	0.334455	-0.227801	0.284362	0.00134188	0.995035	0.0213227	0.921222	-0.274721	0.193885	0.0108869	0.959733
222296_at	---	grey	0.299308	0.155362	-0.317352	0.130769	0.702914	0.000127855	-0.275027	0.193369	0.292365	0.165643	-0.798025	2.98531e-06	0.0316448	0.8833	0.496615	0.0135668	0.157794	0.461489	0.465347	0.0219357	0.716649	8.16106e-05	0.272779	0.197182	0.17883	0.403106	0.523514	0.00865576	0.460406	0.0235761	-0.0829427	0.700009	0.197805	0.35418	0.0654261	0.761329	0.250241	0.238254
63825_at	ABHD2	grey	-0.289306	0.17032	0.315341	0.13336	-0.434722	0.0337648	-0.116749	0.586935	-0.190731	0.371995	0.278899	0.186919	0.295457	0.161008	-0.324547	0.121791	0.114144	0.595365	-0.0743403	0.729923	-0.131382	0.540579	-0.0724124	0.736682	-0.0495742	0.818061	-0.112636	0.600267	0.164818	0.441523	-0.20217	0.343443	-0.0909685	0.672485	0.0556337	0.796254	0.290258	0.168854
219548_at	ZNF16	grey	-0.283378	0.179644	-0.10709	0.618441	0.0333119	0.877196	0.226802	0.286537	0.0197601	0.92698	0.0625637	0.771494	-0.260662	0.218618	-0.100947	0.638826	0.0626873	0.771055	-0.166499	0.436816	-0.291499	0.166958	-0.225263	0.289908	-0.0905265	0.67399	-0.0430096	0.841835	-0.214621	0.31389	0.324263	0.122136	-0.0867809	0.686798	-0.244246	0.250059	-0.372941	0.0726715
205975_s_at	HOXD1	grey	0.279841	0.185373	-0.421188	0.0403923	0.518881	0.00937608	-0.411944	0.045479	0.493097	0.0143514	-0.567646	0.00381325	-0.255615	0.227988	0.37661	0.069683	0.25805	0.223435	0.379284	0.0675645	0.0449563	0.83477	-0.0920664	0.66875	-0.0207749	0.92324	0.082734	0.70073	0.497098	0.0134618	0.0559111	0.795259	-0.135797	0.526935	0.0891489	0.678691	-0.26288	0.214583
206035_at	REL	grey	-0.264914	0.210926	-0.000587134	0.997828	-0.380554	0.0665754	0.0481603	0.82317	-0.0464389	0.829398	0.462969	0.0227134	-0.308931	0.141871	-0.412075	0.0454037	0.266226	0.208589	-0.393123	0.0573781	-0.355408	0.0883158	-0.170341	0.426153	-0.404598	0.049869	-0.16542	0.439835	-0.342186	0.10169	0.361457	0.0826577	-0.197971	0.353769	-0.376507	0.0697652	-0.242245	0.254082
220623_s_at	TSGA10	grey	0.257537	0.224388	-0.429654	0.0361368	0.675184	0.000294787	-0.372534	0.0730083	0.541008	0.00633615	-0.590539	0.00238056	-0.213959	0.31542	0.570797	0.00358097	0.280533	0.184241	0.653189	0.000538941	0.24398	0.250592	-0.0716874	0.739228	-0.0470322	0.82725	0.381781	0.0656308	0.435293	0.0335057	0.239092	0.260507	-0.171055	0.424189	0.130318	0.54389	0.025897	0.904392
216336_x_at	MT1E	grey	0.250656	0.237451	-0.186996	0.381607	-0.0535746	0.803648	-0.0814773	0.705076	0.323114	0.123542	0.154206	0.471866	-0.194137	0.363355	0.0978675	0.649144	0.344947	0.0987807	-0.117149	0.585647	-0.188863	0.376785	-0.00928738	0.965645	-0.243164	0.25223	-0.255542	0.228125	-0.0604775	0.778926	0.168982	0.429909	-0.0720869	0.737825	0.360537	0.0835001	-0.294728	0.162091
214866_at	PLAUR	grey	-0.250365	0.238014	0.105232	0.624578	-0.288568	0.171462	0.0066376	0.975444	0.0287641	0.893862	0.114962	0.592713	0.158912	0.458283	-0.0352612	0.870068	0.140065	0.513902	-0.361079	0.0830026	0.000157165	0.999418	-0.0456194	0.832366	-0.151414	0.480025	-0.166605	0.43652	0.0999143	0.64228	0.0634765	0.768249	-0.152186	0.477761	0.109534	0.610405	-0.071303	0.74058
202813_at	TARBP1	grey	-0.250178	0.238376	0.129963	0.544996	0.0444094	0.836754	0.573442	0.00339527	-0.362898	0.0813506	0.284081	0.17852	-0.0428427	0.842441	-0.0898411	0.676327	-0.420757	0.0406188	-0.404635	0.0498458	-0.255892	0.227467	-0.312692	0.136832	0.144462	0.500641	-0.0256317	0.905366	-0.473117	0.0195442	-0.109252	0.61133	0.0118565	0.95615	0.173792	0.416701	-0.44968	0.0274774
221166_at	FGF23	grey	-0.246572	0.245434	0.152246	0.477587	-0.0417892	0.84627	0.35215	0.0914816	-0.185674	0.385042	-0.0512685	0.81195	-0.0285649	0.894593	-0.0202814	0.925059	-0.133318	0.534573	-0.254357	0.230364	0.0573907	0.789957	-0.33444	0.11019	0.0385257	0.858152	0.130342	0.543815	-0.244199	0.250153	0.11442	0.59447	-0.150103	0.483878	-0.0929142	0.665871	-0.172546	0.4201
201668_x_at	MARCKS	grey	-0.243258	0.25204	0.210663	0.323109	-0.159811	0.455709	0.0762197	0.723353	-0.197857	0.354052	0.05732	0.790211	-0.0387063	0.857494	-0.408411	0.0475509	0.0695224	0.746848	-0.0536519	0.80337	-0.223145	0.294586	-0.317439	0.130656	-0.00338107	0.98749	0.0091811	0.966038	0.0631724	0.76933	-0.0127028	0.953023	-0.0440357	0.838109	-0.209401	0.326084	-0.142773	0.505715
200719_at	SKP1	grey	-0.240527	0.25757	-0.0357634	0.868233	0.00880289	0.967437	0.254226	0.230613	-0.296881	0.158903	0.115567	0.590755	0.0675263	0.753895	-0.0106093	0.960759	-0.150987	0.481279	-0.202475	0.342698	-0.0916949	0.670013	-0.12962	0.546069	0.00655639	0.975744	0.0499148	0.816832	-0.0937966	0.66288	-0.0889758	0.679282	-0.301443	0.152293	0.232935	0.273351	-0.288322	0.171844
204401_at	KCNN4	grey	-0.240022	0.258601	-0.0250511	0.907501	-0.239232	0.26022	-0.198055	0.353561	-0.146037	0.49593	0.0680057	0.752201	0.158034	0.4608	-0.135368	0.528252	0.0785587	0.715203	-0.251889	0.235075	-0.0833817	0.698494	0.172811	0.419376	0.0461947	0.830282	-0.2566	0.226139	0.158012	0.460863	-0.11338	0.597846	0.0577084	0.78882	-0.127092	0.553992	-0.071561	0.739672
202231_at	EIF3M	grey	-0.239963	0.258723	0.0625832	0.771425	-0.268268	0.204987	0.319195	0.128425	-0.104373	0.627426	0.561086	0.00433797	0.0922363	0.668172	-0.106377	0.620794	-0.241292	0.256015	-0.349478	0.0941412	-0.471648	0.0199793	-0.0646794	0.763977	-0.013092	0.951586	-0.346507	0.0971642	-0.367845	0.0769824	0.0711355	0.741169	0.048919	0.820427	0.30681	0.144769	-0.236947	0.264935
221298_s_at	SLC22A8	grey	0.238846	0.261011	-0.243457	0.251641	0.475125	0.0189618	-0.293966	0.163231	0.189106	0.37616	-0.665468	0.000387134	-0.0787485	0.714543	0.29005	0.169174	0.20973	0.325307	0.266475	0.208148	0.446848	0.0285896	0.0986856	0.646398	0.00914638	0.966167	0.378011	0.0685668	0.433522	0.0343152	-0.0726685	0.735783	0.00802858	0.9703	-0.134249	0.531698	0.106607	0.620036
216514_at	---	grey	0.237282	0.264241	-0.350963	0.0926565	0.680661	0.000251703	-0.0679509	0.752394	0.454413	0.0256968	-0.572032	0.00349324	-0.286137	0.175262	0.195379	0.360232	0.133929	0.532685	0.617516	0.00130448	0.310191	0.140168	0.0820038	0.703254	0.0711261	0.741201	0.506497	0.0115489	0.115896	0.58969	0.33803	0.106188	-0.0493062	0.819029	-0.0720115	0.73809	0.0711318	0.741181
217551_at	OR7E14P	grey	0.236319	0.266242	-0.373804	0.0719594	0.559388	0.00448323	-0.555927	0.00479211	0.606	0.0016974	-0.81186	1.46567e-06	-0.086888	0.68643	0.525097	0.00842032	0.246607	0.245367	0.669465	0.000346494	0.499598	0.0129294	-0.0726586	0.735817	-0.0976938	0.649728	0.393675	0.056998	0.71242	9.3961e-05	0.093928	0.662435	-0.188583	0.377506	0.128574	0.549338	0.293193	0.164393
204833_at	ATG12	grey	-0.235068	0.268857	0.105458	0.623831	-0.419444	0.0413159	0.253351	0.232277	-0.274089	0.194953	0.361193	0.0828987	-0.233135	0.272926	-0.522437	0.0088189	0.0681505	0.751689	-0.324004	0.122453	-0.442441	0.0303913	-0.387245	0.0615488	-0.212258	0.319374	-0.115609	0.590618	-0.408737	0.047357	0.252371	0.23415	-0.320044	0.127355	-0.134248	0.531702	-0.298752	0.156169
220843_s_at	DCAF13	grey	-0.230671	0.278173	0.109916	0.609152	-0.36358	0.0807372	0.217413	0.307483	-0.118388	0.581659	0.534787	0.00709266	-0.104299	0.627669	-0.399536	0.0530806	-0.182576	0.393161	-0.44972	0.0274622	-0.509174	0.0110473	-0.214012	0.315297	-0.0855633	0.690979	-0.415879	0.0432558	-0.380998	0.0662324	-0.112363	0.601157	-0.122226	0.569385	0.143896	0.502337	-0.346927	0.0967326
216392_s_at	SEC23IP	grey	-0.2292	0.281333	0.342544	0.101309	-0.313792	0.135383	0.399157	0.0533278	-0.494362	0.0140652	0.484564	0.0164102	0.151392	0.48009	-0.517683	0.00957026	-0.165796	0.438781	-0.430979	0.0355044	-0.332395	0.112519	-0.319353	0.128225	0.0583327	0.786587	-0.159002	0.458023	-0.353828	0.0898406	-0.333829	0.110882	0.32554	0.120588	0.347047	0.0966095	-0.219252	0.303308
205098_at	CCR1	grey	-0.22553	0.28932	0.0904824	0.67414	-0.156574	0.465005	0.236436	0.265999	0.019046	0.929612	0.387421	0.0614208	0.113037	0.598961	0.102724	0.632902	-0.557856	0.00461786	-0.31729	0.130847	-0.309683	0.140853	0.00765496	0.971681	0.0950422	0.658666	-0.437239	0.0326337	-0.229565	0.280547	-0.148789	0.487757	-0.16298	0.446704	0.13441	0.531201	-0.288905	0.17094
222334_at	C1orf186	grey	-0.22486	0.290793	0.178011	0.405299	-0.311025	0.139049	0.389911	0.0596295	-0.238026	0.262703	0.611114	0.00151199	-0.136332	0.52529	-0.378347	0.0683011	-0.225285	0.28986	-0.320239	0.12711	-0.694151	0.000168116	-0.266497	0.208109	-0.0514553	0.811277	-0.328649	0.116878	-0.430205	0.0358731	0.0554056	0.797072	-0.0815277	0.704901	-0.00756743	0.972005	-0.37893	0.0678422
201142_at	EIF2S1	grey	0.219734	0.30222	-0.245881	0.246802	-0.132242	0.537908	0.241164	0.256273	0.18257	0.393176	0.342802	0.101036	-0.397783	0.0542302	-0.105094	0.625037	-0.197018	0.356138	-0.20284	0.341811	-0.369923	0.0752019	0.211165	0.321931	-0.131021	0.541702	-0.267199	0.206867	-0.468802	0.0208448	0.397098	0.0546837	-0.194645	0.362076	-0.155569	0.467913	-0.307808	0.1434
218949_s_at	QRSL1	grey	0.217309	0.307721	-0.122677	0.56795	-0.113551	0.597291	-0.057935	0.788009	0.34416	0.0996038	0.176694	0.408839	-0.351217	0.0924035	-0.0991671	0.644783	0.0818351	0.703838	0.0193177	0.928611	-0.247189	0.244218	-0.187044	0.381482	-0.304586	0.147854	-0.106597	0.620066	-0.18844	0.377874	0.312895	0.136563	-0.217038	0.308339	0.163176	0.446149	0.00421257	0.984414
204963_at	SSPN	grey	-0.214125	0.315037	0.189712	0.374605	-0.0768307	0.721222	0.415166	0.0436519	-0.199616	0.349702	0.305634	0.146395	0.0805602	0.708253	-0.105565	0.623476	-0.282965	0.180306	-0.176323	0.40984	-0.370084	0.0750648	0.0602588	0.779707	0.180636	0.398295	-0.062692	0.771038	-0.391731	0.0583454	0.22214	0.296823	-0.199077	0.351031	-0.317506	0.130572	-0.243634	0.251286
217031_at	KRT84	grey	0.211574	0.320973	-0.338439	0.105739	0.569908	0.00364525	-0.582487	0.0028206	0.453191	0.0261473	-0.861568	6.40735e-08	-0.0568998	0.791715	0.494278	0.014084	0.382668	0.0649549	0.636304	0.000830131	0.626582	0.00105265	0.0655203	0.760995	-0.0917429	0.669849	0.415424	0.0435083	0.641158	0.000735108	0.0131673	0.951307	0.0100926	0.962669	0.00207695	0.992315	0.330189	0.115072
204451_at	FZD1	grey	-0.197323	0.355379	0.0536401	0.803413	-0.322193	0.124677	0.0407994	0.849871	0.33297	0.11186	0.248272	0.242091	-0.147003	0.493056	-0.17657	0.409174	-0.0810113	0.70669	-0.207871	0.329711	-0.47442	0.0191648	-0.283426	0.179567	-0.197212	0.355653	-0.491812	0.0146473	-0.0655752	0.7608	0.153322	0.474442	-0.090487	0.674125	0.126197	0.556809	-0.1868	0.382116
211190_x_at	CD84	grey	-0.197178	0.355739	-0.00195723	0.992758	0.168205	0.432063	0.306273	0.14551	-0.235515	0.267919	0.0673592	0.754486	-0.00902857	0.966602	-0.00428287	0.984154	-0.338171	0.106033	-0.336092	0.108335	-0.285983	0.175504	-0.264901	0.210949	0.222385	0.296278	-0.0447386	0.835559	-0.191178	0.370854	-0.115214	0.591897	-0.0628772	0.770379	0.108172	0.614878	-0.563642	0.00412669
201670_s_at	MARCKS	grey	-0.18957	0.374967	0.0665505	0.757346	-0.0900384	0.675654	0.0174306	0.935569	-0.164765	0.441673	0.091415	0.670965	-0.109524	0.610438	-0.322453	0.124356	0.0921446	0.668484	-0.248715	0.241224	-0.260119	0.219614	-0.248331	0.241974	0.027859	0.897184	-0.121731	0.570962	0.065643	0.76056	-0.150128	0.483805	-0.0577402	0.788706	-0.0999343	0.642213	-0.388433	0.0606874
219447_s_at	SLC35C2	grey	-0.183604	0.390456	0.145784	0.496688	-0.182971	0.392121	-0.0512189	0.812129	-0.418021	0.0420819	0.102989	0.632023	0.200049	0.348636	-0.166302	0.437366	0.190518	0.372539	-0.114924	0.592834	-0.0389447	0.856625	0.0701477	0.744645	-0.0687523	0.749565	0.0612808	0.776062	0.00670109	0.975209	-0.0907883	0.673098	0.0510592	0.812704	-0.335798	0.108663	0.0112203	0.958501
203753_at	TCF4	grey	-0.174447	0.414919	0.0421518	0.844952	-0.199371	0.350304	0.0679499	0.752398	0.0396184	0.85417	0.386359	0.0621971	0.0384377	0.858473	-0.153609	0.473606	-0.137906	0.520475	-0.405885	0.0490767	-0.490443	0.0149677	-0.0524572	0.807668	0.122034	0.569995	-0.48567	0.0161305	-0.162145	0.449067	-0.263325	0.213779	-0.235674	0.267587	0.434139	0.0340315	-0.326374	0.119584
206565_x_at	LOC100653061 /// SMA4	grey	-0.165649	0.439192	-0.0621087	0.773114	-0.444265	0.0296351	0.114093	0.59553	0.112526	0.600627	0.572695	0.0034469	-0.296903	0.158871	-0.410846	0.0461151	-0.00260597	0.990358	-0.493342	0.0142956	-0.667177	0.000369275	-0.276329	0.191183	-0.246087	0.246394	-0.552354	0.00512951	-0.397565	0.0543742	0.0917701	0.669757	-0.25133	0.23615	0.0992155	0.64462	-0.46868	0.0208826
205798_at	IL7R	grey	0.16506	0.440843	-0.152013	0.478268	0.00482381	0.982153	-0.0575721	0.789308	0.152185	0.477763	0.0471183	0.826938	-0.356097	0.0876571	-0.263233	0.213944	0.315205	0.133538	-0.120416	0.575159	-0.312835	0.136643	-0.0394706	0.854708	-0.160384	0.454075	-0.161046	0.452189	-0.185034	0.386712	0.100925	0.6389	-0.14396	0.502146	-0.169047	0.42973	-0.461315	0.023267
215043_s_at	GUSBP3 /// LOC100653061 /// SMA4 /// SMA5	grey	-0.160781	0.452944	0.0286434	0.894305	-0.359882	0.0841037	0.207894	0.329658	-0.0496294	0.817862	0.569434	0.00367994	-0.152629	0.476467	-0.331621	0.11341	-0.187736	0.379691	-0.409999	0.0466107	-0.516098	0.00983218	-0.268737	0.204168	-0.144499	0.50053	-0.452569	0.0263792	-0.406618	0.0486299	-0.0653859	0.761471	-0.273688	0.195633	0.311217	0.138793	-0.381647	0.0657335
216065_at	B3GALT4	grey	-0.156042	0.466543	0.113368	0.597885	-0.285394	0.176434	0.0912766	0.671436	0.0768468	0.721165	0.398143	0.0539925	0.0450811	0.834317	-0.294934	0.161785	0.0586802	0.785344	-0.315387	0.133301	-0.238178	0.262388	0.30958	0.140991	0.0610977	0.776715	-0.40622	0.0488722	-0.148446	0.488773	-0.0626963	0.771023	0.0721456	0.737618	0.174685	0.414273	-0.169482	0.428524
206114_at	EPHA4	grey	-0.137179	0.522697	0.0854775	0.691275	-0.384565	0.0635255	0.101337	0.637525	-0.194825	0.361623	0.54113	0.00632196	-0.154191	0.47191	-0.484258	0.0164884	0.230626	0.278268	-0.415589	0.0434165	-0.567217	0.00384587	-0.0661447	0.758783	-0.197097	0.35594	-0.37832	0.0683226	-0.44539	0.0291759	0.00659909	0.975586	-0.167823	0.433126	-0.00390682	0.985545	-0.41289	0.0449367
219603_s_at	ZNF226	grey	-0.13339	0.534353	-0.00241262	0.991073	-0.237564	0.263657	0.36074	0.0833131	-0.0704017	0.743751	0.447012	0.0285241	-0.379035	0.0677597	-0.336939	0.107392	-0.0496533	0.817776	-0.227234	0.285594	-0.46702	0.0214018	-0.12085	0.573773	-0.210216	0.324161	-0.102318	0.634254	-0.642423	0.000711938	0.476473	0.0185789	-0.520099	0.00918211	-0.254767	0.229588	-0.285432	0.176375
217002_s_at	HTR3A	grey	-0.129351	0.546908	0.0612669	0.776112	0.266649	0.207839	0.530942	0.00759698	-0.335333	0.109185	0.270514	0.201075	0.0461092	0.830592	-0.196085	0.358466	-0.494994	0.0139239	0.0106598	0.960572	-0.337687	0.106566	0.104539	0.626874	0.489894	0.015098	0.152809	0.475939	-0.422415	0.0397519	-0.0184778	0.931707	-0.167926	0.432838	0.0794037	0.712266	-0.267442	0.20644
212337_at	TUG1	grey	-0.120081	0.576231	0.0787664	0.714481	0.109851	0.609364	0.348428	0.095201	-0.294251	0.162805	0.185998	0.384198	0.127958	0.551269	-0.0810516	0.70655	-0.399098	0.0533661	-0.198217	0.353157	0.0911714	0.671794	0.275201	0.193076	0.37299	0.0726302	-0.0405536	0.850765	-0.161934	0.449667	-0.412857	0.0449556	0.315616	0.133004	0.132945	0.535728	-0.169184	0.42935
216056_at	CD44	grey	0.117275	0.58524	-0.14092	0.51131	0.396766	0.0549049	0.418601	0.0417683	-0.1387	0.518054	0.104376	0.627415	-0.147298	0.492178	-0.0107369	0.960287	-0.316963	0.131267	0.0759917	0.724149	-0.0914897	0.670711	-0.0345424	0.872695	0.266623	0.207886	0.383795	0.0641027	-0.398944	0.053467	0.230771	0.277957	-0.0705349	0.743282	0.0292633	0.89203	-0.216546	0.309464
221895_at	MOSPD2	grey	-0.115113	0.592224	0.0498619	0.817023	-0.0819869	0.703313	0.178228	0.404718	-0.0662465	0.758423	0.168766	0.430509	-0.042199	0.84478	-0.057959	0.787923	-0.1373	0.522328	-0.34339	0.100414	-0.118803	0.580327	0.0914652	0.670794	0.0278078	0.897372	-0.304765	0.147604	-0.0860177	0.689418	-0.262887	0.21457	0.0793794	0.712351	-0.0512316	0.812083	-0.346521	0.0971501
212417_at	SCAMP1	grey	0.1148	0.593238	-0.218281	0.305509	-0.107889	0.615809	0.412674	0.0450604	-0.0601843	0.779972	0.488448	0.0154452	-0.502254	0.0123827	-0.294092	0.163042	-0.0989961	0.645356	-0.464663	0.0221574	-0.558189	0.00458827	-0.273668	0.195668	-0.156187	0.466122	-0.138288	0.519307	-0.633515	0.000889376	0.373772	0.0719857	-0.164127	0.443469	0.013349	0.950636	-0.577625	0.00311827
207000_s_at	PPP3CC	grey	-0.112553	0.600537	-0.0675691	0.753743	0.267676	0.206027	0.466163	0.0216742	-0.277154	0.189808	0.228046	0.283831	-0.263866	0.212804	-0.239333	0.260012	-0.353217	0.0904362	-0.146236	0.49534	-0.426102	0.0378766	-0.319939	0.127487	0.22881	0.282176	0.122398	0.568838	-0.412855	0.0449564	-0.0160878	0.940524	0.0803875	0.708852	0.0110335	0.959191	-0.489399	0.015216
208804_s_at	SRSF6	grey	-0.111605	0.603628	0.0403276	0.851588	0.187021	0.381542	0.306558	0.145117	-0.0483854	0.822356	0.100774	0.639406	0.0543159	0.800984	0.255893	0.227466	-0.402581	0.0511297	-0.100187	0.641368	-0.136858	0.523678	-0.16314	0.446253	0.0594064	0.782749	-0.0615938	0.774947	-0.166535	0.436714	-0.127262	0.553456	0.0797244	0.711152	0.27555	0.192488	-0.241081	0.256442
205538_at	CORO2A	grey	0.100067	0.641768	-0.0595416	0.782267	-0.122315	0.5691	-0.149895	0.484491	0.324032	0.122418	0.21779	0.306624	0.00028901	0.998931	0.00229949	0.991492	0.251329	0.236152	-0.0763138	0.723025	-0.220487	0.300523	0.11865	0.580819	-0.105091	0.625047	-0.268022	0.20542	0.150013	0.484145	0.0867969	0.686743	-0.00244353	0.990959	0.345504	0.0982009	-0.064429	0.764866
209701_at	ERAP1	grey	0.0976762	0.649788	0.0855279	0.691101	-0.449042	0.0277251	0.122257	0.569285	-0.174867	0.413778	0.598836	0.00198961	-0.0600297	0.780524	-0.425988	0.0379339	0.131982	0.538713	-0.347757	0.0958832	-0.343123	0.100696	0.103019	0.631922	-0.118345	0.581797	-0.270616	0.2009	-0.392034	0.0581336	0.0641506	0.765854	0.0755435	0.725715	0.15751	0.462308	-0.0587575	0.785068
217620_s_at	PIK3CB	grey	-0.0956993	0.656447	0.0377851	0.860853	-0.376859	0.0694833	0.225735	0.288872	-0.279068	0.186641	0.481037	0.0173285	-0.117539	0.584391	-0.387587	0.0613001	0.282925	0.180371	-0.609325	0.00157478	-0.361513	0.0826058	0.133929	0.532687	-0.0612389	0.776212	-0.410967	0.046045	-0.475851	0.0187547	-0.108833	0.612704	0.11812	0.58252	0.0842828	0.695387	-0.420113	0.0409598
212330_at	TFDP1	grey	0.0905344	0.673963	0.109512	0.610477	0.124504	0.562155	0.465849	0.0217744	-0.443059	0.0301333	-0.0168564	0.937688	0.0859875	0.689521	-0.147879	0.490453	-0.364075	0.080295	0.0336532	0.875947	0.246057	0.246454	0.192765	0.36682	0.360865	0.0831992	0.324803	0.12148	-0.332542	0.11235	-0.0752737	0.726658	0.119877	0.576883	-0.0302446	0.888431	0.0576364	0.789078
205101_at	CIITA	grey	-0.0875208	0.684261	-0.0330751	0.878063	-0.113488	0.597494	-0.312192	0.137494	0.0399094	0.85311	0.0664285	0.757778	0.118044	0.582766	0.0312194	0.884858	0.228771	0.282261	-0.179401	0.401582	-0.11321	0.598397	-0.00399084	0.985234	-0.0172431	0.936261	-0.270284	0.201473	0.246476	0.245625	-0.264804	0.211122	-0.28718	0.173625	0.402381	0.0512563	-0.179029	0.402574
210044_s_at	LYL1	grey	-0.0815833	0.704709	0.10234	0.63418	-0.17884	0.40308	0.0075176	0.972189	-0.00925603	0.965761	-0.0115484	0.957288	-0.0332847	0.877295	-0.146464	0.494659	-0.0147809	0.945349	-0.118284	0.581994	-0.2627	0.214907	0.0309316	0.885913	0.212662	0.318433	-0.465471	0.0218959	-0.0131555	0.951351	-0.273465	0.196013	-0.135991	0.526337	0.0919786	0.669048	-0.246685	0.245211
220952_s_at	PLEKHA5	grey	-0.0766754	0.721763	0.0533797	0.804349	0.0762783	0.723149	0.438346	0.0321459	-0.122431	0.568732	0.2383	0.262138	-0.299227	0.15548	-0.150909	0.481507	-0.0424395	0.843906	-0.0778436	0.717692	-0.291177	0.167449	-0.253716	0.231582	0.0174739	0.93541	0.176389	0.409662	-0.51986	0.00921986	0.294915	0.161813	-0.148158	0.489625	-0.260988	0.218022	-0.182628	0.393024
200951_s_at	CCND2	grey	0.0766566	0.721829	-0.0302702	0.888337	-0.203588	0.339996	-0.126325	0.556403	-0.0476419	0.825044	0.227914	0.284116	-0.0957368	0.65632	-0.13189	0.539	0.293976	0.163216	-0.243183	0.252191	-0.174602	0.414498	-0.139415	0.515876	-0.272369	0.197883	-0.19788	0.353995	0.0563994	0.793508	-0.100801	0.639316	-0.0545395	0.800181	0.179781	0.400567	-0.309328	0.141332
213233_s_at	KLHL9	grey	0.0672847	0.754749	0.0151487	0.94399	0.0281924	0.89596	0.452938	0.0262414	-0.0228559	0.915577	0.336927	0.107406	-0.360191	0.0838184	-0.285313	0.176563	-0.320027	0.127376	-0.0808218	0.707346	-0.326711	0.119181	-0.0193331	0.928554	0.0529272	0.805977	0.0385568	0.858039	-0.652206	0.000553057	0.398303	0.0538867	-0.0464615	0.829316	-0.376067	0.0701186	-0.221689	0.297829
210866_s_at	CNOT4	grey	-0.0425214	0.843609	0.0457347	0.831948	-0.247291	0.244017	0.0775813	0.718605	-0.205236	0.336016	0.288347	0.171806	-0.0642503	0.7655	-0.317405	0.130701	-0.0234488	0.913395	-0.223503	0.293793	-0.17919	0.402144	-0.206241	0.333604	-0.290454	0.168555	0.0423034	0.844401	-0.213052	0.317525	0.219903	0.30184	0.159589	0.456345	-0.141555	0.509388	-0.0444484	0.836612
220940_at	ANKRD36B	grey	0.0377134	0.861114	0.049446	0.818524	-0.211873	0.320274	0.575317	0.00326867	-0.245769	0.247025	0.649628	0.000591627	-0.255418	0.22836	-0.482653	0.0169028	-0.241403	0.255788	-0.509058	0.0110685	-0.528256	0.00796659	-0.0548143	0.799194	0.111808	0.602966	-0.263321	0.213785	-0.717418	7.95243e-05	0.0576042	0.789193	0.140515	0.512535	0.153145	0.474959	-0.481847	0.0171141
202065_s_at	PPFIA1	grey	-0.0375733	0.861625	0.0329184	0.878636	-0.272088	0.198365	0.11353	0.597358	0.0249388	0.907914	0.386114	0.0623776	-0.105989	0.622076	-0.369594	0.0754811	-0.154019	0.47241	-0.336054	0.108378	-0.240086	0.25847	0.183833	0.389856	0.0747796	0.728386	-0.451746	0.0266885	-0.174266	0.41541	-0.284486	0.177875	0.0794741	0.712022	0.133583	0.533756	-0.27137	0.199598
207697_x_at	LILRB2	grey	0.0284612	0.894973	-0.0231097	0.914643	-0.253086	0.232782	-0.0904963	0.674093	0.0629723	0.770041	0.20846	0.328313	-0.128874	0.5484	0.0278014	0.897395	-0.00141391	0.994768	-0.51265	0.0104226	-0.258857	0.221939	-0.0369648	0.863846	-0.233727	0.271675	-0.508704	0.0111341	0.0566298	0.792682	-0.143307	0.504109	0.0572332	0.790521	0.00393939	0.985424	-0.469151	0.0207371
201878_at	ARIH1	grey	0.0250152	0.907633	0.187522	0.380245	-0.0298347	0.889934	0.461309	0.0232693	-0.398821	0.0535471	0.434707	0.0337718	0.217969	0.306218	-0.306142	0.145691	-0.233705	0.271723	-0.0936879	0.663248	-0.0994628	0.643792	0.221705	0.297794	0.239595	0.259476	0.143344	0.503995	-0.450976	0.0269803	-0.113118	0.598697	0.13847	0.518754	0.299302	0.155371	0.0348761	0.871475
210934_at	BLK	grey	-0.0226371	0.916383	-0.0101792	0.962349	0.2463	0.245972	0.190637	0.372236	-0.100816	0.639264	-0.0966285	0.653314	0.157547	0.462201	-0.0937514	0.663033	-0.140739	0.511858	-0.112767	0.599841	-0.0539219	0.8024	0.167201	0.434856	0.300075	0.154255	-0.0535107	0.803878	-0.00883502	0.967318	-0.318864	0.128843	0.283251	0.179847	0.221507	0.298237	-0.318743	0.128997
205316_at	SLC15A2	grey	-0.021462	0.920709	0.144243	0.501297	0.152548	0.476703	0.486498	0.0159237	-0.618946	0.00126165	0.14671	0.493926	0.103585	0.630041	-0.126461	0.555975	-0.321125	0.126003	-0.0499252	0.816795	-0.0368849	0.864138	-0.0810714	0.706481	0.282482	0.181084	0.331554	0.113487	-0.353681	0.0899843	-0.157302	0.462905	0.178283	0.40457	0.105793	0.622722	-0.114252	0.595013
208814_at	HSPA4	grey	-0.0208859	0.922832	0.0990604	0.645141	-0.277047	0.189985	0.253974	0.231092	-0.299028	0.155767	0.387313	0.0614993	-0.0961407	0.654958	-0.265326	0.21019	0.0405357	0.85083	-0.258237	0.223087	-0.254087	0.230878	-0.165326	0.440097	-0.165538	0.439505	-0.0222401	0.917844	-0.464698	0.0221459	0.341633	0.10228	-0.0939105	0.662494	-0.0495081	0.8183	-0.20418	0.338563
202425_x_at	PPP3CA	grey	-0.011883	0.956052	-0.221294	0.298713	-0.106338	0.620924	-0.0970075	0.652037	-0.00184445	0.993175	0.151136	0.480841	-0.394476	0.0564501	-0.358629	0.0852677	0.288251	0.171954	-0.188723	0.377145	-0.303535	0.149328	-0.00109564	0.995946	-0.203459	0.340308	-0.13974	0.514889	-0.198479	0.352509	0.0915851	0.670386	-0.0457482	0.831899	-0.400373	0.0525391	-0.287972	0.172388
209049_s_at	ZMYND8	grey	-0.00492977	0.981761	0.12895	0.548162	-0.13715	0.522786	0.366729	0.077952	-0.257045	0.225307	0.496362	0.0136221	0.00415563	0.984624	-0.389956	0.0595972	0.0164033	0.93936	-0.482042	0.0170627	-0.308919	0.141886	0.236699	0.265452	0.135069	0.529173	-0.21257	0.318647	-0.468754	0.0208595	-0.202433	0.3428	0.298516	0.156511	0.107358	0.617558	-0.352132	0.0914993
207700_s_at	NCOA3	grey	0.00131391	0.995138	0.0529653	0.80584	0.00979018	0.963787	0.159222	0.457395	-0.236495	0.265875	0.188446	0.377858	0.127067	0.554068	-0.160742	0.453053	-0.207336	0.330986	-0.24143	0.255734	0.039973	0.852879	0.089621	0.677079	0.159209	0.457431	0.0050336	0.981377	-0.121773	0.570828	-0.380931	0.0662846	0.238706	0.261301	0.188889	0.376718	-0.0443657	0.836912
219824_at	SLC13A4	grey60	0.467977	0.0211013	-0.545873	0.00579255	0.494312	0.0140763	-0.33628	0.108125	0.696249	0.00015759	-0.435288	0.033508	-0.418232	0.0419674	0.556748	0.0047173	0.211481	0.32119	0.465427	0.02191	0.211247	0.32174	-0.0295999	0.890795	-0.257425	0.224597	0.335856	0.108599	0.261238	0.217565	0.605615	0.00171211	-0.244616	0.24932	-0.129976	0.544958	0.0507783	0.813717
208696_at	CCT5	grey60	0.397371	0.0545029	-0.47976	0.0176713	0.289256	0.170397	-0.318587	0.129195	0.487468	0.0156841	-0.183509	0.390706	-0.477868	0.0181892	0.474811	0.0190519	0.540936	0.00634449	0.275041	0.193345	0.135669	0.527325	-0.179815	0.400478	-0.526094	0.00827488	0.351167	0.0924532	0.0962838	0.654475	0.704659	0.000120935	-0.379171	0.0676532	-0.0573939	0.789946	-0.00986584	0.963507
214726_x_at	ADD1	grey60	0.371111	0.0741977	-0.462095	0.0230047	0.276717	0.190535	-0.348822	0.0948018	0.349355	0.0942648	-0.377913	0.0686441	-0.614543	0.0013976	0.107164	0.618197	0.469208	0.0207195	0.210115	0.3244	0.116071	0.589124	-0.19009	0.373635	-0.287079	0.173783	0.269802	0.20231	0.186028	0.384119	0.415108	0.0436845	-0.137787	0.520837	-0.327472	0.118272	-0.101385	0.637367
209377_s_at	HMGN3	grey60	0.312088	0.137632	-0.36352	0.0807917	0.0700355	0.74504	0.00517472	0.980855	0.356357	0.0874095	0.127171	0.553741	-0.481804	0.0171254	0.0592809	0.783198	0.183604	0.390455	0.026343	0.902752	-0.20286	0.341762	-0.0142149	0.947438	-0.457332	0.0246453	-0.0317799	0.882805	-0.359269	0.0846713	0.595584	0.00213577	-0.130214	0.544213	-0.0608947	0.777439	-0.233152	0.272891
201518_at	CBX1	grey60	0.30572	0.146276	-0.476237	0.0186456	0.148347	0.489067	-0.301317	0.152473	0.510326	0.010837	-0.18746	0.380406	-0.689645	0.000192829	0.193221	0.365666	0.499791	0.0128891	0.301345	0.152434	-0.0184564	0.931786	-0.261432	0.217212	-0.704588	0.00012121	0.264779	0.211168	0.0209975	0.922421	0.838905	3.03957e-07	-0.285813	0.175772	-0.557738	0.00462836	-0.0442108	0.837474
202706_s_at	UMPS	grey60	0.293258	0.164294	-0.319947	0.127477	0.113999	0.595836	-0.261231	0.217578	0.564371	0.00406809	-0.174772	0.414035	-0.41801	0.0420877	0.329076	0.116375	0.350616	0.0930015	0.250601	0.237558	0.0640971	0.766044	-0.251225	0.236352	-0.555077	0.00487064	0.214339	0.314541	0.103904	0.628983	0.744942	2.96995e-05	-0.210126	0.324375	-0.128545	0.549432	0.0988735	0.645767
200787_s_at	PEA15	grey60	0.287505	0.173117	-0.337066	0.107252	0.224172	0.292312	-0.27515	0.193161	0.252399	0.234097	-0.376814	0.0695193	-0.303283	0.149684	0.348412	0.095218	0.404792	0.0497485	0.358874	0.0850392	0.397049	0.0547169	-0.165489	0.439641	-0.350591	0.0930268	0.493593	0.0142386	0.213551	0.316366	0.563197	0.00416287	-0.210672	0.32309	-0.136084	0.526053	0.31912	0.12852
212239_at	PIK3R1	grey60	0.272344	0.197926	-0.271078	0.200101	0.169995	0.427108	-0.0512863	0.811886	0.269157	0.203434	-0.0196156	0.927513	-0.545956	0.00578358	0.00302524	0.988807	0.484179	0.0165085	0.120376	0.575288	-0.134837	0.529886	-0.370569	0.0746544	-0.475496	0.0188557	0.307713	0.14353	-0.144581	0.500284	0.661608	0.000430252	0.222587	0.295827	-0.291431	0.167062	-0.131073	0.541539
211903_s_at	MPL	grey60	0.263141	0.214111	-0.168375	0.431591	0.358164	0.0857027	0.11473	0.593462	0.294292	0.162742	-0.070314	0.744059	-0.196263	0.358019	0.288711	0.17124	-0.0247492	0.908611	0.341042	0.102914	0.248234	0.242165	0.195748	0.359309	-0.030088	0.889005	0.435078	0.0336028	-0.14191	0.508317	0.517915	0.00953237	-0.00106739	0.996051	-0.22354	0.293709	0.270475	0.201143
37577_at	ARHGAP19	grey60	0.249373	0.23994	-0.272008	0.198502	0.288279	0.17191	0.0993727	0.644094	0.219399	0.302976	-0.0759506	0.724293	-0.489877	0.015102	0.272765	0.197205	0.0562335	0.794103	0.185079	0.386593	0.0957206	0.656375	-0.0824598	0.701677	-0.277968	0.188456	0.344094	0.0996731	-0.255449	0.228301	0.568986	0.00371297	0.0187126	0.930842	-0.440031	0.0314143	0.0156162	0.942265
202845_s_at	RALBP1	grey60	0.248948	0.240769	-0.271278	0.199757	0.304181	0.148421	-0.588703	0.00247535	0.410118	0.0465411	-0.597393	0.00205337	-0.23712	0.264577	0.229793	0.280057	0.566599	0.00389325	0.453506	0.0260306	0.275956	0.191807	-0.0494706	0.818436	-0.199622	0.349687	0.234253	0.270568	0.448083	0.0281002	0.115731	0.590224	0.0398533	0.853315	-0.271792	0.198873	0.176049	0.410579
203616_at	POLB	grey60	0.24593	0.246705	-0.496378	0.0136186	0.0206607	0.923661	-0.381519	0.065832	0.228867	0.282054	0.047703	0.824823	-0.399317	0.0532233	0.203528	0.340141	0.381178	0.0660942	0.11324	0.598303	-0.0181548	0.932898	-0.133402	0.534316	-0.58178	0.00286229	0.24007	0.258503	0.0778702	0.717599	0.590196	0.00239804	-0.135876	0.526691	-0.354513	0.0891779	0.0571361	0.790869
218978_s_at	SLC25A37	grey60	0.241346	0.255904	-0.390662	0.0590969	-0.0130298	0.951815	-0.11775	0.583709	0.21605	0.310602	-0.0862969	0.688459	-0.635629	0.000844149	-0.0749756	0.7277	0.333584	0.11116	-0.188147	0.37863	-0.278375	0.187782	-0.165725	0.438979	-0.330556	0.114644	-0.112414	0.60099	-0.0778931	0.717519	0.37107	0.074232	-0.264921	0.210913	-0.420212	0.0409068	-0.495355	0.0138437
208679_s_at	ARPC2	grey60	0.224838	0.290843	-0.472382	0.0197609	-0.0602288	0.779813	-0.338027	0.106191	0.362177	0.082002	-0.0651002	0.762485	-0.716202	8.28451e-05	-0.061894	0.773878	0.694231	0.000167708	0.0803385	0.709022	-0.232447	0.274386	-0.25925	0.221213	-0.663519	0.000408417	0.0991718	0.644767	-0.101312	0.63761	0.771675	1.00715e-05	-0.523832	0.00860794	-0.544502	0.00594165	-0.205636	0.335056
200853_at	H2AFZ	grey60	0.201598	0.344839	-0.492634	0.0144575	-0.055648	0.796202	-0.403859	0.0503282	0.517895	0.00953568	-0.0587418	0.785124	-0.700414	0.000138378	0.208267	0.328771	0.606375	0.00168316	0.0115143	0.957414	-0.219237	0.303343	-0.363101	0.0811675	-0.752571	2.21141e-05	0.0233576	0.913731	0.104804	0.625998	0.805877	2.00741e-06	-0.386391	0.0621739	-0.566195	0.00392449	-0.243933	0.250686
215075_s_at	GRB2	grey60	0.201198	0.345815	-0.274838	0.193686	0.181162	0.3969	-0.343678	0.10011	0.494559	0.014021	-0.191204	0.370789	-0.37956	0.0673489	0.087436	0.684552	0.401297	0.0519457	0.365508	0.0790237	-0.12408	0.563496	-0.344694	0.0990443	-0.378524	0.0681612	0.232864	0.273501	0.347276	0.0963751	0.429733	0.0360992	-0.273053	0.196715	-0.0565886	0.79283	0.077717	0.718133
213594_x_at	SRSF10	grey60	0.177596	0.406414	-0.217627	0.306996	0.194161	0.363294	0.215266	0.312403	0.145052	0.498875	-0.029612	0.890751	-0.416159	0.0431009	0.0769283	0.720881	0.301237	0.152587	0.11569	0.590355	0.0508908	0.813311	-0.10439	0.627368	-0.308264	0.142778	0.437898	0.0323426	-0.296478	0.159497	0.730872	4.98622e-05	-0.0796833	0.711295	-0.313808	0.135361	-0.000248345	0.999081
210691_s_at	CACYBP	grey60	0.167493	0.434045	-0.464087	0.0223451	0.191306	0.370528	-0.369819	0.0752898	0.475493	0.0188565	-0.141597	0.509262	-0.461577	0.0231786	0.412538	0.045138	0.505881	0.0116671	0.254438	0.230212	-0.0601109	0.780234	-0.344195	0.0995664	-0.590458	0.00238467	0.253223	0.23252	0.171569	0.422776	0.735854	4.16574e-05	-0.391883	0.0582392	-0.123807	0.564362	-0.0667928	0.756489
201524_x_at	UBE2N	grey60	0.165924	0.438424	-0.238715	0.261283	0.208244	0.328825	0.210741	0.322926	0.154748	0.470293	-0.0146739	0.945743	-0.501932	0.0124479	0.034442	0.873062	0.00699138	0.974135	0.173089	0.418616	0.0288119	0.893686	-0.363786	0.0805534	-0.234206	0.270667	0.509027	0.0110744	-0.332098	0.11286	0.731716	4.83797e-05	-0.337604	0.106657	-0.335595	0.108891	0.00813923	0.96989
200876_s_at	PSMB1	grey60	0.159996	0.455181	-0.415553	0.0434367	0.036011	0.867328	-0.295422	0.161059	0.440865	0.0310575	0.110157	0.608361	-0.427714	0.0370792	0.213876	0.315613	0.473081	0.0195549	0.105032	0.62524	-0.2713	0.199719	-0.0188002	0.930519	-0.518172	0.00949057	0.0273793	0.898946	-0.000667093	0.997532	0.729745	5.19051e-05	-0.548123	0.00555466	-0.218527	0.304951	-0.172221	0.420988
200992_at	IPO7	grey60	0.157317	0.462864	-0.0943705	0.660937	0.132019	0.538598	0.312435	0.137172	0.0616597	0.774712	0.14723	0.49238	-0.386252	0.0622757	-0.177547	0.406545	-0.0443799	0.836861	0.219493	0.302765	-0.127914	0.551408	-0.290413	0.168617	-0.188803	0.376939	0.435762	0.0332936	-0.432017	0.0350149	0.590515	0.00238179	0.00984909	0.963569	-0.348011	0.095625	0.113756	0.596623
201947_s_at	CCT2	grey60	0.154713	0.470394	-0.562405	0.00422788	0.128814	0.548589	-0.111831	0.602891	0.293083	0.164559	0.10415	0.628165	-0.787095	5.04546e-06	0.158427	0.459673	0.331083	0.114032	-0.0177548	0.934374	-0.415765	0.0433192	-0.431652	0.0351867	-0.629374	0.000984049	0.123547	0.565185	-0.254545	0.230008	0.805828	2.0125e-06	-0.537608	0.00674075	-0.453342	0.0260913	-0.501552	0.0125253
219862_s_at	NARF	grey60	0.14373	0.502835	-0.476332	0.0186187	0.055079	0.798244	-0.177156	0.407595	0.315584	0.133045	-0.0249047	0.908039	-0.586669	0.00258416	-0.0366441	0.865017	0.143661	0.503045	-0.0175984	0.934951	-0.315832	0.132724	-0.0977889	0.649409	-0.403303	0.0506755	-0.0507434	0.813843	0.0385897	0.857919	0.461405	0.0232367	-0.576015	0.00322256	-0.381707	0.0656874	-0.421133	0.0404211
213911_s_at	H2AFZ	grey60	0.134354	0.531376	-0.399969	0.0528	-0.122818	0.567501	-0.244538	0.249477	0.32367	0.122861	0.00502116	0.981423	-0.628843	0.000996796	0.0838362	0.696926	0.530369	0.00767452	0.0252514	0.906765	-0.278865	0.186974	-0.351206	0.0924144	-0.68346	0.00023188	0.0600357	0.780503	-0.0470402	0.827221	0.837919	3.2347e-07	-0.472383	0.0197607	-0.586887	0.00257232	-0.246436	0.245704
209792_s_at	KLK10	grey60	0.133225	0.534863	-0.149743	0.484939	0.208564	0.328066	-0.184165	0.388985	0.214261	0.314721	-0.221728	0.297742	-0.175411	0.412303	0.113894	0.596174	0.619161	0.00125529	0.30642	0.145307	0.0939431	0.662384	-0.10419	0.628034	-0.151178	0.480717	0.270333	0.201389	0.0452451	0.833723	0.210942	0.322454	0.0117153	0.956672	0.109802	0.609527	0.159507	0.456578
221486_at	ENSA	grey60	0.124842	0.561084	-0.29876	0.156156	0.117035	0.586014	-0.154616	0.470675	0.148608	0.488293	-0.0446141	0.836011	-0.285272	0.176627	0.0283604	0.895343	0.114122	0.595435	0.162789	0.447243	0.11772	0.583807	-0.102238	0.634522	-0.299915	0.154485	0.354395	0.0892918	0.0109625	0.959453	0.520697	0.009088	-0.0591608	0.783627	-0.391311	0.0586396	0.133375	0.534399
209572_s_at	EED	grey60	0.124813	0.561176	-0.130211	0.544225	-0.0942989	0.661179	0.340422	0.103582	-0.044848	0.835163	0.374372	0.0714945	-0.460642	0.0234956	-0.21823	0.305625	0.109154	0.611651	-0.0112579	0.958362	-0.321615	0.125394	-0.294565	0.162335	-0.358931	0.0849859	0.17733	0.407128	-0.66088	0.000438828	0.684962	0.000221813	-0.171305	0.423501	-0.188836	0.376854	-0.159544	0.456472
208214_at	ADRB1	grey60	0.121458	0.571832	-0.179638	0.400948	0.0712531	0.740755	-0.0808169	0.707363	0.285583	0.176135	0.0655646	0.760838	-0.322403	0.124418	-0.0501408	0.816016	0.32802	0.117622	0.160365	0.454127	-0.0442009	0.83751	-0.266077	0.208855	-0.449531	0.0275351	0.240145	0.258349	-0.134633	0.530516	0.542768	0.00613472	0.0895969	0.677161	0.0455135	0.83275	0.0685874	0.750147
40189_at	SET	grey60	0.116942	0.586314	-0.408864	0.0472815	0.0674794	0.75406	-0.0230366	0.914912	0.182645	0.39298	0.093633	0.663434	-0.711835	9.57925e-05	0.00608429	0.97749	0.46106	0.0233534	-0.00568425	0.97897	-0.331979	0.112998	-0.410572	0.0462755	-0.611332	0.00150446	0.225651	0.289054	-0.354189	0.089491	0.884539	9.73261e-09	-0.308325	0.142695	-0.53694	0.00682271	-0.356432	0.0873385
206222_at	TNFRSF10C	grey60	0.104345	0.627518	-0.413275	0.0447172	0.224105	0.292459	-0.449582	0.0275154	0.492101	0.0145802	-0.422372	0.0397744	-0.491856	0.0146369	0.367731	0.0770807	0.455805	0.0251908	0.301718	0.151902	0.117281	0.585221	-0.186951	0.381722	-0.439616	0.0315935	0.271412	0.199526	0.398311	0.0538816	0.604689	0.00174795	-0.569374	0.00368437	-0.613768	0.00142279	-0.0130887	0.951598
208678_at	ATP6V1E1	grey60	0.104164	0.628118	-0.167591	0.433772	-0.11451	0.594177	-0.0942674	0.661286	0.212386	0.319076	0.0257211	0.905038	-0.470769	0.0202434	-0.149757	0.484899	0.40024	0.052625	0.0985881	0.646724	-0.103729	0.629563	-0.0183227	0.932279	-0.336111	0.108314	0.0838191	0.696985	-0.295318	0.161214	0.643175	0.000698473	-0.229504	0.280679	-0.632175	0.000919117	0.0588759	0.784645
213047_x_at	SET	grey60	0.0944604	0.660633	-0.318259	0.129611	0.336569	0.107804	0.0965535	0.653566	0.181532	0.395918	-0.214664	0.313791	-0.614001	0.00141517	-0.0343489	0.873402	0.282652	0.180809	0.318742	0.128998	-0.0397734	0.853606	-0.426643	0.0376079	-0.290028	0.169207	0.604661	0.00174903	-0.2363	0.266282	0.830061	5.2383e-07	-0.294602	0.162281	-0.5823	0.00283155	-0.0760146	0.724069
208800_at	SRP72	grey60	0.0786283	0.714961	-0.317387	0.130723	0.147388	0.491911	0.245818	0.246929	0.00633952	0.976546	0.156209	0.466061	-0.501502	0.0125356	-0.0391113	0.856018	0.156418	0.465455	0.0496923	0.817635	-0.265428	0.210009	-0.247908	0.242805	-0.27746	0.189298	0.286749	0.1743	-0.491829	0.0146433	0.743383	3.15054e-05	-0.217763	0.306686	-0.290982	0.167747	-0.280409	0.184444
211790_s_at	KMT2D	grey60	0.0773923	0.719264	-0.200295	0.348031	0.124546	0.56202	0.0192227	0.928961	0.0818036	0.703947	0.0666855	0.756868	-0.477432	0.0183102	0.0216909	0.919866	0.264611	0.211467	0.065077	0.762567	-0.208171	0.328999	-0.423346	0.0392718	-0.379754	0.0671972	0.375685	0.0704272	-0.134285	0.531587	0.537078	0.00680582	-0.240458	0.257712	-0.470021	0.0204705	-0.115276	0.591694
200052_s_at	ILF2	grey60	0.0756924	0.725195	-0.284994	0.177068	0.119899	0.576813	-0.414309	0.0441324	0.446571	0.0287002	-0.37302	0.072606	-0.264244	0.212125	0.353224	0.0904294	0.392658	0.0576998	0.362905	0.0813443	0.3019	0.151643	-0.190206	0.373338	-0.467377	0.0212894	0.397226	0.0545988	0.330583	0.114613	0.670857	0.000333234	-0.57046	0.00360524	-0.31014	0.140237	0.295866	0.160401
218133_s_at	NIF3L1	grey60	0.0684702	0.75056	-0.225722	0.288898	-0.192474	0.367558	-0.0821129	0.702877	0.256402	0.226509	0.206074	0.334002	-0.353025	0.0906234	0.239862	0.258928	0.130589	0.543045	-0.152795	0.475982	-0.217093	0.308215	-0.181441	0.396159	-0.478967	0.0178869	-0.178875	0.402985	-0.152762	0.476078	0.581841	0.00285872	-0.359869	0.0841153	-0.211925	0.320152	-0.260222	0.219425
202166_s_at	PPP1R2	grey60	-0.0646186	0.764193	-0.0178536	0.934009	-0.08213	0.702818	0.276619	0.190698	-0.0529168	0.806014	0.249531	0.239633	-0.315399	0.133286	-0.106123	0.621633	-0.145362	0.497948	0.0273804	0.898941	-0.270178	0.201657	-0.512289	0.0104861	-0.307384	0.14398	0.303194	0.149809	-0.308421	0.142563	0.666232	0.000379061	-0.217965	0.306228	-0.379722	0.0672224	-0.0136359	0.949576
220096_at	---	grey60	0.0518215	0.809957	-0.201856	0.344207	-0.0372464	0.862818	-0.126439	0.556045	-0.00673167	0.975096	0.0476195	0.825125	-0.201791	0.344366	0.162486	0.448102	0.19707	0.356006	0.0994803	0.643733	0.0440691	0.837988	-0.243883	0.250787	-0.502215	0.0123907	0.336592	0.107778	-0.0781772	0.716531	0.548239	0.00554263	-0.479196	0.0178244	-0.295371	0.161134	0.119197	0.579061
221724_s_at	CLEC4A	grey60	0.0394002	0.854965	-0.256723	0.225909	-0.0830619	0.699598	-0.0930295	0.66548	0.149947	0.484338	-0.0229824	0.915112	-0.379083	0.0677215	0.022528	0.916784	0.2803	0.184622	0.118776	0.580414	0.0893581	0.677976	-0.334974	0.109587	-0.542867	0.0061236	0.311843	0.137958	-0.157431	0.462535	0.671111	0.000330863	-0.593379	0.00223998	-0.214819	0.313433	0.101754	0.636136
210240_s_at	CDKN2D	grey60	-0.0292556	0.892058	-0.130531	0.543225	-0.159376	0.456953	-0.102583	0.633371	0.270121	0.201756	0.0886358	0.680444	-0.37146	0.0739043	-0.0422476	0.844604	-0.158705	0.458875	0.0159874	0.940895	-0.299199	0.15552	-0.248374	0.241891	-0.277333	0.18951	-0.0928174	0.6662	0.067768	0.75304	0.406522	0.0486887	-0.468464	0.0209494	-0.577162	0.00314798	-0.0914108	0.670979
209020_at	OSER1	grey60	0.0288224	0.893648	-0.354386	0.0893007	0.0815779	0.704728	-0.133111	0.535216	0.321697	0.125292	-0.0360292	0.867262	-0.665832	0.000383272	-0.0703973	0.743766	0.472643	0.0196836	0.0795476	0.711767	-0.249829	0.239054	-0.103821	0.629257	-0.370036	0.075106	0.109778	0.609604	-0.157132	0.463397	0.660685	0.000441151	-0.539877	0.00646845	-0.72532	6.06514e-05	-0.291867	0.166398
200631_s_at	SET	grey60	0.0256656	0.905242	-0.32964	0.115712	0.15812	0.460555	0.0195891	0.92761	0.312527	0.13705	0.0211146	0.921989	-0.700842	0.000136524	-0.0352191	0.870221	0.339183	0.104925	0.100336	0.64087	-0.262345	0.215551	-0.355014	0.0886944	-0.48774	0.0156175	0.27911	0.186571	-0.303379	0.149549	0.866489	4.40735e-08	-0.307896	0.14328	-0.677691	0.000274334	-0.28187	0.182071
200883_at	UQCRC2	grey60	0.0207003	0.923515	-0.292528	0.165397	0.162648	0.447644	-0.058898	0.784566	0.410706	0.0461971	-0.173116	0.418544	-0.434231	0.0339891	0.260312	0.219259	0.211466	0.321227	0.241114	0.256376	-0.0447183	0.835633	-0.351834	0.0917933	-0.424574	0.0386453	0.316765	0.131522	-0.0524106	0.807836	0.815582	1.19845e-06	-0.479039	0.0178673	-0.249079	0.240514	0.0570904	0.791033
209463_s_at	TAF12	grey60	-0.00838441	0.968984	-0.104553	0.626829	-0.23261	0.274039	-0.0753277	0.726469	0.23046	0.278625	0.0218526	0.919271	-0.3554	0.0883236	-0.0544648	0.80045	0.289836	0.169503	0.10751	0.617058	-0.103512	0.630282	-0.231243	0.276949	-0.496526	0.0135864	0.152662	0.476371	-0.106877	0.619142	0.742536	3.2526e-05	-0.553317	0.00503672	-0.555548	0.00482704	0.112593	0.600405
200728_at	ACTR2	grey60	0.00111138	0.995888	-0.210068	0.32451	0.0176015	0.934939	0.242981	0.252599	0.0839234	0.696625	0.178426	0.404187	-0.682265	0.000240171	-0.320635	0.126615	0.363916	0.080437	-0.0184759	0.931714	-0.413231	0.0447426	-0.388452	0.0606738	-0.374979	0.070999	0.21372	0.315976	-0.520512	0.00911707	0.802541	2.38115e-06	-0.293357	0.164146	-0.539026	0.00656949	-0.382926	0.0647588
213600_at	SIPA1L3	lightgreen	-0.503453	0.0121424	0.593771	0.00222112	-0.28882	0.171071	0.278091	0.188252	-0.499377	0.0129757	0.315525	0.133122	0.513187	0.0103288	-0.26504	0.2107	-0.342402	0.101461	-0.327028	0.118802	-0.0909079	0.672691	-0.228331	0.283212	0.309559	0.141019	-0.181989	0.39471	-0.11021	0.60819	-0.587483	0.00254016	0.23948	0.25971	0.371541	0.0738369	0.0861193	0.689069
217257_at	SH3BP2	lightgreen	-0.491699	0.0146736	0.567002	0.0038623	-0.236942	0.264946	0.658629	0.000466307	-0.681807	0.000243413	0.403433	0.050594	0.562846	0.00419154	-0.255142	0.22888	-0.724868	6.16127e-05	-0.25051	0.237734	-0.020826	0.923052	0.108789	0.61285	0.49966	0.0129164	-0.000113072	0.999582	-0.345105	0.0986158	-0.352128	0.0915032	0.288331	0.171829	-0.00505502	0.981297	0.13318	0.535002
218489_s_at	ALAD	lightgreen	-0.458666	0.0241766	0.488009	0.0155518	-0.0168558	0.93769	0.484604	0.0164	-0.552212	0.00514333	0.13911	0.516805	0.435762	0.0332937	-0.175454	0.412188	-0.15524	0.468865	-0.101521	0.636912	0.0866915	0.687105	0.0773979	0.719244	0.564875	0.00402795	0.161606	0.450597	-0.270024	0.201925	-0.337903	0.106328	0.255376	0.228439	0.000816088	0.99698	0.192921	0.366426
212597_s_at	HMGXB4	lightgreen	-0.44602	0.0289212	0.435024	0.0336275	-0.242383	0.253804	0.640377	0.000749725	-0.408756	0.0473451	0.456658	0.0248848	0.402994	0.0508698	-0.216211	0.310232	-0.783182	6.04413e-06	-0.207878	0.329695	-0.222066	0.296987	0.0664935	0.757548	0.385045	0.0631679	-0.128042	0.551008	-0.378585	0.0681134	-0.103718	0.629599	-0.173116	0.418543	0.139704	0.514997	0.0249412	0.907905
206015_s_at	FOXJ3	lightgreen	-0.435473	0.0334239	0.617985	0.00129032	-0.130295	0.543961	0.506573	0.0115345	-0.341926	0.101967	0.221889	0.297383	0.512409	0.010465	-0.225245	0.289946	-0.615365	0.00137131	-0.0616649	0.774694	0.103121	0.631582	0.0886698	0.680328	0.358333	0.0855446	0.0946209	0.66009	-0.240968	0.256672	-0.156467	0.465313	0.181203	0.396789	-0.0424521	0.84386	0.323247	0.123378
201998_at	ST6GAL1	lightgreen	-0.397214	0.0546069	0.654018	0.000527284	-0.015443	0.942904	0.415964	0.0432086	-0.456847	0.0248176	0.0292214	0.892184	0.508788	0.0111185	-0.347114	0.0965414	-0.402037	0.0514743	0.00429016	0.984127	0.0798139	0.710842	-0.0564638	0.793278	0.499656	0.0129172	0.122302	0.569144	-0.0900724	0.675538	-0.488543	0.0154221	0.451264	0.0268707	0.110301	0.607891	0.297348	0.158217
207661_s_at	SH3PXD2A	lightgreen	-0.385752	0.0626442	0.405817	0.0491182	-0.224544	0.291491	0.436929	0.0327714	-0.392142	0.0580588	0.36866	0.0762802	0.591346	0.00233985	-0.167536	0.433923	-0.666194	0.000379456	-0.213942	0.31546	-0.114094	0.595526	0.276032	0.19168	0.455674	0.0252381	-0.179378	0.401643	-0.212537	0.318725	-0.349174	0.094447	0.0694879	0.74697	0.188028	0.378937	0.0781753	0.716537
215687_x_at	PLCB1	lightgreen	-0.358351	0.0855278	0.613606	0.00142808	-0.0776528	0.718356	0.392527	0.0577909	-0.426894	0.0374834	0.0808987	0.70708	0.602104	0.0018514	-0.312961	0.136476	-0.40356	0.0505149	-0.0829636	0.699937	0.208873	0.327334	0.371006	0.0742863	0.737714	3.89131e-05	-0.00056796	0.997898	-0.078468	0.715519	-0.516977	0.00968618	0.42167	0.0401396	0.0405754	0.850686	0.335724	0.108746
201188_s_at	ITPR3	lightgreen	-0.351884	0.0917442	0.461852	0.0230861	0.00582789	0.978438	0.154308	0.471572	-0.209746	0.325269	-0.0607368	0.778002	0.576956	0.00316126	-0.11236	0.601165	-0.140873	0.511451	-0.0352423	0.870137	0.3034	0.149519	0.348452	0.0951767	0.702473	0.000129661	-0.0342121	0.873903	0.0818355	0.703836	-0.591978	0.00230843	0.328667	0.116856	0.169462	0.42858	0.339847	0.104204
211071_s_at	MLLT11	lightgreen	-0.3376	0.106662	0.459486	0.0238921	-0.161509	0.450872	0.182516	0.393318	-0.366156	0.0784536	0.0803621	0.70894	0.54745	0.005625	-0.151185	0.480695	-0.513699	0.01024	-0.04868	0.821291	0.0707996	0.74235	0.154036	0.472363	0.321412	0.125646	-0.202008	0.343838	0.142236	0.507332	-0.603444	0.00179712	0.376547	0.0697332	0.157789	0.461504	0.146258	0.495273
206008_at	TGM1	lightgreen	-0.297153	0.158504	0.496193	0.013659	0.0491177	0.81971	0.611745	0.00149035	-0.49525	0.0138671	0.113089	0.598793	0.555157	0.00486324	-0.267829	0.205758	-0.624178	0.00111498	0.0466013	0.82881	0.22065	0.300159	0.249565	0.239566	0.643863	0.00068633	0.274826	0.193708	-0.240939	0.256731	-0.311811	0.138	0.201878	0.344154	0.110738	0.606462	0.321044	0.126104
212947_at	SLC9A8	lightgreen	-0.289993	0.169261	0.313826	0.135338	-0.110465	0.607353	0.251146	0.236504	-0.496317	0.0136319	0.109216	0.611447	0.428619	0.0366373	-0.190587	0.372363	-0.440328	0.031287	-0.429517	0.0362031	-0.0800412	0.710053	0.243233	0.25209	0.522549	0.00880188	-0.284006	0.178639	-0.00202153	0.99252	-0.648776	0.000604858	0.20969	0.325402	-0.0213336	0.921182	-0.284712	0.177516
220334_at	RGS17	lightgreen	-0.28972	0.169682	0.270417	0.201243	0.262127	0.215948	0.471418	0.0200481	-0.187622	0.379987	-0.0480366	0.823617	0.281826	0.182142	-0.180216	0.39941	-0.56518	0.00400384	0.144133	0.501627	0.171479	0.423024	0.291497	0.16696	0.647168	0.000630561	0.253748	0.231521	-0.281662	0.182408	-0.140329	0.513101	-0.149183	0.486593	0.027411	0.898829	0.167514	0.433984
216680_s_at	EPHB4	lightgreen	-0.276219	0.191366	0.243123	0.252312	0.233897	0.271318	0.446751	0.0286281	-0.329592	0.115769	-0.0955052	0.657102	0.232308	0.27468	-0.403215	0.0507307	-0.30627	0.145514	-0.00819923	0.969669	-0.0575189	0.789498	0.278055	0.188312	0.761932	1.51774e-05	0.049106	0.819752	-0.188615	0.377424	-0.451791	0.0266715	0.265182	0.210446	0.0198435	0.926673	-0.126194	0.556817
212510_at	GPD1L	lightgreen	-0.26026	0.219355	0.473654	0.0193869	-0.247862	0.242894	0.368472	0.076442	-0.194116	0.363408	0.136325	0.525313	0.473728	0.0193654	-0.0145088	0.946353	-0.474823	0.0190485	-0.0301364	0.888828	0.190552	0.372452	0.094179	0.661585	0.144049	0.501878	-0.0198726	0.926565	-0.129924	0.54512	-0.0496684	0.817721	0.00970133	0.964115	0.0736644	0.73229	0.312701	0.13682
217580_x_at	---	lightgreen	-0.247575	0.243458	0.417678	0.0422681	-0.0987528	0.646172	0.307673	0.143585	-0.383734	0.0641488	0.127257	0.55347	0.516467	0.00977078	-0.331516	0.113531	-0.345731	0.0979656	-0.133744	0.533258	0.157607	0.46203	0.350362	0.0932544	0.712915	9.24364e-05	-0.1317	0.539589	-0.0553854	0.797144	-0.678958	0.000264474	0.592132	0.00230079	0.289323	0.170293	0.224833	0.290853
205915_x_at	GRIN1	lightgreen	-0.245613	0.247335	0.320299	0.127036	0.114249	0.595023	0.402006	0.051494	-0.384769	0.0633735	0.172652	0.41981	0.291978	0.16623	-0.362213	0.08197	-0.420592	0.0407061	0.0990754	0.64509	-0.239012	0.260672	0.217839	0.306514	0.681096	0.000248528	0.098663	0.646473	-0.224171	0.292314	-0.258158	0.223235	-0.107843	0.61596	0.0314997	0.883831	0.0296074	0.890768
207761_s_at	METTL7A	lightgreen	-0.240208	0.258222	0.311218	0.138792	-0.110141	0.608413	0.373894	0.0718861	-0.507593	0.0113413	0.240429	0.257771	0.405862	0.0490908	-0.217272	0.307805	-0.450796	0.0270488	-0.213767	0.315864	-0.0731609	0.734055	0.130724	0.542624	0.576679	0.00317918	-0.0732533	0.733731	-0.304129	0.148494	-0.391376	0.0585945	-0.0325512	0.87998	0.338833	0.105308	0.00300307	0.988889
219221_at	ZBTB38	lightgreen	-0.238073	0.262604	0.321015	0.126141	-0.234544	0.269956	0.316121	0.132351	-0.462522	0.022862	0.297101	0.15858	0.214493	0.314186	-0.484564	0.0164101	-0.321768	0.125203	-0.35304	0.0906092	-0.245418	0.247722	0.251175	0.236448	0.429626	0.0361502	-0.223831	0.293065	-0.287163	0.173651	-0.390467	0.0592346	-0.00140239	0.994811	-0.187345	0.380702	-0.20648	0.333032
214492_at	SGCD	lightgreen	-0.236985	0.264858	0.396724	0.0549332	0.0624289	0.771974	0.402348	0.0512776	-0.0219417	0.918943	0.131369	0.540618	0.352085	0.0915461	-0.164326	0.442908	-0.576801	0.00317127	-0.13768	0.521166	-0.161447	0.451047	0.286223	0.175126	0.69651	0.00015632	-0.318731	0.129012	-0.148394	0.488925	-0.491334	0.0147584	0.0700549	0.744972	0.307142	0.144312	-0.114025	0.59575
209875_s_at	SPP1	lightgreen	-0.233742	0.271644	0.313039	0.136374	-0.114017	0.595775	0.216074	0.310546	-0.325189	0.121013	0.142181	0.507497	0.267491	0.206354	-0.248372	0.241894	-0.217382	0.307554	-0.226476	0.287248	-0.180933	0.397506	0.146011	0.496009	0.592704	0.00227272	-0.249885	0.238945	-0.0235334	0.913084	-0.524124	0.0085644	0.142457	0.506666	-0.0497273	0.817509	-0.127353	0.55317
201169_s_at	BHLHE40	lightgreen	-0.230001	0.27961	0.343439	0.100361	0.146566	0.494355	0.350383	0.0932337	-0.335378	0.109133	-0.00833643	0.969161	0.407991	0.047802	-0.156049	0.466522	-0.285052	0.176976	0.0508218	0.81356	0.129507	0.54642	0.293486	0.163952	0.799852	2.72621e-06	0.116335	0.588272	-0.0831749	0.699208	-0.464263	0.0222874	0.278863	0.186978	0.0626903	0.771044	0.202962	0.341515
216830_at	HERC2 /// HERC2P10	lightgreen	-0.213124	0.317357	0.325289	0.120891	0.169261	0.429136	0.463738	0.0224596	-0.243964	0.250623	0.0180452	0.933303	0.287892	0.172513	-0.115319	0.591556	-0.576888	0.00316565	-0.195044	0.361074	0.121949	0.570266	0.112225	0.601606	0.736081	4.13132e-05	0.0382662	0.859098	-0.232542	0.274183	-0.421642	0.0401546	0.324735	0.121562	0.105071	0.625112	0.038567	0.858002
213621_s_at	GUK1	lightgreen	-0.203296	0.340703	0.274102	0.194932	-0.297736	0.157649	0.244644	0.249265	-0.277163	0.189793	0.373126	0.0725183	0.370116	0.075038	-0.299477	0.155118	-0.303991	0.148688	-0.191054	0.371172	-0.0799087	0.710513	0.468932	0.0208044	0.360269	0.0837466	-0.195621	0.359626	-0.226661	0.286844	-0.224099	0.292472	-0.0733959	0.733231	0.00222953	0.991751	0.193997	0.363707
204409_s_at	EIF1AY	lightgreen	-0.200105	0.348497	0.427163	0.0373504	0.144573	0.500307	0.169176	0.429372	-0.0371528	0.86316	-0.210851	0.322668	0.512112	0.0105173	-0.203282	0.340739	-0.323184	0.123456	0.310045	0.140364	0.408063	0.0477587	0.447853	0.028191	0.664975	0.000392429	0.117986	0.582952	0.0997179	0.642937	-0.417067	0.0426015	0.21405	0.31521	0.151006	0.481221	0.463984	0.0223788
204216_s_at	ZC3H14	lightgreen	-0.194945	0.361322	0.360637	0.0834083	0.292491	0.165453	0.338263	0.105933	-0.079015	0.713617	-0.224616	0.29133	0.37922	0.0676147	-0.126404	0.556154	-0.387543	0.0613318	0.271987	0.198538	0.261904	0.216353	0.279051	0.186669	0.679939	0.000257051	0.221209	0.298905	0.0385813	0.857949	-0.34584	0.0978531	0.429557	0.0361838	0.0826214	0.701119	0.352777	0.090866
211303_x_at	FOLH1B	lightgreen	-0.172848	0.419273	0.249324	0.240035	0.191559	0.369885	0.311837	0.137966	-0.137239	0.522514	-0.00510692	0.981105	0.352338	0.0912966	-0.34307	0.100751	-0.174826	0.413888	0.176683	0.40887	0.176962	0.408117	0.548466	0.00551912	0.704634	0.000121031	0.160667	0.453269	-0.164721	0.441797	-0.2406	0.257422	0.35759	0.0862425	0.0305944	0.887149	0.273443	0.196051
208111_at	AVPR2	lightgreen	-0.159731	0.455939	0.422514	0.0397006	-0.220871	0.299662	0.381549	0.0658092	-0.624808	0.00109835	0.419101	0.0414993	0.37638	0.0698669	-0.445954	0.028948	-0.39366	0.057008	-0.119258	0.578867	-0.271577	0.199242	0.0847506	0.693776	0.45895	0.0240779	-0.0226586	0.916303	-0.210331	0.323891	-0.373644	0.0720912	0.147206	0.492451	0.0920135	0.66893	0.0583091	0.786671
212427_at	KIAA0368	lightgreen	0.159302	0.457166	0.0732214	0.733843	0.348284	0.0953474	0.0104741	0.961259	-0.109173	0.61159	-0.326842	0.119024	0.311506	0.138406	-0.0280282	0.896563	0.0531349	0.80523	0.167919	0.432857	0.318176	0.129716	0.457587	0.0245552	0.636807	0.000819825	0.0662821	0.758296	0.111237	0.604829	-0.524255	0.00854495	0.651171	0.000568278	0.253361	0.232258	0.103652	0.629818
214651_s_at	HOXA10-HOXA9 /// HOXA9	lightgreen	-0.156468	0.46531	0.245134	0.248288	0.243129	0.2523	0.356306	0.0874587	-0.181072	0.397139	0.0568205	0.791999	0.247548	0.243511	-0.16827	0.431882	-0.291986	0.166218	-0.0291869	0.89231	-0.0128268	0.952565	0.273378	0.19616	0.78606	5.29444e-06	0.0571637	0.79077	-0.127255	0.553478	-0.431126	0.0354349	0.271794	0.19887	0.12421	0.563084	0.0255215	0.905772
204146_at	RAD51AP1	lightgreen	-0.140818	0.511618	0.11528	0.591682	0.158393	0.459769	0.275814	0.192046	-0.0432721	0.840882	-0.00167986	0.993784	0.061618	0.774861	-0.360604	0.0834383	-0.216001	0.310713	0.101888	0.635689	-0.165114	0.440692	0.259529	0.220698	0.584907	0.0026816	-0.0237847	0.912159	-0.217838	0.306515	-0.201813	0.344313	-0.135708	0.527208	0.0357401	0.868318	-0.101632	0.636542
215701_at	---	lightgreen	-0.122921	0.567175	0.224219	0.292208	0.374073	0.071739	0.321919	0.125017	-0.130422	0.543567	-0.108611	0.613434	0.470001	0.0204765	0.0580358	0.787649	-0.667051	0.000370572	0.0968207	0.652666	0.225612	0.28914	0.413338	0.0446813	0.832863	4.42355e-07	0.0918492	0.669488	0.0215998	0.920202	-0.549296	0.00543402	0.288322	0.171844	0.237034	0.264755	0.104322	0.627593
215834_x_at	SCARB1	lightgreen	0.117507	0.584494	0.0894491	0.677665	0.222509	0.296001	0.355952	0.0877961	-0.236434	0.266003	0.0592682	0.783243	0.135799	0.526929	-0.262236	0.215749	-0.131088	0.541492	0.0792726	0.712722	0.213402	0.316711	0.28009	0.184964	0.410043	0.0465847	0.300406	0.153779	-0.393638	0.0570233	-0.0997116	0.642959	0.29467	0.162179	0.371556	0.073824	0.141071	0.510851
211925_s_at	PLCB1	lightgreen	-0.0976293	0.649945	0.300524	0.153609	-0.0282741	0.89566	0.23313	0.272938	-0.238639	0.261439	0.0336794	0.875851	0.431971	0.0350366	-0.39682	0.0548692	-0.159431	0.456796	0.115208	0.591917	0.0939859	0.662239	0.4041	0.0501779	0.609068	0.00158397	-0.0399586	0.852931	-0.161329	0.451383	-0.392709	0.0576642	0.149099	0.48684	0.50839	0.0111922	0.223028	0.294847
209152_s_at	TCF3	lightgreen	-0.0888191	0.679818	0.292206	0.165884	-0.00906852	0.966454	0.464072	0.0223499	-0.614422	0.00140149	0.0667425	0.756667	0.360463	0.083568	-0.506531	0.0115426	-0.275286	0.192932	-0.116247	0.588555	0.0250521	0.907497	0.274293	0.194608	0.692636	0.000176099	0.0299569	0.889486	-0.301909	0.151629	-0.531357	0.00754116	0.312968	0.136467	0.280212	0.184765	-0.0477042	0.824819
216027_at	TMX4	lightgreen	-0.0504331	0.814962	0.260719	0.218514	0.257424	0.2246	0.269932	0.202085	-0.148915	0.487385	0.0204764	0.92434	0.39186	0.0582551	-0.0150159	0.944481	-0.334533	0.110085	0.134367	0.531336	0.189307	0.375642	0.488546	0.0154213	0.644551	0.000674382	0.170656	0.425286	-0.0474615	0.825697	-0.313664	0.135551	0.178312	0.404491	0.138399	0.518971	0.275276	0.19295
37117_at	ARHGAP8 /// PRR5-ARHGAP8	lightgreen	-0.0417627	0.846367	0.0453064	0.833501	0.430955	0.0355159	0.274611	0.19407	-0.133168	0.535039	-0.062745	0.77085	0.184085	0.389194	-0.0423713	0.844154	-0.438149	0.032232	0.114286	0.594903	-0.125299	0.559642	0.206221	0.333652	0.667465	0.00036634	0.000173756	0.999357	-0.0588727	0.784656	-0.408321	0.0476048	0.160757	0.453012	0.33419	0.110473	-0.268236	0.205044
219949_at	LRRC2	lightgreen	-0.0396642	0.854003	0.248591	0.241465	0.38439	0.0636565	0.0559544	0.795103	-0.0360318	0.867252	-0.312377	0.137248	0.530055	0.00771741	0.00757309	0.971984	-0.347354	0.0962949	0.399257	0.0532627	0.380295	0.0667766	0.624375	0.00110975	0.781857	6.41999e-06	0.114668	0.593664	0.174035	0.416039	-0.547803	0.00558804	0.347318	0.0963324	0.217364	0.307594	0.338181	0.106022
207850_at	CXCL3	lightgreen	0.038887	0.856835	0.269042	0.203634	0.229344	0.281024	0.170016	0.427049	-0.380244	0.0668162	-0.204078	0.338809	0.44265	0.0303038	-0.199924	0.348942	-0.256491	0.226344	0.20011	0.348484	0.388595	0.0605707	0.542656	0.00614741	0.679938	0.000257052	0.193873	0.364019	0.00213289	0.992108	-0.528304	0.00795979	0.337542	0.106726	0.0122929	0.954537	0.210406	0.323715
215229_at	LOC100129973	lightgreen	-0.0366146	0.865124	0.140316	0.513139	0.506905	0.0114713	0.255841	0.227563	-0.135212	0.528731	-0.160837	0.452784	0.307934	0.143228	0.00598046	0.977874	-0.489773	0.0151267	0.359345	0.0846014	0.262093	0.216009	0.261874	0.216407	0.756548	1.88842e-05	0.383758	0.0641309	-8.17746e-05	0.999697	-0.331377	0.113691	0.0793424	0.712479	0.205577	0.335197	0.220026	0.301562
213933_at	PTGER3	lightgreen	0.018607	0.931231	0.270504	0.201094	0.262853	0.21463	0.151927	0.478519	-0.215382	0.312135	-0.190996	0.371319	0.582727	0.00280651	-0.0354313	0.869446	-0.46459	0.0221809	0.165841	0.438655	0.358578	0.0853156	0.35659	0.0871882	0.679885	0.000257451	0.0925172	0.667218	0.1577	0.46176	-0.642969	0.000702137	0.539622	0.0064985	0.482703	0.0168897	0.233907	0.271296
205695_at	SDS	lightgreen	0.00952747	0.964758	0.219174	0.303484	0.172348	0.420643	0.410353	0.0464035	-0.399594	0.0530429	0.175522	0.412004	0.212909	0.317859	-0.218446	0.305133	-0.0874774	0.68441	-0.0336699	0.875886	-0.0368753	0.864172	0.340741	0.103237	0.547226	0.00564848	0.173789	0.416708	-0.392426	0.0578609	-0.176328	0.409825	0.216441	0.309704	0.190429	0.372767	-0.0516306	0.810645
214933_at	CACNA1A	lightgreen	0.00832373	0.969208	0.150099	0.48389	0.0714309	0.74013	-0.00710293	0.973723	-0.106259	0.621185	-0.127243	0.553516	0.419845	0.0411019	-0.103615	0.62994	-0.028129	0.896193	-0.0516243	0.810668	0.19742	0.355138	0.541411	0.0062895	0.658382	0.000469414	-0.154856	0.469977	0.0991955	0.644687	-0.517182	0.0096524	0.345177	0.0985414	0.232442	0.274396	0.0696382	0.74644
209900_s_at	SLC16A1	lightgreen	-0.00441129	0.983679	0.123892	0.564091	0.00651738	0.975888	0.447855	0.02819	-0.371963	0.0734837	0.341573	0.102345	0.071007	0.74162	-0.327998	0.117648	0.0585804	0.785701	-0.299922	0.154476	-0.320041	0.127359	0.347697	0.0959451	0.447566	0.0283044	-0.104435	0.627221	-0.564166	0.00408451	-0.133139	0.535127	0.225972	0.288352	0.14262	0.506174	-0.310256	0.14008
207582_at	PIN1P1	lightyellow	-0.365015	0.0794587	0.441086	0.0309633	-0.214198	0.314867	0.391196	0.0587204	-0.279246	0.186349	0.218906	0.30409	0.492612	0.0144625	-0.206156	0.333808	-0.573504	0.00339104	-0.13136	0.540645	0.0558959	0.795313	0.021842	0.91931	0.37371	0.0720369	-0.103084	0.631706	-0.208443	0.328353	-0.291955	0.166264	-0.0503445	0.815282	0.440428	0.0312442	0.224799	0.290928
205889_s_at	JAKMIP2	lightyellow	-0.345478	0.0982288	0.213036	0.317562	-0.0706664	0.742819	0.363291	0.0809967	-0.23321	0.272767	0.115697	0.590332	-0.035163	0.870426	-0.443216	0.030068	0.0587221	0.785195	-0.110155	0.608369	-0.141397	0.509866	0.0765088	0.722344	0.367262	0.0774882	0.0817509	0.704129	-0.427892	0.0369917	0.0735325	0.732752	-0.349436	0.0941828	-0.275053	0.193325	-0.0879838	0.682675
220835_s_at	ZNF407	lightyellow	0.324791	0.121495	-0.134236	0.53174	0.368463	0.0764496	0.0373725	0.862358	-0.0693302	0.747526	-0.115134	0.592156	0.178715	0.403415	0.36639	0.0782485	-0.0698599	0.745659	0.290108	0.169085	0.250408	0.237931	0.0482476	0.822854	0.0935733	0.663636	0.337381	0.106903	0.0883555	0.681403	-0.130846	0.542244	0.154553	0.47086	0.726824	5.75433e-05	0.232602	0.274056
205935_at	FOXF1	lightyellow	0.302256	0.151137	-0.141948	0.508203	0.426775	0.037542	-0.0860898	0.68917	0.147203	0.49246	-0.338085	0.106128	0.196434	0.357594	0.308467	0.142501	-0.138447	0.518824	0.443036	0.0301431	0.297121	0.15855	0.124121	0.563367	0.197497	0.354945	0.206477	0.333039	0.228749	0.282308	-0.219162	0.303513	0.0611441	0.77655	0.783902	5.84825e-06	0.204157	0.338618
210973_s_at	FGFR1	lightyellow	0.287803	0.172651	-0.127606	0.552376	0.161096	0.452046	-0.0884446	0.681098	0.00420293	0.984449	-0.0610488	0.776889	0.208561	0.328072	0.244914	0.248726	0.0464952	0.829194	0.131153	0.54129	0.0338493	0.87523	0.0538332	0.802719	0.00923832	0.965827	-0.0307415	0.88661	0.148098	0.489804	-0.23596	0.266991	0.0546381	0.799827	0.896099	3.22394e-09	0.00848921	0.968596
201076_at	SNU13	lightyellow	-0.279712	0.185583	0.0472766	0.826366	-0.139749	0.514859	-0.359313	0.0846309	0.232292	0.274715	-0.118068	0.582688	0.3289	0.116582	0.302269	0.151118	-0.0862544	0.688605	0.00906008	0.966486	0.0716918	0.739213	-0.0696537	0.746385	0.0257888	0.904789	-0.332364	0.112554	0.490618	0.0149264	-0.354279	0.0894037	-0.364619	0.0798102	0.502743	0.0122842	0.156568	0.465022
200835_s_at	MAP4	lightyellow	0.273067	0.196691	-0.0551279	0.798069	0.074535	0.729241	-0.074334	0.729945	0.0237742	0.912198	-0.0193	0.928676	0.208181	0.328976	0.0214087	0.920906	0.165293	0.440192	0.0542022	0.801393	0.086156	0.688943	0.199706	0.349479	0.0407634	0.850001	-0.087946	0.682805	0.10006	0.641792	-0.259439	0.220865	0.176113	0.410406	0.812487	1.41724e-06	-0.0108548	0.959852
211389_x_at	KIR3DS1	lightyellow	0.2425	0.253567	0.0916018	0.670329	0.0879396	0.682827	0.137154	0.522772	-0.114311	0.594822	0.0542097	0.801366	0.294193	0.162892	-0.0020625	0.992369	-0.197063	0.356026	0.134197	0.531861	0.000816613	0.996978	0.155791	0.46727	0.263839	0.212853	-0.0480257	0.823656	-0.0406138	0.850546	-0.3176	0.130451	0.194114	0.363411	0.864351	5.19447e-08	0.146984	0.49311
204442_x_at	LTBP4	lightyellow	0.224499	0.29159	0.0697236	0.746139	-0.0471541	0.826809	-0.0711305	0.741186	0.0853821	0.691602	0.0300438	0.889167	0.38263	0.0649838	0.0643461	0.76516	-0.139595	0.515328	0.152762	0.476078	0.13413	0.532067	0.307417	0.143936	0.147579	0.491343	-0.160189	0.454629	0.136384	0.525133	-0.30233	0.151031	0.0661358	0.758815	0.836565	3.52119e-07	0.325013	0.121226
209136_s_at	USP10	lightyellow	-0.206814	0.332233	0.122427	0.568745	-0.0556144	0.796323	0.02166	0.91998	-0.126702	0.555217	0.0417942	0.846252	0.0769092	0.720948	-0.134111	0.532126	0.341829	0.102071	0.0305376	0.887357	-0.180144	0.399601	-0.299578	0.154972	-0.109482	0.610574	0.0582054	0.787042	0.109047	0.612002	0.0465706	0.828921	-0.126746	0.555079	0.275814	0.192046	-0.106524	0.620309
213588_x_at	RPL14	lightyellow	-0.205557	0.335244	0.0464923	0.829204	-0.0673733	0.754436	-0.257609	0.224254	0.21888	0.304151	-0.0659504	0.759471	0.283129	0.180042	0.37962	0.0673018	-0.368869	0.0761011	-0.0421888	0.844817	-0.0406624	0.850369	-0.150257	0.483426	-0.0194068	0.928282	-0.423671	0.0391055	0.515184	0.00998598	-0.460888	0.0234117	-0.134535	0.530818	0.527427	0.00808368	-0.0126347	0.953275
222052_at	C19orf54	lightyellow	0.203198	0.340942	0.0220712	0.918466	0.0117473	0.956553	-0.200809	0.34677	0.00764907	0.971703	-0.016883	0.93759	0.27769	0.188917	0.124631	0.561753	0.3788	0.0679443	-0.0867873	0.686776	0.201419	0.345275	0.363068	0.0811975	0.038115	0.85965	-0.157062	0.463597	0.169204	0.429293	-0.388313	0.0607737	0.302838	0.150312	0.590522	0.00238143	0.0747265	0.728572
209382_at	POLR3C	lightyellow	-0.201439	0.345225	0.340383	0.103623	-0.465671	0.0218317	-0.20518	0.33615	0.0933141	0.664515	0.049929	0.816781	0.295927	0.160311	-0.0183748	0.932087	0.123939	0.563945	-0.317363	0.130754	-0.012885	0.95235	-0.00964092	0.964338	-0.166632	0.436444	-0.47645	0.0185853	0.146429	0.494762	-0.201444	0.345215	0.0918966	0.669327	0.0252035	0.906941	0.0860551	0.689289
205934_at	PLCL1	lightyellow	0.19383	0.364128	-0.119279	0.5788	-0.0147713	0.945384	0.273581	0.195816	-0.347132	0.0965228	0.394493	0.056438	-0.106973	0.618827	-0.294771	0.162027	-0.16698	0.435474	-0.0603129	0.779513	-0.19211	0.368482	0.194452	0.362562	0.148324	0.489135	0.144334	0.501025	-0.398406	0.0538195	0.0445536	0.83623	0.0462695	0.830011	0.0320801	0.881705	-0.0248532	0.908229
210776_x_at	TCF3	lightyellow	0.172117	0.421273	0.0805125	0.708418	-0.128875	0.548397	0.0185733	0.931355	-0.247757	0.2431	0.163447	0.445385	0.354043	0.0896326	-0.0407778	0.849949	-0.0749205	0.727893	-0.294352	0.162653	0.0789899	0.713704	0.265198	0.210419	0.249948	0.238823	-0.221476	0.298305	0.0475218	0.825478	-0.47161	0.0199907	0.379872	0.0671054	0.604493	0.00175562	-0.034304	0.873567
214211_at	FTH1	lightyellow	-0.167098	0.435143	0.184753	0.387446	-0.0919887	0.669014	0.160871	0.452686	-0.245454	0.247651	0.16577	0.438855	0.21526	0.312416	0.299683	0.154821	-0.257066	0.225268	-0.413986	0.0443144	-0.203655	0.339833	-0.225247	0.289942	0.101979	0.635385	-0.299507	0.155074	0.119489	0.578125	-0.417102	0.0425826	0.0604468	0.779036	0.249068	0.240535	-0.338519	0.105651
216173_at	---	lightyellow	-0.151352	0.480207	0.29969	0.15481	-0.313593	0.135644	0.0918049	0.669639	-0.379289	0.0675605	0.36149	0.0826274	0.481418	0.0172273	-0.271803	0.198854	-0.284657	0.177602	-0.3078	0.143411	-0.27169	0.199048	0.133971	0.532556	0.280748	0.183892	-0.432204	0.0349274	-0.070214	0.744412	-0.63422	0.00087407	0.0389882	0.856466	0.626588	0.0010525	-0.0681702	0.75162
202976_s_at	RHOBTB3	lightyellow	-0.142139	0.507624	0.0339536	0.874848	-0.0531903	0.80503	0.274761	0.193817	-0.152762	0.476077	0.106747	0.619573	0.0866962	0.687088	-0.0689038	0.74903	-0.433432	0.0343567	0.0543767	0.800766	-0.0312723	0.884664	-0.173081	0.418639	0.137351	0.522171	0.10428	0.627734	-0.212747	0.318235	0.0714288	0.740137	-0.148096	0.48981	0.127108	0.553939	0.128775	0.548709
214012_at	ERAP1	lightyellow	0.136545	0.52464	-0.166488	0.436846	0.067898	0.752581	0.197072	0.356001	0.0134199	0.950374	0.182885	0.392348	-0.19693	0.356355	-0.208509	0.328195	-0.263692	0.213117	0.0140359	0.948099	0.0548236	0.799161	0.295599	0.160796	0.0955344	0.657003	0.192147	0.368389	-0.326733	0.119154	0.233475	0.272208	0.114767	0.593344	-0.241313	0.25597	0.145949	0.496194
211076_x_at	ATN1	lightyellow	0.136233	0.525596	0.0688365	0.749268	-0.0922311	0.66819	-0.0585687	0.785743	0.0304776	0.887577	-0.0729984	0.734625	0.240999	0.256609	-0.0913244	0.671273	0.0678069	0.752903	0.172043	0.421477	0.250532	0.23769	0.0535972	0.803567	0.0134063	0.950425	0.0234889	0.913247	0.0810069	0.706705	-0.189153	0.37604	0.0793845	0.712333	0.740263	3.5412e-05	0.405507	0.0493081
211123_at	SLC5A5	lightyellow	-0.133097	0.535258	0.270775	0.200625	0.021558	0.920356	0.103235	0.631204	-0.192078	0.368565	-0.0203525	0.924797	0.589477	0.002435	0.02802	0.896593	-0.387688	0.0612265	-0.0472998	0.826282	0.0805136	0.708414	0.17174	0.422307	0.528785	0.00789267	-0.227621	0.284754	0.229035	0.281691	-0.714231	8.84851e-05	0.100856	0.639131	0.861719	6.33546e-08	0.0935424	0.663741
201028_s_at	CD99	lightyellow	-0.106274	0.621134	0.246718	0.245148	-0.0808439	0.70727	0.0142091	0.94746	-0.184412	0.388339	-0.164182	0.443314	0.0973758	0.650798	-0.437017	0.0327322	0.100315	0.64094	0.181614	0.395701	0.112835	0.59962	0.0104902	0.961199	0.249731	0.239244	0.224917	0.290668	-0.0172217	0.93634	-0.0150965	0.944183	-0.109717	0.609806	-0.239611	0.259443	0.308753	0.142112
206086_x_at	HFE	lightyellow	0.104253	0.627824	0.122298	0.569157	0.0919732	0.669067	0.250388	0.23797	0.132305	0.537713	-0.0377161	0.861105	-0.0467222	0.828372	-0.217766	0.30668	-0.0296427	0.890639	0.0490158	0.820078	-0.100206	0.641306	0.170997	0.424348	0.276291	0.191246	-0.111345	0.604478	-0.117389	0.584874	-0.0495081	0.8183	0.04935	0.818871	0.191002	0.371303	-0.150928	0.481451
221877_at	IRGQ	lightyellow	-0.0912758	0.671439	0.117688	0.583909	-0.104757	0.626153	-0.270817	0.200553	0.358354	0.0855249	-0.142102	0.507737	0.208722	0.32769	0.329775	0.115555	-0.00363226	0.986561	-0.067259	0.75484	0.21369	0.316045	0.0673046	0.754678	-0.109988	0.608918	-0.221641	0.297937	0.449189	0.0276677	-0.186445	0.383037	0.216369	0.309871	0.00290333	0.989258	0.229342	0.281028
205160_at	PEX11A	lightyellow	-0.0876097	0.683956	0.199693	0.349511	-0.0360023	0.86736	0.160892	0.452627	-0.0704333	0.743639	-0.0625309	0.771611	0.277322	0.189527	-0.0902134	0.675058	-0.00618221	0.977128	0.0385784	0.85796	0.0414226	0.847603	0.151417	0.480014	0.130144	0.544434	-0.135294	0.528481	-0.011284	0.958265	-0.269876	0.202182	0.0686172	0.750041	0.459516	0.0238818	-0.016825	0.937804
208536_s_at	BCL2L11	lightyellow	0.0854877	0.691239	0.330442	0.114777	0.08832	0.681525	0.449634	0.0274953	-0.294552	0.162355	0.0530407	0.805569	0.406305	0.0488206	-0.122346	0.569003	-0.434499	0.0338666	0.117544	0.584375	0.0773153	0.719532	0.0313458	0.884395	0.420469	0.040771	0.118187	0.582306	-0.224637	0.291285	-0.312002	0.137746	0.269301	0.203182	0.657933	0.000475101	0.174527	0.4147
202975_s_at	RHOBTB3	lightyellow	-0.0842964	0.69534	0.0796349	0.711463	-0.109411	0.610808	0.0755745	0.725607	-0.195815	0.359139	0.10466	0.626472	0.259487	0.220776	-0.232991	0.273232	-0.319151	0.128481	-0.042233	0.844657	-0.0415742	0.847052	0.0388419	0.856999	0.230108	0.27938	-0.177415	0.406899	-0.094547	0.66034	-0.40241	0.051238	0.0789469	0.713853	0.474598	0.0191134	0.0582865	0.786752
219717_at	DCAF16	lightyellow	0.0830225	0.699734	0.0887424	0.68008	-0.285742	0.175884	0.163797	0.444397	-0.193248	0.365598	0.248751	0.241154	0.155397	0.468409	-0.336055	0.108376	-0.204595	0.337559	-0.384412	0.0636402	-0.256195	0.226899	0.133696	0.533407	0.182942	0.392196	-0.472194	0.0198168	-0.0947532	0.659642	-0.506369	0.0115734	0.0949237	0.659066	0.570604	0.00359484	-0.236651	0.265551
214732_at	SP1	lightyellow	0.0739047	0.731448	-0.132814	0.536134	0.328218	0.117387	-0.320608	0.126648	0.277923	0.18853	-0.361463	0.0826518	0.0514956	0.811131	0.323337	0.123268	-0.00924897	0.965787	0.189968	0.373947	0.181572	0.395814	-0.0418679	0.845984	0.131227	0.54106	-0.0780474	0.716982	0.518629	0.00941664	-0.430725	0.0356252	0.382222	0.0652945	0.381089	0.0661626	0.0364781	0.865622
204091_at	PDE6D	lightyellow	-0.0720274	0.738034	0.0723775	0.736804	0.241297	0.256004	-0.0604386	0.779065	0.194528	0.362371	-0.173439	0.417662	0.288439	0.171663	0.485732	0.0161148	-0.184453	0.38823	0.139714	0.514966	0.269732	0.202433	-0.0586189	0.785564	0.0900374	0.675658	0.143216	0.504381	0.39197	0.0581782	-0.129716	0.545767	0.379934	0.067057	0.277494	0.189241	0.305193	0.147007
208998_at	UCP2	lightyellow	0.0651084	0.762455	-0.0318639	0.882497	0.0819177	0.703552	-0.198141	0.353346	0.0182662	0.932488	-0.180075	0.399786	0.258674	0.222278	0.351553	0.0920707	0.0249076	0.908029	-0.0865576	0.687564	0.18774	0.37968	0.0589014	0.784554	0.08959	0.677184	-0.206585	0.332779	0.251067	0.236657	-0.526494	0.00821714	0.195727	0.359361	0.628715	0.000999882	0.00454899	0.983169
206461_x_at	MT1H	lightyellow	0.0498074	0.81722	0.146036	0.495935	-0.0829563	0.699962	-0.0769744	0.72072	0.0680348	0.752098	0.0611031	0.776696	0.369143	0.075866	0.423138	0.0393787	-0.0513006	0.811834	-0.146745	0.493822	0.0372326	0.862869	-0.0440664	0.837998	-0.0641366	0.765904	-0.286972	0.17395	0.231668	0.276043	-0.306894	0.144654	0.164622	0.442076	0.746492	2.79954e-05	0.0273741	0.898964
204716_at	CCDC6	lightyellow	-0.0371836	0.863047	0.340858	0.103112	-0.173391	0.417791	0.427779	0.0370475	-0.545318	0.00585256	0.26973	0.202436	0.404454	0.0499581	-0.307516	0.143799	-0.311617	0.138259	-0.121408	0.571992	-0.13397	0.532559	-0.00819377	0.969689	0.322482	0.124321	-0.0968573	0.652543	-0.266175	0.208681	-0.38948	0.0599363	0.291599	0.166805	0.735297	4.25108e-05	0.0245704	0.909269
217853_at	TNS3	lightyellow	-0.0364814	0.86561	0.350248	0.093369	0.0254235	0.906132	0.0931245	0.665158	-0.199431	0.350156	-0.0246342	0.909034	0.651004	0.000570764	0.0859968	0.68949	-0.329985	0.115309	0.0875687	0.684097	0.201813	0.344312	0.230213	0.279155	0.423393	0.0392478	-0.126133	0.55701	0.119382	0.578468	-0.58393	0.00273699	0.300122	0.154188	0.866609	4.36639e-08	0.298352	0.156751
203257_s_at	C11orf49	lightyellow	-0.0261881	0.903321	0.0187896	0.930558	-0.0307951	0.886413	-0.114073	0.595596	0.28726	0.173499	0.10393	0.628894	0.13569	0.527261	0.36421	0.080174	-0.186068	0.384016	-0.173725	0.416883	-0.195801	0.359174	0.0919987	0.66898	0.100856	0.639132	-0.420257	0.0408831	0.32722	0.118572	-0.264724	0.211266	-0.0963135	0.654375	0.317136	0.131045	-0.137061	0.523057
51176_at	MED27	lightyellow	0.0250643	0.907453	0.0587424	0.785122	-0.148247	0.489363	-0.257167	0.22508	0.281637	0.182449	-0.0199615	0.926238	0.283736	0.179072	0.448202	0.0280535	-0.198327	0.352886	-0.0640592	0.766179	0.0372022	0.86298	-0.0753679	0.726329	-0.115896	0.58969	-0.41028	0.0464458	0.429157	0.0363763	-0.327139	0.118669	0.0194623	0.928077	0.612865	0.00145259	0.166039	0.438101
211456_x_at	MT1HL1	lightyellow	0.0245159	0.909469	0.187232	0.380995	-0.086674	0.687164	-0.146882	0.493414	0.141614	0.50921	0.0177397	0.934429	0.461645	0.0231556	0.413772	0.0444357	-0.12356	0.565145	-0.113406	0.597761	0.120457	0.575029	0.098539	0.646889	0.0212164	0.921614	-0.34912	0.0945016	0.346481	0.0971917	-0.412107	0.0453855	0.228739	0.28233	0.666661	0.000374591	0.0855634	0.690979
214757_at	PMS2P2	lightyellow	-0.0186554	0.931052	0.142236	0.507332	-0.142835	0.505529	0.276648	0.190651	-0.0436302	0.839581	0.261097	0.217822	0.0717093	0.739151	-0.251547	0.235733	-0.0995855	0.643381	-0.166718	0.436205	-0.321101	0.126033	-0.100286	0.641036	0.0535456	0.803753	-0.301943	0.151581	-0.159193	0.457477	-0.186846	0.381994	0.00761044	0.971846	0.691332	0.000183229	-0.239952	0.258745
212924_s_at	LSM4	lightyellow	0.0163647	0.939502	0.248237	0.242159	-0.162112	0.449163	0.133125	0.535172	-0.265024	0.210729	0.186237	0.383577	0.489358	0.0152258	-0.0774659	0.719007	-0.174544	0.414656	-0.122531	0.568414	-0.00460269	0.982971	0.162233	0.448818	0.261199	0.217636	-0.234863	0.269285	0.0198678	0.926583	-0.503367	0.0121594	0.139015	0.517092	0.940557	8.55857e-12	0.107419	0.617357
205674_x_at	FXYD2	lightyellow	-0.0103333	0.961779	0.204912	0.336797	-0.115093	0.592286	0.230078	0.279443	-0.28825	0.171956	0.253017	0.232913	0.484966	0.0163082	-0.0501879	0.815846	-0.270563	0.200991	-0.150901	0.481532	-0.0369517	0.863893	0.2437	0.251154	0.270879	0.200444	-0.242269	0.254034	-0.0598598	0.781131	-0.486786	0.0158522	0.134802	0.529995	0.87984	1.47546e-08	0.0123721	0.954245
204213_at	PIGR	lightyellow	0.00786392	0.970908	0.221981	0.297177	-0.0749814	0.72768	0.105104	0.625003	-0.18304	0.391939	-0.06351	0.768129	0.443738	0.0298518	-0.0374887	0.861934	-0.364458	0.0799534	0.0693558	0.747436	0.404856	0.0497092	0.169589	0.428231	0.284953	0.177132	0.00959373	0.964513	0.0215739	0.920297	-0.43535	0.03348	0.185513	0.38546	0.643886	0.000685929	0.401395	0.051883
219463_at	LAMP5	lightyellow	-0.00406963	0.984943	0.0663843	0.757935	0.0145109	0.946345	-0.0885343	0.680791	-0.208452	0.328332	-0.0940524	0.662014	0.512979	0.0103651	0.00252575	0.990655	-0.0650135	0.762792	-0.0405275	0.85086	0.267189	0.206886	0.426049	0.0379031	0.276614	0.190706	-0.0924744	0.667364	0.159087	0.457779	-0.533967	0.00719786	0.0922858	0.668005	0.607473	0.0016421	0.139059	0.516959
203381_s_at	APOE	magenta	0.490741	0.0148975	-0.31133	0.138642	0.229111	0.281526	-0.192406	0.367732	0.224938	0.290622	-0.118642	0.580844	-0.167956	0.432755	0.221147	0.299043	0.344406	0.0993463	0.0920449	0.668823	0.334738	0.109854	0.698194	0.000148346	-0.0172762	0.936139	0.070578	0.74313	-0.0771066	0.72026	0.161282	0.451517	0.209981	0.324714	-0.173871	0.416486	0.0248703	0.908166
221682_s_at	PCDHGB6	magenta	0.48323	0.0167527	-0.50662	0.0115256	0.694554	0.000166051	-0.350192	0.0934246	0.344296	0.0994612	-0.612195	0.00147507	-0.164143	0.443422	0.533879	0.00720913	0.117325	0.585079	0.491664	0.0146817	0.512137	0.010513	0.192299	0.368004	-0.0135678	0.949828	0.582108	0.00284291	0.44125	0.0308936	0.149333	0.486149	-0.038151	0.859518	-0.147773	0.490766	0.175126	0.413076
213808_at	ADAM23	magenta	0.464528	0.0222012	-0.361991	0.0821716	0.523828	0.00860868	-0.0501331	0.816044	0.330386	0.114841	-0.289485	0.170044	-0.40313	0.0507845	0.0312278	0.884827	0.170898	0.42462	0.489535	0.0151835	0.19545	0.360054	0.457929	0.0244346	0.115147	0.592113	0.302829	0.150325	-0.181234	0.396708	0.299819	0.154624	0.00272128	0.989931	-0.222862	0.295214	-0.00654584	0.975783
207154_at	DIO3	magenta	0.460251	0.0236292	-0.304308	0.148243	0.364557	0.0798654	-0.106602	0.62005	0.1966	0.357179	-0.282063	0.181758	-0.288675	0.171296	0.078309	0.716072	-0.0427037	0.842946	0.295217	0.161363	0.248673	0.241306	0.357709	0.0861307	0.157219	0.463146	0.236252	0.266382	-0.0597534	0.78151	0.145101	0.498727	-0.244369	0.249813	-0.144889	0.499363	0.0485641	0.82171
209373_at	MALL	magenta	0.459669	0.0238289	-0.471645	0.0199803	0.538253	0.0066624	-0.120993	0.573315	0.405178	0.0495106	-0.288591	0.171427	-0.334635	0.10997	0.230752	0.278	-0.0399206	0.853069	0.331052	0.114068	0.347067	0.0965888	0.497418	0.0133928	0.0647996	0.763551	0.278923	0.186879	-0.0753202	0.726495	0.192593	0.367256	-0.113354	0.597932	-0.12085	0.573772	0.00943744	0.965091
210007_s_at	GPD2	magenta	0.437379	0.0325718	-0.244025	0.250501	0.162451	0.448202	0.127018	0.554221	0.145918	0.496287	0.197886	0.35398	-0.344886	0.0988446	-0.177484	0.406712	0.0249273	0.907956	0.0391318	0.855943	-0.00677091	0.974951	0.399815	0.0528998	0.0768032	0.721317	0.0741821	0.730477	-0.427803	0.0370356	0.223249	0.294355	0.182579	0.393152	-0.0135607	0.949854	-0.0587577	0.785067
220852_at	FOXN3-AS2	magenta	0.42629	0.0377831	-0.385154	0.0630869	0.630269	0.000962882	-0.222358	0.296337	0.121735	0.570948	-0.567331	0.00383721	-0.234272	0.270528	0.349186	0.0944345	0.108123	0.615039	0.610143	0.00154578	0.595649	0.00213275	-0.0263816	0.90261	-0.0900507	0.675612	0.71506	8.60725e-05	0.292917	0.164808	0.105689	0.623067	0.0735939	0.732537	-0.148971	0.487221	0.258672	0.222281
219160_s_at	PAPOLG	magenta	0.413102	0.0448157	-0.353497	0.090163	0.330781	0.114382	-0.105704	0.623018	0.359332	0.0846134	-0.0341159	0.874255	-0.453831	0.0259105	0.0485618	0.821718	0.34163	0.102283	0.162349	0.448488	0.086081	0.6892	0.161037	0.452213	-0.0846351	0.694173	0.255534	0.228141	-0.179395	0.401598	0.316465	0.131907	-0.0816646	0.704428	-0.0242572	0.910421	0.0276354	0.898005
206571_s_at	MAP4K4	magenta	0.404658	0.0498319	-0.501315	0.0125738	0.404326	0.0500377	-0.396948	0.0547836	0.347665	0.0959773	-0.354176	0.0895032	-0.414234	0.0441749	0.145291	0.498159	0.516797	0.00971592	0.188522	0.377664	0.177978	0.405389	0.152009	0.478278	-0.226244	0.287755	0.171386	0.42328	0.321889	0.125054	0.0551948	0.797829	0.216765	0.308962	-0.204325	0.338213	-0.217117	0.308159
216946_at	HLA-DOA	magenta	0.394696	0.0562998	-0.378921	0.0678492	0.553975	0.00497405	-0.061505	0.775263	0.104704	0.626329	-0.380736	0.0664346	-0.462571	0.0228456	0.338936	0.105195	0.201567	0.344912	0.36354	0.0807729	0.233999	0.271102	-0.316287	0.132137	-0.152032	0.478211	0.625821	0.00107204	-0.00051692	0.998087	0.3628	0.0814387	-0.14106	0.510886	-0.251272	0.236261	-0.0612455	0.776188
220576_at	PGAP1	magenta	0.394309	0.0565638	-0.30779	0.143425	0.402508	0.0511758	-0.214325	0.314573	0.209125	0.326736	-0.214838	0.313389	-0.122283	0.569202	0.379825	0.0671415	0.0694606	0.747066	0.352616	0.0910237	0.307355	0.144021	0.0363643	0.866038	-0.0739152	0.731412	0.313922	0.135212	0.293212	0.164364	-0.00256761	0.9905	0.244782	0.248989	0.325545	0.120581	0.181277	0.396594
218502_s_at	TRPS1	magenta	0.379001	0.0677862	-0.210678	0.323075	0.397579	0.0543648	0.137644	0.521274	0.0369708	0.863824	-0.132913	0.535827	-0.219912	0.301818	0.0636728	0.767551	-0.12357	0.565113	0.309862	0.140611	0.117334	0.585051	-0.12719	0.553681	-0.0211774	0.921758	0.427604	0.0371331	-0.208628	0.327913	0.182292	0.393911	0.423789	0.039045	0.0607791	0.777851	0.0649213	0.763119
221310_at	FGF14	magenta	0.370537	0.0746816	-0.42209	0.0399206	0.729864	5.16857e-05	-0.129283	0.547121	0.166386	0.437132	-0.590099	0.002403	-0.413864	0.0443837	0.239083	0.260524	0.275023	0.193375	0.709632	0.000102972	0.41911	0.0414948	-0.155073	0.469349	-0.0216153	0.920145	0.857996	8.33335e-08	0.128876	0.548395	0.395866	0.0555083	-0.0544886	0.800364	-0.271233	0.199835	0.154971	0.469646
218651_s_at	LARP6	magenta	0.363748	0.0805873	-0.372444	0.0730832	0.582291	0.00283208	-0.0935239	0.663804	0.0478114	0.824431	-0.408419	0.047546	-0.31288	0.136583	0.300048	0.154293	0.200662	0.347129	0.559912	0.00443795	0.317709	0.130312	-0.212887	0.317908	-0.121182	0.572712	0.813229	1.36179e-06	0.123148	0.566454	0.4597	0.0238183	-0.108865	0.612599	-0.355357	0.0883656	0.137784	0.520846
219461_at	PAK6	magenta	0.351893	0.091735	-0.393585	0.0570601	0.327578	0.118146	-0.0572012	0.790636	0.420828	0.0405813	-0.101863	0.635772	-0.364001	0.0803606	-0.00170888	0.993677	0.2058	0.334661	0.109781	0.609593	0.0982144	0.647979	0.452337	0.0264661	-0.0363667	0.866029	0.1137	0.596806	-0.227314	0.285421	0.412292	0.0452791	0.0439823	0.838303	-0.169109	0.429557	-0.15133	0.480271
212065_s_at	USP34	magenta	0.348607	0.0950199	-0.355952	0.0877962	0.360095	0.0839074	-0.0270846	0.900028	0.214399	0.314403	-0.113859	0.596289	-0.331971	0.113006	-0.115325	0.591538	0.141081	0.510823	0.247436	0.243732	0.213084	0.317451	0.102062	0.635108	0.00453365	0.983226	0.368036	0.0768176	-0.0446931	0.835724	0.150415	0.482959	0.131065	0.541562	0.118233	0.582157	0.0653537	0.761586
203762_s_at	DYNC2LI1	magenta	0.345605	0.0980966	-0.23669	0.265469	0.269103	0.203528	0.0504941	0.814742	0.0881286	0.68218	-0.153627	0.473552	-0.330255	0.114994	-0.0324607	0.880311	0.24129	0.256018	0.356336	0.0874301	0.139487	0.515656	-0.138386	0.51901	-0.1343	0.531542	0.604002	0.00177496	-0.146056	0.495877	0.586357	0.00260117	-0.140949	0.511222	-0.229624	0.280421	0.177891	0.405622
210203_at	CNOT4	magenta	0.330512	0.114695	-0.170349	0.426132	0.631403	0.000936639	0.165573	0.439406	-0.0423114	0.844372	-0.421166	0.0404037	-0.119936	0.576696	0.255624	0.227971	-0.0175484	0.935135	0.500916	0.0126557	0.500011	0.0128432	0.0601364	0.780143	0.116002	0.589348	0.807198	1.87451e-06	-0.0774397	0.719098	0.329752	0.115581	0.289885	0.169427	-0.204057	0.338859	0.261626	0.216857
206435_at	B4GALNT1	magenta	0.31573	0.132857	-0.205612	0.335113	0.545591	0.00582298	-0.309097	0.141646	0.223136	0.294605	-0.69188	0.000180202	-0.0684463	0.750645	0.337224	0.107077	0.262877	0.214588	0.622903	0.0011493	0.634003	0.00087875	-0.212665	0.318425	-0.0671396	0.755262	0.704984	0.000119682	0.510855	0.0107414	0.0934406	0.664086	0.190755	0.371933	0.0757821	0.724881	0.430475	0.0357438
221115_s_at	LENEP	magenta	0.313929	0.135203	-0.273155	0.19654	0.362843	0.0814004	-0.358828	0.0850827	0.47853	0.0180066	-0.528134	0.00798371	-0.22575	0.288838	0.454161	0.025789	0.359332	0.0846137	0.406735	0.0485589	0.48063	0.0174372	-0.017902	0.933831	-0.336975	0.107353	0.34911	0.0945118	0.231786	0.27579	0.400316	0.0525758	-0.0979827	0.648757	-0.153752	0.473188	0.1706	0.425441
214243_s_at	SERHL /// SERHL2	magenta	0.306906	0.144637	-0.174149	0.415727	0.439036	0.0318448	0.148977	0.487201	-0.0570158	0.7913	-0.17963	0.400971	-0.335605	0.10888	0.184512	0.388077	0.302719	0.15048	0.290859	0.167934	0.23242	0.274443	-0.17329	0.418068	-0.0933372	0.664437	0.706387	0.000114405	-0.120598	0.574577	0.470904	0.0202027	0.13489	0.529722	-0.317521	0.130553	0.0698481	0.7457
209005_at	FBXL5	magenta	0.305151	0.147067	-0.241804	0.254975	0.277483	0.18926	-0.139471	0.515705	-0.130565	0.543119	-0.340013	0.104024	-0.128559	0.549387	0.108344	0.614314	0.0816759	0.704389	0.224744	0.291049	0.380864	0.066336	-0.0430771	0.84159	-0.170088	0.426851	0.404399	0.0499924	0.133303	0.534622	0.0539854	0.802172	0.185926	0.384385	-0.18408	0.389207	-0.000172396	0.999362
206406_at	SMCP	magenta	0.299931	0.154462	-0.420385	0.0408153	0.256179	0.226927	-0.372354	0.0731582	0.374374	0.0714927	-0.421251	0.0403589	-0.231897	0.275555	0.375692	0.0704217	0.279052	0.186668	0.314845	0.134006	0.363838	0.0805066	-0.134006	0.53245	-0.405252	0.0494651	0.205661	0.334995	0.193416	0.365173	0.253959	0.231121	-0.105198	0.624691	0.166316	0.437327	0.0303927	0.887888
213171_s_at	MMP24	magenta	0.298071	0.15716	-0.327064	0.118759	0.418626	0.0417548	-0.319666	0.12783	0.155157	0.469104	-0.398611	0.0536844	-0.180436	0.398826	0.24016	0.258319	0.521192	0.00901085	0.32619	0.119806	0.36472	0.0797205	0.0327863	0.87912	-0.0926768	0.666677	0.451573	0.0267538	0.198922	0.351412	0.119608	0.577745	0.289203	0.17048	0.0122239	0.954792	0.210822	0.322737
208334_at	NDST4	magenta	0.296708	0.159158	-0.20416	0.33861	0.481523	0.0171997	-0.176116	0.410398	0.0680979	0.751875	-0.43847	0.0320916	0.0860638	0.689259	0.289127	0.170596	-0.0168184	0.937828	0.399554	0.0530688	0.61647	0.00133661	0.132235	0.537929	0.0354544	0.869362	0.586316	0.00260344	0.321431	0.125622	-0.0880361	0.682496	0.215097	0.312792	0.061309	0.775962	0.40742	0.0481452
207733_x_at	PSG9	magenta	0.29379	0.163496	-0.418366	0.041895	0.585028	0.00267484	-0.00280707	0.989614	0.0794436	0.712128	-0.407027	0.048382	-0.419738	0.0411588	0.215204	0.312546	0.183359	0.3911	0.431739	0.0351455	0.300758	0.153273	-0.168567	0.431058	-0.0693125	0.747589	0.776336	8.21898e-06	0.0388802	0.85686	0.493566	0.0142449	-0.0373202	0.862549	-0.457647	0.024534	0.0271302	0.89986
214342_at	ATXN7L1	magenta	0.287691	0.172827	-0.189685	0.374673	0.37506	0.0709333	0.263546	0.21338	-0.00339811	0.987427	-0.0609909	0.777095	-0.292437	0.165533	-0.0208924	0.922808	-0.00551063	0.979612	0.3638	0.0805406	0.216882	0.308696	-0.0870609	0.685837	-0.0459436	0.831192	0.729435	5.24782e-05	-0.347577	0.0960674	0.484426	0.0164453	-0.0277679	0.897518	-0.207749	0.330001	0.281893	0.182033
219637_at	ARMC9	magenta	0.280642	0.184064	0.00770806	0.971485	0.478493	0.0180166	-0.104848	0.625849	0.0764624	0.722506	-0.476108	0.018682	0.107523	0.617014	0.285807	0.175781	0.146528	0.494468	0.609979	0.00155157	0.652966	0.000542118	0.171323	0.423453	0.0574219	0.789846	0.740344	3.53051e-05	0.220146	0.301291	0.191714	0.36949	0.379298	0.0675536	-0.214111	0.315068	0.58552	0.00264736
204325_s_at	NF1	magenta	0.270104	0.201785	-0.141573	0.509334	0.450015	0.0273485	-0.168341	0.431686	0.0625514	0.771538	-0.536469	0.00688113	0.0203247	0.924899	0.194344	0.362834	-0.119581	0.577833	0.566247	0.0039204	0.551439	0.00521909	-0.0975796	0.650113	0.0998718	0.642422	0.675711	0.000290381	0.374919	0.0710481	-0.0347452	0.871953	0.0391625	0.855831	-0.022354	0.917425	0.543825	0.00601644
208363_s_at	INPP4A	magenta	0.262172	0.215866	-0.264348	0.211939	0.340402	0.103603	-0.229467	0.280759	0.394187	0.0566472	-0.0892347	0.678398	-0.208415	0.32842	0.341283	0.102655	-0.00121964	0.995487	0.33046	0.114755	0.064196	0.765693	0.193476	0.365023	0.0624939	0.771743	0.0900881	0.675485	0.26757	0.206215	0.116213	0.588664	-0.202875	0.341726	-0.0103756	0.961623	0.0177416	0.934423
216504_s_at	SLC39A8	magenta	0.256733	0.225889	-0.25989	0.220035	0.388656	0.0605266	0.0268389	0.90093	0.0538071	0.802813	-0.263348	0.213737	-0.367332	0.077427	0.106312	0.621008	0.281061	0.183383	0.486625	0.0158922	0.222771	0.295418	-0.321449	0.1256	-0.193764	0.364294	0.817316	1.08955e-06	-0.0675105	0.75395	0.649117	0.000599539	-0.188164	0.378587	-0.330097	0.115179	0.247386	0.24383
210537_s_at	TADA2A	magenta	0.247742	0.243131	-0.0841924	0.695698	0.303633	0.14919	-0.046789	0.82813	-0.139155	0.516668	-0.402456	0.0512091	-0.0422606	0.844556	-0.114205	0.595165	0.217399	0.307516	0.345968	0.0977202	0.433763	0.034204	0.201345	0.345457	0.162882	0.446982	0.583809	0.00274395	0.0865496	0.687591	0.095523	0.657042	0.0249678	0.907807	-0.253279	0.232414	0.301853	0.151709
214498_at	ASIP	magenta	0.247556	0.243496	-0.0177355	0.934445	0.481688	0.0171561	0.0970691	0.65183	-0.133239	0.534819	-0.399923	0.0528296	0.0488758	0.820584	0.095521	0.657049	0.107485	0.617138	0.533504	0.0072578	0.557914	0.00461269	0.0868858	0.686438	0.254755	0.229611	0.816748	1.12423e-06	0.0316372	0.883328	0.0897248	0.676724	-0.0248366	0.90829	0.0162111	0.940069	0.487962	0.0155632
208487_at	LMX1B	magenta	0.247043	0.244505	-0.0651243	0.762399	0.506506	0.0115473	0.256196	0.226896	-0.232245	0.274815	-0.214693	0.313724	-0.0615982	0.774932	0.0957704	0.656207	0.133678	0.533462	0.368801	0.0761593	0.284471	0.177898	-0.0253472	0.906412	0.162932	0.446841	0.751858	2.27421e-05	-0.230627	0.278267	0.236331	0.266216	0.205353	0.335736	-0.0261103	0.903607	0.151376	0.480137
47553_at	DFNB31	magenta	0.244324	0.249903	-0.186957	0.381707	0.675615	0.000291186	-0.00628383	0.976752	0.0514849	0.81117	-0.47258	0.0197023	0.0650976	0.762494	0.35053	0.0930876	0.0670307	0.755647	0.600439	0.00192075	0.637529	0.000805205	0.182151	0.394281	0.279939	0.185212	0.783555	5.94203e-06	0.191996	0.368772	0.0236839	0.91253	0.285193	0.176752	0.0358086	0.868068	0.46427	0.0222851
221161_at	ASCL3	magenta	0.241075	0.256454	-0.182617	0.393054	0.457151	0.0247094	-0.121808	0.570717	0.190967	0.371394	-0.500836	0.0126721	-0.00626217	0.976832	0.362911	0.0813387	0.325511	0.120623	0.515577	0.00991957	0.534647	0.00711052	0.0531342	0.805232	-0.000203912	0.999245	0.686467	0.000212112	0.273203	0.196459	0.347841	0.0957981	0.0801462	0.709689	-0.171307	0.423495	0.428775	0.0365615
203399_x_at	PSG3	magenta	0.232063	0.275201	-0.101305	0.637631	0.499959	0.0128539	0.0240703	0.911108	0.0961363	0.654973	-0.331619	0.113412	-0.059344	0.782972	-0.0531899	0.805032	0.0856801	0.690578	0.597749	0.00203745	0.421	0.040491	0.112077	0.602089	0.22793	0.284081	0.752672	2.20261e-05	0.0467138	0.828402	0.208351	0.32857	-0.0437542	0.839131	-0.00717397	0.97346	0.508163	0.0112346
205577_at	PYGM	magenta	0.228591	0.282649	-0.104055	0.628481	0.530602	0.00764297	-0.0125272	0.953672	-0.0150593	0.944321	-0.567517	0.00382305	-0.0108379	0.959914	0.325737	0.12035	-0.01734	0.935904	0.566421	0.00390699	0.59565	0.00213269	-0.293279	0.164263	0.0170678	0.936908	0.795646	3.35548e-06	0.205752	0.334776	0.118582	0.581035	0.0423542	0.844216	-0.00455466	0.983148	0.375963	0.0702029
216244_at	IL1RN	magenta	0.225899	0.288512	-0.186173	0.383744	0.626637	0.00105125	-0.124948	0.560749	0.0385719	0.857984	-0.477864	0.0181904	-0.0188334	0.930396	0.23347	0.272218	0.182097	0.394424	0.580789	0.00292166	0.624438	0.00110809	0.132389	0.537451	0.206652	0.332619	0.798631	2.89714e-06	0.22882	0.282155	0.0502949	0.81546	0.356138	0.0876186	-0.221836	0.297502	0.488398	0.0154572
205576_at	SERPIND1	magenta	0.219954	0.301724	-0.36759	0.0772035	0.587192	0.00255578	-0.177375	0.407006	0.28128	0.183027	-0.445741	0.029034	-0.194601	0.362186	0.329966	0.115331	0.189126	0.376108	0.618689	0.00126924	0.47749	0.018294	-0.0183027	0.932353	-0.16718	0.434915	0.714366	8.80897e-05	0.206688	0.332533	0.397639	0.0543251	-0.141516	0.509506	-0.0778535	0.717657	0.31199	0.137762
215106_at	TTC22	magenta	0.201197	0.345819	-0.264448	0.211759	0.356929	0.0868668	0.0117632	0.956494	0.247433	0.243737	-0.283078	0.180125	-0.284126	0.178449	0.328234	0.117368	0.205272	0.335929	0.235692	0.26755	0.0967789	0.652807	-0.00212836	0.992125	-0.0859166	0.689765	0.281023	0.183444	-0.0645098	0.764579	0.478244	0.0180853	-0.142848	0.505488	-0.304786	0.147575	-0.183016	0.392002
216638_s_at	PRLR	magenta	0.198598	0.352215	-0.0892566	0.678323	0.491052	0.0148245	-0.0428903	0.842268	-0.0105321	0.961044	-0.366118	0.0784871	0.0394347	0.854839	0.0317771	0.882815	0.191025	0.371244	0.53388	0.0072091	0.502349	0.0123635	0.0701214	0.744738	0.204865	0.336909	0.755815	1.94459e-05	0.168205	0.432063	0.0492295	0.819306	0.403049	0.050835	-0.0388423	0.856998	0.537372	0.00676972
207736_s_at	TNP2	magenta	0.195737	0.359335	0.163612	0.44492	0.340657	0.103328	-0.0240855	0.911052	0.0143603	0.946902	-0.289362	0.170234	0.324757	0.121536	0.0774813	0.718954	0.1147	0.593561	0.570754	0.00358404	0.530405	0.00766971	0.269342	0.203111	0.217257	0.307841	0.559911	0.00443808	0.159571	0.456396	0.00446811	0.983468	0.545051	0.0058816	0.0886148	0.680516	0.645425	0.00065946
220830_at	IMPG2	magenta	-0.182737	0.392737	0.321381	0.125685	0.236724	0.2654	0.319467	0.128082	-0.361572	0.0825522	-0.0532099	0.80496	0.385098	0.0631288	-0.11144	0.604168	-0.127872	0.551539	0.284438	0.177951	0.282157	0.181608	0.10953	0.610417	0.564088	0.00409077	0.56884	0.00372381	-0.112935	0.599292	-0.0735073	0.732841	0.257412	0.224622	-0.0542199	0.801329	0.502083	0.0124174
221429_x_at	TEX13A	magenta	0.180872	0.397667	-0.197382	0.35523	0.562571	0.00421414	0.133949	0.532623	-0.0206029	0.923874	-0.320372	0.126944	-0.230036	0.279534	0.131255	0.540972	-0.0456312	0.832324	0.577295	0.00313941	0.332683	0.112188	-0.201247	0.345696	0.0150779	0.944252	0.827014	6.27379e-07	-0.0474669	0.825677	0.315543	0.133098	-0.0398071	0.853483	-0.0556151	0.79632	0.322182	0.12469
202291_s_at	MGP	magenta	0.171617	0.422645	-0.141277	0.510228	0.308433	0.142548	0.0756146	0.725466	-0.131271	0.540924	-0.206106	0.333928	-0.252638	0.233639	-0.154524	0.470943	0.130855	0.542216	0.456486	0.0249463	0.269259	0.203255	-0.169415	0.428711	-0.0490796	0.819847	0.772706	9.63237e-06	-0.109882	0.609263	0.408954	0.0472281	-0.220699	0.300047	-0.357161	0.0866473	0.291255	0.16733
216864_at	---	magenta	0.170093	0.426839	-0.212242	0.319412	0.383858	0.0640556	-0.273968	0.19516	0.00482079	0.982164	-0.381665	0.0657198	0.0207355	0.923386	0.131941	0.53884	0.173827	0.416603	0.568943	0.00371619	0.467331	0.0213039	-0.0704085	0.743727	-0.055016	0.79847	0.684057	0.000227833	0.332114	0.112841	0.179968	0.400071	0.209812	0.325115	-0.0475161	0.825499	0.482895	0.0168398
202485_s_at	MBD2	magenta	-0.160201	0.454595	0.171052	0.424196	0.270043	0.201892	0.143226	0.504353	-0.32934	0.116064	-0.241781	0.255022	0.326223	0.119765	0.0847027	0.69394	-0.0646454	0.764098	0.196632	0.357099	0.300509	0.153631	-0.115858	0.589811	0.226931	0.286254	0.306519	0.145171	0.0803832	0.708867	-0.257405	0.224636	0.186812	0.382083	0.283499	0.179449	0.0289314	0.893248
207016_s_at	ALDH1A2	magenta	0.159846	0.455608	-0.202144	0.343505	0.580786	0.00292188	-0.21482	0.31343	0.12588	0.557807	-0.633662	0.000886176	-0.0432115	0.841101	0.194858	0.361539	0.171213	0.423755	0.580427	0.00294361	0.581917	0.0028542	-0.0790702	0.713425	-0.0259763	0.9041	0.649464	0.000594146	0.381188	0.0660866	0.0218086	0.919433	0.300071	0.154261	-0.036641	0.865028	0.310421	0.139859
218892_at	DCHS1	magenta	0.155492	0.468136	-0.161785	0.450089	0.450693	0.0270882	-0.0246403	0.909012	-0.0662849	0.758286	-0.424187	0.0388418	-0.0525614	0.807293	0.284646	0.177621	0.312168	0.137526	0.47747	0.0182997	0.376562	0.069721	-0.0391689	0.855808	-0.0972067	0.651367	0.648562	0.000608229	0.078342	0.715957	0.310654	0.139545	0.0277995	0.897403	-0.237608	0.263567	0.119009	0.579664
219940_s_at	PCID2	magenta	-0.132404	0.537406	0.151079	0.481007	0.221525	0.298196	0.127284	0.553387	-0.167366	0.434396	-0.158136	0.460508	-0.0393	0.85533	-0.090135	0.675325	0.0358146	0.868046	0.312878	0.136586	0.261984	0.216207	-0.0274947	0.898521	0.0896995	0.676811	0.612121	0.00147758	-0.0127264	0.952936	0.285397	0.176429	-0.102183	0.634703	-0.659125	0.000460127	0.294545	0.162365
211876_x_at	PCDHGA11	magenta	0.131347	0.540688	-0.0968816	0.652461	0.384613	0.0634901	0.0800364	0.71007	-0.0274876	0.898548	-0.235959	0.266992	0.0317944	0.882752	0.167126	0.435065	-0.165816	0.438725	0.462004	0.0230351	0.451253	0.026875	-0.00928653	0.965648	0.134236	0.53174	0.650045	0.000585228	0.0743829	0.729774	0.0735846	0.73257	0.0323458	0.880732	-0.00755293	0.972058	0.469071	0.0207617
217447_at	MAG	magenta	0.129365	0.546865	0.0103557	0.961696	0.248188	0.242255	-0.0463106	0.829862	0.0279479	0.896858	-0.147599	0.491283	-0.064312	0.765281	0.364542	0.0798788	0.179517	0.401272	0.320711	0.126519	0.184597	0.387853	-0.0984401	0.647221	-0.0969182	0.652338	0.539098	0.00656088	0.0691063	0.748315	0.429493	0.0362145	-0.220446	0.300616	-0.317301	0.130833	0.315225	0.133512
216145_at	---	magenta	0.125394	0.55934	-0.130352	0.543784	0.35245	0.0911868	0.10297	0.632086	-0.170165	0.426639	-0.267747	0.205902	-0.230625	0.278272	0.00227539	0.991581	0.22852	0.282804	0.272429	0.19778	0.261514	0.217063	-0.245133	0.24829	0.00306526	0.988658	0.710675	9.95161e-05	-0.123299	0.565973	0.31581	0.132752	-0.224189	0.292274	-0.150122	0.483821	0.141899	0.508351
221585_at	CACNG4	magenta	0.120246	0.575703	-0.332382	0.112534	0.399208	0.0532946	-0.167821	0.433131	0.3864	0.0621666	-0.256489	0.226347	-0.255743	0.227747	0.394768	0.056251	-0.0594876	0.78246	0.37286	0.0727379	0.149202	0.486538	-0.149193	0.486562	-0.14346	0.503646	0.350841	0.0927778	0.0834724	0.698181	0.414295	0.0441404	-0.417456	0.0423888	-0.0141345	0.947735	0.0733468	0.733403
215968_at	---	magenta	0.104034	0.62855	-0.41033	0.0464164	0.321771	0.125201	-0.274029	0.195056	0.313587	0.135651	-0.22243	0.296176	-0.39957	0.0530584	0.168761	0.43052	0.32918	0.116253	0.0602996	0.779561	0.0441061	0.837854	-0.127674	0.552162	-0.22129	0.298723	0.145354	0.497972	0.246755	0.245073	0.0862703	0.68855	-0.074997	0.727625	-0.10458	0.626737	-0.274638	0.194025
211840_s_at	PDE4D	magenta	0.0855812	0.690918	-0.0545773	0.800046	0.538629	0.00661702	-0.00567624	0.978999	-0.0450869	0.834296	-0.441104	0.0309556	0.0685199	0.750385	0.142117	0.507691	0.158232	0.460233	0.490967	0.0148445	0.4322	0.0349291	0.0723202	0.737005	0.348473	0.0951557	0.734093	4.44093e-05	0.238494	0.261737	0.0554596	0.796878	0.0817769	0.704039	-0.155032	0.469467	0.37886	0.067897
204548_at	STAR	magenta	0.0846836	0.694006	-0.184495	0.38812	0.502341	0.0123651	-0.217771	0.306668	0.127433	0.552919	-0.597928	0.00202954	-0.00822129	0.969587	0.431732	0.0351488	0.348018	0.0956174	0.443689	0.0298721	0.469124	0.0207453	-0.00494456	0.981706	0.077096	0.720296	0.598561	0.00200162	0.396709	0.0549435	0.193761	0.364301	-0.172734	0.419586	-0.194938	0.361338	0.244709	0.249134
208687_x_at	HSPA8	magenta	0.0782116	0.716411	-0.1836	0.390468	0.373521	0.0721925	-0.141786	0.508691	-0.0217413	0.919681	-0.326828	0.11904	-0.162289	0.448661	0.194317	0.362902	0.234323	0.270421	0.468416	0.0209645	0.281489	0.182687	-0.377938	0.0686241	-0.188204	0.378484	0.753411	2.13943e-05	0.142233	0.507343	0.461231	0.0232956	0.0216618	0.919974	-0.343519	0.100278	0.280796	0.183813
211980_at	COL4A1	magenta	-0.0733957	0.733232	0.0229492	0.915234	0.474832	0.019046	-0.119867	0.576916	0.0478303	0.824363	-0.51824	0.0094796	0.203965	0.339082	0.334451	0.110178	0.0231603	0.914457	0.410223	0.0464792	0.513512	0.0102723	-0.122439	0.568708	0.0611139	0.776657	0.457055	0.0247436	0.352824	0.0908206	-0.111426	0.604213	0.128438	0.549765	0.125729	0.558282	0.226247	0.287749
208318_s_at	XYLB	magenta	0.0717151	0.739131	0.16389	0.444135	0.41015	0.0465224	0.177176	0.407541	-0.196376	0.357738	-0.19329	0.365492	0.173313	0.418006	-0.110411	0.607532	0.0488524	0.820668	0.374328	0.0715301	0.404388	0.0499987	0.117482	0.584574	0.290676	0.168213	0.626861	0.00104561	-0.0479058	0.82409	-0.0126881	0.953077	0.622616	0.00115715	-0.0311973	0.884939	0.404324	0.0500384
219779_at	ZFHX4	magenta	0.064577	0.764341	0.0451607	0.834029	0.328556	0.116988	0.101917	0.635592	-0.1801	0.39972	-0.293883	0.163356	0.0344345	0.87309	0.139791	0.514733	-0.0577161	0.788793	0.400409	0.0525155	0.564273	0.00407592	-0.190579	0.372383	-0.0337125	0.87573	0.701157	0.000135174	-0.0180288	0.933363	0.0807864	0.707469	0.240112	0.258416	-0.0632551	0.769036	0.486667	0.0158818
210338_s_at	HSPA8	magenta	-0.0625858	0.771416	-0.0493048	0.819034	0.335702	0.108771	-0.106719	0.619665	0.0245462	0.909358	-0.334236	0.110421	-0.0774904	0.718922	0.194024	0.36364	0.264102	0.212381	0.478499	0.018015	0.222806	0.295339	-0.434982	0.0336465	-0.139059	0.516958	0.702579	0.000129226	0.188931	0.376609	0.473424	0.0194542	-0.0878133	0.683259	-0.296026	0.160165	0.308022	0.143108
204163_at	EMILIN1	magenta	0.0548309	0.799135	0.0696052	0.746557	0.235428	0.268101	0.0691049	0.748321	-0.147425	0.491799	-0.0361992	0.866641	0.128959	0.548134	-0.0558592	0.795445	-0.108397	0.614138	0.372513	0.0730261	0.215556	0.311735	0.0793048	0.71261	0.293542	0.163867	0.55466	0.00490962	0.0759391	0.724333	0.0403584	0.851475	-0.124787	0.56126	-0.150416	0.482957	0.451051	0.0269519
216416_at	---	magenta	0.0318526	0.882538	-0.101545	0.63683	0.457686	0.0245204	-0.0200375	0.925958	0.109926	0.609119	-0.444247	0.0296422	-0.107565	0.616874	0.129933	0.545089	-0.00575685	0.978701	0.55599	0.00478636	0.423191	0.0393513	-0.173041	0.418747	-0.0231886	0.914353	0.735447	4.22799e-05	0.164454	0.442548	0.330486	0.114725	-0.0437204	0.839254	-0.415539	0.0434445	0.384115	0.0638629
213467_at	RND2	magenta	0.0291936	0.892286	-0.235085	0.26882	0.334613	0.109995	-0.29487	0.16188	0.282354	0.18129	-0.339955	0.104087	-0.0269321	0.900588	0.369734	0.0753626	0.0442193	0.837443	0.115578	0.590718	0.285836	0.175736	0.0914186	0.670952	0.0578292	0.788388	0.0763763	0.722806	0.364234	0.0801529	-0.0823887	0.701923	-0.0374878	0.861937	-0.0676243	0.753548	-0.0755349	0.725745
207285_x_at	CSHL1	magenta	0.0253225	0.906503	-0.219584	0.302559	0.362411	0.0817908	-0.184737	0.387488	0.325316	0.120858	-0.342412	0.101449	-0.238265	0.262208	0.223277	0.294293	0.223235	0.294387	0.484178	0.0165087	0.118004	0.582895	-0.300206	0.154066	-0.189431	0.375324	0.518061	0.00950871	0.188147	0.37863	0.527227	0.00811212	-0.297238	0.15838	-0.181528	0.395928	0.183898	0.389684
210937_s_at	PDX1	magenta	0.021941	0.918946	-0.0248659	0.908182	0.602522	0.0018343	0.122826	0.567475	-0.000579762	0.997855	-0.391176	0.0587345	0.0636204	0.767737	0.173338	0.417937	0.13261	0.536767	0.485198	0.0162493	0.350193	0.0934232	0.094411	0.6608	0.375123	0.0708821	0.692262	0.000178117	0.0065504	0.975766	0.148812	0.487691	0.134753	0.530147	-0.0801779	0.709579	0.307645	0.143623
216919_at	TP53I11	magenta	0.0190256	0.929688	-0.11116	0.605083	0.260774	0.218412	-0.151322	0.480293	0.0941903	0.661547	-0.322755	0.123983	-0.199714	0.34946	0.132621	0.536732	0.0451422	0.834096	0.375701	0.0704142	0.0874966	0.684344	-0.423281	0.0393053	-0.153499	0.473927	0.450784	0.0270537	0.108624	0.613392	0.326601	0.119312	-0.301981	0.151528	-0.266183	0.208666	0.11601	0.589323
210882_s_at	TRO	magenta	-0.0176907	0.93461	0.206423	0.333168	-0.0414436	0.847527	0.195417	0.360138	-0.410433	0.0463566	0.108447	0.613974	0.229236	0.281256	-0.0429466	0.842064	-0.122913	0.567201	0.110627	0.606825	0.30685	0.144714	-0.0967314	0.652967	0.0371128	0.863306	0.517751	0.00955911	-0.174104	0.41585	0.0881005	0.682276	0.0273476	0.899062	-0.0229826	0.915111	0.468965	0.0207944
210015_s_at	MAP2	magenta	0.0111931	0.958601	0.0509058	0.813257	0.35503	0.0886793	0.0401522	0.852226	-0.116201	0.588706	-0.349771	0.0938468	0.132073	0.53843	-0.0228116	0.91574	0.146038	0.495929	0.56495	0.00402201	0.567019	0.00386103	-0.00261295	0.990332	0.122245	0.569323	0.782388	6.26703e-06	0.0672033	0.755037	0.113081	0.598817	0.0681263	0.751775	0.0394798	0.854675	0.621649	0.00118392
210259_s_at	DLX4	magenta	0.0101056	0.962621	0.0616788	0.774644	0.416893	0.0426968	0.4147	0.0439128	-0.249617	0.239465	-0.0876474	0.683827	-0.0796161	0.711528	-0.0419217	0.845788	-0.0628196	0.770584	0.395001	0.0560927	0.0839066	0.696683	-0.0786279	0.714963	0.244577	0.249398	0.688237	0.000201174	-0.260331	0.219224	0.336884	0.107454	0.0823563	0.702035	-0.243954	0.250644	0.176797	0.408561
216132_at	---	magenta	0.00950218	0.964851	-0.0243619	0.910036	0.347887	0.0957508	0.154875	0.469923	-0.140569	0.512373	-0.201604	0.344824	-0.117851	0.583385	0.00456581	0.983107	0.0556991	0.796019	0.313604	0.135629	0.304936	0.147366	-0.079193	0.712998	0.166755	0.436101	0.721144	7.00649e-05	-0.0777797	0.717914	0.372293	0.0732087	0.0207292	0.923409	-0.482144	0.017036	0.251252	0.236299
213908_at	WHAMMP2 /// WHAMMP3	magenta	0.00665236	0.975389	-0.112915	0.59936	0.316817	0.131454	0.235326	0.268316	-0.134578	0.530683	-0.045117	0.834187	-0.298247	0.156904	0.0983075	0.647667	-0.133148	0.535099	0.14697	0.493152	0.043312	0.840737	-0.511512	0.0106239	-0.155846	0.467111	0.571156	0.00355529	-0.198867	0.351549	0.390897	0.0589309	0.0249801	0.907762	-0.238027	0.262699	0.00816183	0.969807
217404_s_at	COL2A1	magenta	0.00318172	0.988228	0.10625	0.621213	0.382527	0.0650621	0.103059	0.63179	-0.189767	0.374463	-0.364592	0.0798346	0.279937	0.185215	0.186861	0.381955	-0.0866823	0.687136	0.506136	0.0116182	0.569303	0.00368958	-0.0251942	0.906975	0.269101	0.203531	0.704576	0.000121255	0.121941	0.570292	-0.00616483	0.977192	0.340503	0.103494	0.114734	0.593452	0.598962	0.00198411
211167_s_at	GCK	magenta	0.00178457	0.993397	0.0144819	0.946452	0.282899	0.180412	-0.0556281	0.796274	-0.142546	0.506399	-0.204747	0.337195	0.0296425	0.890639	0.33212	0.112834	0.173657	0.417066	0.388671	0.0605161	0.169377	0.428816	-0.327621	0.118095	-0.151944	0.47847	0.570975	0.00356822	0.106653	0.619882	0.288338	0.171819	-0.109339	0.611045	-0.179854	0.400372	0.20113	0.345982
212112_s_at	STX12	midnightblue	-0.540923	0.00634593	0.733431	4.54855e-05	-0.290418	0.168609	0.579624	0.0029928	-0.71255	9.35583e-05	0.339325	0.104771	0.730681	5.02041e-05	-0.308307	0.142719	-0.678662	0.000266744	-0.151517	0.479723	-0.0680546	0.752028	-0.15098	0.481297	0.559521	0.0044717	-0.0107137	0.960373	-0.196461	0.357525	-0.523409	0.00867149	0.25528	0.228619	0.390528	0.0591917	0.322135	0.124749
202648_at	RPS19	midnightblue	-0.508223	0.0112233	0.430172	0.0358887	-0.193818	0.364158	0.174434	0.414953	-0.23537	0.268223	0.0611148	0.776654	0.579592	0.00299481	-0.17116	0.4239	-0.26557	0.209756	-0.217878	0.306426	-0.0944683	0.660606	0.179838	0.400417	0.4059	0.0490676	-0.402664	0.0510778	0.191327	0.370476	-0.573559	0.00338726	0.18233	0.39381	0.251389	0.236036	-0.114624	0.593808
215087_at	C15orf39	midnightblue	-0.499203	0.0130123	0.678625	0.000267035	-0.255772	0.227693	0.164861	0.441404	-0.437335	0.0325912	0.0662367	0.758457	0.835359	3.79509e-07	-0.199402	0.350228	-0.34096	0.103002	-0.0198468	0.92666	0.227679	0.284628	0.0995344	0.643552	0.362367	0.08183	-0.0473956	0.825935	0.18209	0.394444	-0.597446	0.00205101	0.359554	0.0844071	0.330885	0.114262	0.476244	0.0186434
218284_at	SMAD3	midnightblue	-0.498791	0.0130994	0.718831	7.58136e-05	-0.29281	0.16497	0.187479	0.380357	-0.322803	0.123924	0.0698416	0.745724	0.78933	4.54348e-06	-0.128838	0.548512	-0.412757	0.0450128	-0.0873599	0.684812	0.260414	0.219073	0.119205	0.579035	0.4547	0.0255916	-0.0990449	0.645192	0.189045	0.376318	-0.560646	0.00437519	0.143132	0.504633	0.270112	0.201772	0.489488	0.0151947
206250_x_at	AVPR1A	midnightblue	-0.46739	0.0212852	0.639908	0.000758622	-0.239461	0.259749	0.122115	0.569739	-0.408537	0.047476	0.0554592	0.79688	0.870749	3.14941e-08	-0.0594519	0.782587	-0.216929	0.308588	-0.0732808	0.733635	0.15259	0.476581	0.261191	0.217651	0.527116	0.00812795	-0.188058	0.378861	0.189479	0.375201	-0.606741	0.00166937	0.3169	0.131348	0.334307	0.11034	0.338299	0.105892
213657_s_at	---	midnightblue	-0.45905	0.0240429	0.662274	0.000422526	-0.205694	0.334915	0.175465	0.412158	-0.442381	0.0304164	0.0467264	0.828357	0.872762	2.67614e-08	-0.125492	0.559032	-0.458516	0.0242289	0.0143988	0.946759	0.2793	0.18626	0.22794	0.28406	0.496532	0.0135849	-0.0164026	0.939362	0.225388	0.289632	-0.606722	0.0016701	0.243329	0.251898	0.28912	0.170607	0.523281	0.0086908
206793_at	PNMT	midnightblue	-0.448725	0.0278485	0.621275	0.00119444	-0.258711	0.22221	0.405098	0.0495599	-0.601015	0.0018965	0.322679	0.124077	0.763839	1.40281e-05	-0.31747	0.130618	-0.265148	0.210507	-0.144918	0.499274	-0.0393004	0.855329	0.344117	0.0996485	0.634969	0.000858054	-0.0378582	0.860586	-0.149883	0.484526	-0.42469	0.0385863	0.185393	0.385776	0.234221	0.270635	0.285256	0.176653
209016_s_at	KRT7	midnightblue	-0.44589	0.0289737	0.565275	0.00399634	-0.335682	0.108793	0.309032	0.141733	-0.510757	0.010759	0.366819	0.0778733	0.580311	0.00295072	-0.429191	0.0363601	-0.00692502	0.974381	-0.132295	0.537743	-0.0232447	0.914146	0.161195	0.451766	0.264281	0.212059	0.0312181	0.884863	-0.230829	0.277835	-0.233685	0.271765	0.397692	0.0542903	0.113895	0.596172	0.324199	0.122214
212868_x_at	MAPKAPK5-AS1	midnightblue	-0.440602	0.0311697	0.627577	0.00102776	-0.564189	0.00408267	0.32003	0.127373	-0.44774	0.0282354	0.405938	0.0490447	0.634723	0.000863294	-0.248116	0.242395	-0.261906	0.216348	-0.31691	0.131335	0.0839653	0.696481	0.117764	0.583665	0.185651	0.385101	-0.217852	0.306484	-0.185833	0.384627	-0.26603	0.208938	0.216562	0.309429	0.166463	0.436916	0.290792	0.168037
214024_s_at	DGCR6L	midnightblue	-0.433158	0.0344834	0.761091	1.57103e-05	-0.219322	0.30315	0.356843	0.0869478	-0.375424	0.070638	0.160581	0.453512	0.823673	7.61614e-07	-0.153713	0.473303	-0.475551	0.0188402	-0.0113312	0.958091	0.214424	0.314346	0.262331	0.215576	0.673981	0.000305074	0.00415889	0.984612	-0.0120139	0.955568	-0.474814	0.0190512	0.150793	0.481848	0.188176	0.378554	0.540534	0.00639128
219124_at	TTI2	midnightblue	-0.426236	0.0378102	0.598341	0.00201127	-0.448058	0.0281101	0.0432157	0.841086	-0.370067	0.0750794	0.192149	0.368384	0.636019	0.000836022	-0.201358	0.345425	0.136439	0.524964	-0.159309	0.457144	0.0784273	0.71566	0.170317	0.42622	0.279705	0.185595	-0.195947	0.358811	0.10199	0.635347	-0.428958	0.036473	0.238609	0.261499	0.177554	0.406526	0.434391	0.0339159
219531_at	CEP72	midnightblue	-0.423638	0.0391222	0.457592	0.0245535	-0.385243	0.063021	0.321543	0.125484	-0.244068	0.250416	0.319929	0.1275	0.542551	0.00615934	-0.253393	0.232197	-0.384637	0.0634723	-0.247718	0.243178	-0.172102	0.421314	0.349496	0.0941222	0.328118	0.117506	-0.305189	0.147014	-0.135046	0.529242	-0.14696	0.493184	-0.0884388	0.681118	0.0489142	0.820445	0.0900536	0.675602
210293_s_at	SEC23B	midnightblue	-0.423068	0.0394146	0.582775	0.00280374	0.137486	0.521757	0.419701	0.0411786	-0.408927	0.0472438	-0.0646683	0.764017	0.657208	0.000484417	-0.138645	0.518221	-0.563663	0.00412504	0.117699	0.583874	0.228792	0.282216	-0.117452	0.584669	0.58482	0.00268652	0.27083	0.200529	0.081915	0.703561	-0.513744	0.0102323	0.354336	0.0893489	0.375083	0.0709147	0.338686	0.105469
216815_at	---	midnightblue	-0.402102	0.0514334	0.404565	0.049889	-0.181637	0.395642	0.22681	0.28652	-0.389741	0.0597501	0.104195	0.628017	0.694703	0.000165289	-0.0684531	0.750621	-0.282948	0.180334	-0.183828	0.389868	0.228479	0.282891	0.434891	0.0336877	0.441953	0.0305963	-0.094228	0.661419	-0.0842352	0.695551	-0.339555	0.104521	0.0619282	0.773756	0.182107	0.394398	0.174446	0.414921
221099_at	---	midnightblue	-0.38536	0.0629345	0.67565	0.000290889	-0.344019	0.0997517	0.262314	0.215607	-0.392812	0.0575932	0.21268	0.318391	0.873893	2.43894e-08	-0.216747	0.309005	-0.547479	0.0056219	-0.0633771	0.768602	0.232073	0.275179	0.461205	0.0233043	0.560977	0.00434718	-0.145485	0.497579	-0.0200277	0.925994	-0.500726	0.0126948	0.203299	0.340696	0.298233	0.156924	0.56948	0.00367658
219775_s_at	CPLX3	midnightblue	-0.380882	0.0663225	0.517729	0.00956281	-0.368066	0.0767917	0.118404	0.581607	-0.18325	0.391385	0.18766	0.379888	0.48502	0.0162944	-0.212119	0.319701	-0.104186	0.628047	-0.0992265	0.644584	0.00882598	0.967351	0.200853	0.346662	0.421243	0.0403634	-0.250859	0.237059	-0.0807464	0.707608	-0.339298	0.104801	-0.0829617	0.699943	0.125608	0.558665	0.345251	0.0984636
209192_x_at	KAT5	midnightblue	-0.36372	0.0806117	0.513228	0.0103217	-0.173525	0.417427	-0.069862	0.745652	-0.364952	0.0795146	-0.0651242	0.762399	0.683018	0.000234919	-0.02014	0.92558	-0.112562	0.600506	0.138117	0.519829	0.202365	0.342966	0.0962954	0.654436	0.298773	0.156138	0.0517519	0.810208	0.305839	0.146111	-0.460504	0.0235426	0.127617	0.55234	0.0999201	0.642261	0.52776	0.00803651
204735_at	PDE4A	midnightblue	-0.361042	0.0830367	0.598477	0.00200531	-0.296629	0.159275	0.286735	0.174322	-0.752958	2.17798e-05	0.19358	0.364759	0.630025	0.000968611	-0.295354	0.161161	-0.0533704	0.804383	-0.0700484	0.744995	0.105859	0.622506	0.0929628	0.665706	0.33484	0.109739	0.131839	0.539156	-0.0787225	0.714634	-0.383751	0.0641356	0.164211	0.44323	0.189702	0.37463	0.344397	0.099355
209398_at	HIST1H1C	midnightblue	-0.354932	0.0887734	0.517457	0.00960729	-0.193264	0.365559	0.386689	0.061955	-0.297122	0.15855	0.104092	0.628358	0.592602	0.00227769	-0.207311	0.331045	-0.549279	0.00543569	-0.0731409	0.734126	0.0424308	0.843938	0.0770894	0.720319	0.462463	0.0228814	-0.191783	0.369314	-0.0383825	0.858674	-0.443894	0.0297876	0.0777426	0.718043	0.603732	0.00178565	0.226853	0.286426
212231_at	FBXO21	midnightblue	-0.354144	0.0895341	0.585387	0.00265476	-0.00164985	0.993895	0.395756	0.0555823	-0.446314	0.0288031	0.0548013	0.799241	0.796371	3.23865e-06	-0.0329727	0.878437	-0.631869	0.000926027	-0.031945	0.8822	0.258219	0.22312	0.159609	0.456286	0.659253	0.000458542	0.0102194	0.9622	0.0764232	0.722643	-0.750335	2.41369e-05	0.554079	0.00496429	0.54032	0.00641627	0.374444	0.0714355
206814_at	NGF	midnightblue	-0.34771	0.0959319	0.472633	0.0196866	-0.08025	0.709329	0.103949	0.628833	-0.191021	0.371255	-0.119494	0.57811	0.696453	0.000156594	0.0370827	0.863415	-0.141469	0.509648	0.196683	0.356972	0.45538	0.0253446	0.356597	0.0871812	0.3327	0.11217	0.137976	0.52026	0.161681	0.450384	-0.188969	0.376512	0.0488317	0.820743	0.148536	0.488507	0.512084	0.0105223
203775_at	SLC25A13	midnightblue	-0.345399	0.0983107	0.470231	0.0204064	-0.235878	0.267161	0.521051	0.00903268	-0.506542	0.0115405	0.334604	0.110005	0.573984	0.00335826	-0.177161	0.407583	-0.539491	0.00651414	-0.425829	0.0380131	-0.02305	0.914863	0.0731025	0.73426	0.424127	0.0388724	-0.211212	0.321822	-0.350602	0.0930151	-0.486583	0.0159025	0.360155	0.0838517	0.547246	0.00564642	0.0373314	0.862508
203545_at	ALG8	midnightblue	-0.342846	0.100989	0.510175	0.0108644	-0.232997	0.27322	-0.0540211	0.802044	0.0129263	0.952198	-0.0951482	0.658308	0.574245	0.00334054	0.0174098	0.935646	-0.0214129	0.92089	0.0648481	0.763379	0.162084	0.44924	0.120795	0.573948	0.285128	0.176855	-0.232749	0.273744	0.281382	0.182862	-0.448727	0.027848	0.0308906	0.886063	0.395388	0.0558308	0.455492	0.025304
200746_s_at	GNB1	midnightblue	-0.341127	0.102822	0.467494	0.0212526	-0.105267	0.624464	0.260443	0.219018	-0.484832	0.016342	0.0505132	0.814673	0.626306	0.00105965	-0.178736	0.403358	-0.673965	0.000305212	-0.116138	0.588908	0.0119466	0.955817	0.0973472	0.650894	0.565272	0.00399662	-0.242411	0.253747	0.0698028	0.74586	-0.778859	7.34798e-06	0.27774	0.188834	0.365137	0.079351	0.0669674	0.755871
221134_at	ANGPT4	midnightblue	-0.338589	0.105574	0.525797	0.00831807	-0.299177	0.155552	0.209011	0.327006	-0.358059	0.0858019	0.110188	0.608263	0.775411	8.56055e-06	-0.239609	0.259446	-0.333758	0.110962	0.000823012	0.996955	0.0909453	0.672564	0.316822	0.131448	0.501301	0.0125767	-0.225054	0.290366	-0.00468615	0.982662	-0.520799	0.00907206	-0.0633769	0.768603	0.608913	0.00158953	0.336238	0.108173
218559_s_at	MAFB	midnightblue	-0.323287	0.12333	0.400985	0.0521456	-0.0709612	0.741782	0.305824	0.146132	-0.518352	0.0094614	0.136212	0.525661	0.686814	0.000209927	0.150708	0.482097	-0.458887	0.0240997	-0.135491	0.527873	0.0774409	0.719094	0.103445	0.630506	0.4126	0.0451022	-0.0502668	0.815562	0.0496793	0.817682	-0.456118	0.0250783	0.107317	0.617692	0.417544	0.0423411	0.0845817	0.694357
221527_s_at	PARD3	midnightblue	-0.322504	0.124293	0.441178	0.030924	-0.45844	0.0242555	0.213909	0.315536	-0.285826	0.175751	0.501983	0.0124376	0.470351	0.0203701	-0.256361	0.226586	-0.523282	0.00869066	-0.417517	0.0423559	-0.125154	0.560099	0.238842	0.261022	0.250346	0.238051	-0.38435	0.0636864	-0.262708	0.214893	-0.38247	0.065105	0.0532414	0.804847	0.161673	0.450408	0.179013	0.402617
207144_s_at	CITED1	midnightblue	-0.322269	0.124583	0.51674	0.00972543	-0.179831	0.400435	0.292838	0.164927	-0.368597	0.0763345	0.0625665	0.771484	0.691333	0.000183225	-0.375342	0.0707048	-0.339888	0.104159	-0.0365933	0.865202	0.219518	0.302708	0.464398	0.0222434	0.624097	0.00111714	-0.0620739	0.773238	-0.134884	0.529743	-0.416913	0.0426859	0.0758325	0.724705	0.297703	0.157697	0.318282	0.129582
210457_x_at	HMGA1	midnightblue	-0.315161	0.133594	0.50274	0.0122848	-0.396838	0.0548574	0.142057	0.507873	-0.308523	0.142425	0.187252	0.380943	0.676752	0.000281843	0.221047	0.299267	-0.436035	0.0331709	-0.246187	0.246196	0.185301	0.386013	0.0946661	0.659937	0.184255	0.38875	-0.249368	0.239951	0.157073	0.463565	-0.392862	0.0575582	0.169756	0.427769	0.243805	0.250942	0.330932	0.114207
214469_at	HIST1H2AE	midnightblue	-0.312589	0.136968	0.594931	0.00216618	-0.231269	0.276892	0.223105	0.294675	-0.529072	0.00785271	0.0654021	0.761414	0.743157	3.17744e-05	-0.273535	0.195895	-0.184631	0.387764	0.0225328	0.916767	0.178145	0.404939	0.176386	0.40967	0.530699	0.00762984	-0.0164491	0.939191	0.0788787	0.71409	-0.631051	0.000944705	0.320482	0.126806	0.463493	0.02254	0.451746	0.0266885
212541_at	FLAD1	midnightblue	-0.30464	0.147779	0.446755	0.0286265	-0.301822	0.151753	0.179958	0.400096	-0.293341	0.16417	0.131199	0.541146	0.691816	0.000180555	0.088382	0.681313	-0.663193	0.00041207	-0.114901	0.592909	0.226406	0.287402	0.158196	0.460335	0.344209	0.0995522	-0.137171	0.522721	0.185907	0.384436	-0.488755	0.0153709	0.0276076	0.898107	0.351421	0.0922016	0.461463	0.0232171
205273_s_at	PITRM1	midnightblue	-0.294765	0.162036	0.574315	0.00333583	-0.23362	0.271901	0.0302675	0.888347	-0.372259	0.0732374	0.13443	0.531142	0.684449	0.000225205	-0.0617918	0.774242	-0.290196	0.168949	-0.0937758	0.66295	0.105127	0.624928	0.0734411	0.733073	0.372697	0.072873	-0.138694	0.518071	0.236993	0.264841	-0.70096	0.000136016	0.097986	0.648746	0.337761	0.106485	0.333953	0.110741
208957_at	ERP44	midnightblue	-0.282803	0.180567	0.480534	0.0174629	-0.356468	0.0873047	0.316179	0.132276	-0.473187	0.0195237	0.242457	0.253655	0.547729	0.00559578	-0.408838	0.0472965	-0.156739	0.46453	-0.129393	0.546777	0.206334	0.333379	0.426724	0.0375672	0.280122	0.184912	-0.012693	0.953059	-0.293478	0.163963	-0.165804	0.43876	0.191526	0.369968	0.0316345	0.883338	0.330445	0.114773
221012_s_at	TRIM8	midnightblue	-0.279824	0.185401	0.512694	0.0104149	-0.0918574	0.66946	0.208143	0.329066	-0.470507	0.0203225	0.0124897	0.953811	0.708714	0.000106099	-0.0463763	0.829624	-0.552	0.00516401	-0.19143	0.370213	0.204464	0.337876	0.263481	0.213497	0.57879	0.0030446	-0.161054	0.452167	0.207024	0.331729	-0.820154	9.30167e-07	0.271008	0.200222	0.248063	0.2425	0.150071	0.483974
206469_x_at	AKR7A3	midnightblue	-0.277096	0.189903	0.452865	0.0262686	-0.123915	0.56402	-0.0943805	0.660903	-0.148778	0.48779	-0.193242	0.365614	0.579211	0.00301836	0.0483643	0.822432	0.159335	0.457069	0.227185	0.285701	0.278745	0.187173	-0.0238728	0.911835	0.188336	0.378141	0.104369	0.627438	0.336945	0.107386	-0.274499	0.194259	0.312663	0.136871	0.244321	0.24991	0.557383	0.00466004
202230_s_at	CHERP	midnightblue	-0.272768	0.1972	0.624511	0.00110616	0.0361623	0.866776	0.181758	0.395321	-0.27862	0.187379	-0.0973771	0.650794	0.749457	2.49745e-05	-0.0565678	0.792905	-0.313363	0.135946	0.127897	0.551462	0.323436	0.123147	0.299403	0.155225	0.530101	0.00771105	0.0740096	0.731081	0.173118	0.418536	-0.570514	0.0036013	0.528331	0.0079561	0.218858	0.304199	0.472491	0.0197286
207896_s_at	DLEC1	midnightblue	-0.2321	0.275121	0.5548	0.00489644	-0.355333	0.0883882	0.182599	0.3931	-0.10387	0.629095	0.219648	0.302415	0.688285	0.000200887	-0.145868	0.496437	-0.440831	0.031072	0.0120233	0.955533	0.11507	0.592361	0.455434	0.025325	0.455199	0.0254102	-0.290831	0.167978	0.00502509	0.981408	-0.415088	0.0436956	0.178355	0.404377	0.276853	0.190308	0.518626	0.00941709
204206_at	MNT	midnightblue	-0.211103	0.322077	0.57066	0.00359078	-0.231253	0.276928	0.246312	0.245949	-0.557028	0.00469197	0.204419	0.337985	0.764083	1.38863e-05	-0.171682	0.422466	-0.316931	0.131309	-0.105804	0.622687	0.163916	0.444061	0.321707	0.125279	0.480299	0.0175259	-0.136459	0.524902	0.0265748	0.9019	-0.698731	0.000145879	0.290361	0.168697	0.629963	0.000970073	0.310704	0.139479
216237_s_at	MCM5	midnightblue	-0.207254	0.331181	0.435658	0.0333407	-0.0719916	0.738159	-0.230907	0.277666	-0.103758	0.629465	-0.197306	0.35542	0.753251	2.15292e-05	0.22245	0.296131	-0.098077	0.648441	0.110763	0.606381	0.471737	0.0199526	0.277956	0.188476	0.297926	0.157372	-0.031157	0.885087	0.515374	0.00995388	-0.620439	0.00121821	0.209687	0.325408	0.370545	0.0746748	0.549879	0.00537476
210150_s_at	LAMA5	midnightblue	-0.200042	0.348654	0.432236	0.0349123	-0.132121	0.538282	0.35219	0.0914425	-0.32759	0.118132	0.279261	0.186323	0.598701	0.0019955	-0.156594	0.464949	-0.847514	1.73297e-07	-0.0890915	0.678887	0.00710222	0.973725	0.380813	0.0663753	0.649916	0.000587199	-0.206377	0.333277	-0.0806793	0.70784	-0.572955	0.00342884	0.105125	0.624935	0.261449	0.217179	0.181518	0.395956
216699_s_at	KLK1	midnightblue	-0.183775	0.390008	0.451752	0.0266861	0.0768137	0.721281	0.220584	0.300307	-0.296337	0.159705	-0.0308464	0.886225	0.747394	2.70441e-05	0.0920195	0.668909	-0.532077	0.00744506	0.116463	0.587858	0.241805	0.254973	0.119587	0.577811	0.511697	0.0105909	0.049305	0.819034	0.196209	0.358155	-0.534206	0.00716712	0.291882	0.166375	0.584406	0.00270993	0.284522	0.177818
206838_at	TBX19	midnightblue	-0.166029	0.438128	0.379421	0.0674573	-0.298942	0.155893	0.191438	0.370191	-0.281005	0.183473	0.258184	0.223186	0.644729	0.000671328	-0.145224	0.49836	-0.364203	0.0801804	-0.226926	0.286265	0.0106	0.960793	0.30811	0.142987	0.320014	0.127393	-0.382069	0.0654107	-0.0994342	0.643888	-0.536012	0.00693805	0.134204	0.531839	0.739185	3.68568e-05	0.111378	0.604369
202985_s_at	BAG5	midnightblue	-0.162622	0.447717	0.304584	0.147857	-0.056315	0.793811	0.11701	0.586095	-0.163016	0.446602	0.00209678	0.992242	0.633352	0.000892944	0.103095	0.63167	-0.637849	0.000798793	-0.0495155	0.818273	0.26542	0.210022	0.498632	0.0131331	0.472006	0.0198726	-0.21368	0.316068	0.221811	0.297557	-0.555943	0.00479065	0.316365	0.132037	0.170568	0.425528	0.218448	0.305128
213811_x_at	TCF3	midnightblue	-0.14612	0.495686	0.408233	0.0476573	-0.254197	0.230669	0.286478	0.174725	-0.363518	0.0807935	0.30816	0.142919	0.629107	0.000990429	-0.0980174	0.648641	-0.341679	0.102231	-0.516344	0.00979123	-0.025402	0.906211	0.307886	0.143294	0.472956	0.0195916	-0.346926	0.0967339	-0.0780064	0.717125	-0.575326	0.00326806	0.419162	0.0414667	0.492343	0.0145244	-0.00470925	0.982576
203274_at	F8A1 /// F8A2 /// F8A3	midnightblue	-0.128197	0.550521	0.362064	0.0821047	0.0471072	0.826979	0.00865909	0.967968	-0.149612	0.485327	-0.119367	0.578516	0.734753	4.33605e-05	0.18126	0.396639	-0.569686	0.00366149	0.145221	0.498368	0.396768	0.0549042	0.40537	0.0493926	0.547357	0.00563469	-0.0518662	0.809796	0.420931	0.0405273	-0.682089	0.000241415	0.268809	0.20404	0.382889	0.064787	0.471034	0.0201634
212137_at	LARP1	midnightblue	-0.0911528	0.671857	0.493826	0.014186	-0.268126	0.205238	-0.015025	0.944447	-0.273095	0.196643	0.137472	0.521801	0.606387	0.00168272	-0.0715972	0.739545	-0.0495086	0.818298	-0.0993531	0.64416	0.27756	0.189132	0.0357565	0.868258	0.109024	0.612079	-0.0307001	0.886761	0.213351	0.31683	-0.514244	0.0101462	0.412151	0.04536	0.533281	0.00728682	0.466361	0.021611
208912_s_at	CNP	midnightblue	-0.0531111	0.805315	0.204799	0.337069	-0.131163	0.541258	-0.379702	0.0672379	-0.0192196	0.928972	-0.264464	0.21173	0.617937	0.00129174	0.423334	0.039278	-0.0382962	0.858989	0.13948	0.515679	0.455235	0.0253969	0.115052	0.59242	0.0450503	0.834429	-0.0180102	0.933432	0.580898	0.00291508	-0.384189	0.0638074	0.145379	0.497897	0.322367	0.124463	0.575577	0.00325139
207681_at	CXCR3	midnightblue	-0.0423646	0.844178	0.266442	0.208207	0.0340459	0.874511	-0.225433	0.289534	-0.122189	0.569502	-0.203876	0.339298	0.693205	0.000173065	0.193769	0.364282	-0.161916	0.449717	0.157277	0.462978	0.371509	0.0738635	0.302303	0.15107	0.325297	0.120882	-0.0637058	0.767434	0.427418	0.0372244	-0.642383	0.000712652	0.331957	0.113022	0.522135	0.00886511	0.40449	0.0499356
213399_x_at	RPN2	midnightblue	-0.0268258	0.900978	0.306656	0.144981	0.017025	0.937066	-0.197423	0.355128	-0.12933	0.546975	-0.265564	0.209766	0.732326	4.73327e-05	0.116088	0.58907	-0.0353949	0.869579	0.217291	0.307762	0.47525	0.0189259	0.451852	0.0266484	0.362579	0.0816388	-0.0161808	0.940181	0.355207	0.088509	-0.607088	0.00165639	0.194958	0.36129	0.61677	0.00132734	0.489486	0.0151953
212168_at	RBM12	pink	-0.47194	0.0198921	0.492282	0.0145385	-0.0620807	0.773213	0.260368	0.219157	-0.165956	0.438332	0.053761	0.802979	0.409605	0.0468428	-0.221065	0.299226	-0.242525	0.253518	0.22799	0.283951	0.0658531	0.759816	-0.114029	0.595737	0.31035	0.139954	0.18263	0.39302	-0.0126078	0.953374	-0.0486063	0.821558	0.16305	0.446505	0.121058	0.573108	0.495499	0.0138118
204671_s_at	ANKRD6	pink	0.387922	0.0610567	-0.210024	0.324614	0.388347	0.0607496	-0.491071	0.0148201	0.443373	0.0300031	-0.597652	0.00204181	0.233517	0.27212	0.688019	0.000202494	-0.0376254	0.861435	0.603233	0.00180558	0.704341	0.000122172	0.335604	0.10888	-0.0121223	0.955168	0.226914	0.286293	0.659603	0.000454248	-0.137611	0.521375	0.112248	0.60153	0.307017	0.144485	0.53525	0.00703395
222093_s_at	INO80B	pink	-0.381584	0.0657823	0.41374	0.0444535	-0.402764	0.0510145	-0.00222976	0.99175	-0.0839611	0.696495	0.0128219	0.952583	0.40539	0.0493804	-0.0172881	0.936095	-0.0389092	0.856754	0.0411617	0.848552	0.0839443	0.696553	-0.203473	0.340275	-0.00699519	0.974121	-0.0873389	0.684884	0.30063	0.153457	-0.0897096	0.676776	-0.00790444	0.970759	0.152682	0.476311	0.511864	0.0105613
201706_s_at	PEX19	pink	0.378022	0.0685578	-0.164418	0.442649	0.0761436	0.723619	-0.450811	0.0270432	0.348253	0.0953786	-0.326559	0.119363	0.19181	0.369245	0.347338	0.0963118	-0.0874602	0.684469	0.249528	0.239639	0.529935	0.00773385	0.346835	0.0968275	-0.0215723	0.920303	-0.0232575	0.914099	0.539104	0.00656016	-0.261735	0.216659	0.303036	0.150032	0.249261	0.240159	0.460863	0.0234203
220388_at	FER1L4	pink	-0.347811	0.0958281	0.574696	0.00331018	-0.156571	0.465014	0.26263	0.215034	-0.469229	0.0207129	0.126808	0.554882	0.689936	0.000191144	-0.07244	0.736585	-0.32103	0.126122	0.0660284	0.759195	0.264535	0.211604	0.246628	0.245325	0.411522	0.0457229	0.231296	0.276836	-0.00909635	0.966352	-0.247787	0.243042	0.152427	0.477057	-0.0637236	0.767371	0.571511	0.00353004
201185_at	HTRA1	pink	0.340604	0.103385	-0.146632	0.49416	0.118579	0.581044	-0.483749	0.0166188	0.283619	0.179257	-0.452928	0.0262452	0.242727	0.25311	0.350408	0.0932089	-0.11456	0.594015	0.475801	0.018769	0.60401	0.00177461	0.358283	0.0855911	-0.000730428	0.997297	0.0400702	0.852525	0.60754	0.00163963	-0.368141	0.076727	0.200143	0.348405	0.255202	0.228766	0.560086	0.00442306
209266_s_at	SLC39A8	pink	-0.329603	0.115756	0.675278	0.000294004	-0.221704	0.297796	0.176973	0.408088	-0.356031	0.0877204	-0.0339322	0.874927	0.702956	0.000127688	-0.273341	0.196223	-0.189151	0.376044	0.232865	0.273499	0.422184	0.0398717	0.192216	0.368214	0.367515	0.0772686	0.165074	0.440804	0.0582237	0.786977	-0.354876	0.0888273	0.385111	0.0631194	0.112715	0.600008	0.733118	4.60016e-05
203776_at	GPKOW	pink	-0.320357	0.126962	0.349861	0.0937565	-0.0738177	0.731753	-0.0961674	0.654867	-0.242598	0.25337	-0.0551132	0.798121	0.611083	0.00151305	0.0239647	0.911497	-0.170719	0.425111	0.0885843	0.680621	0.140145	0.51366	-0.0232522	0.914118	0.212786	0.318145	0.0465498	0.828996	0.414817	0.0438472	-0.33152	0.113526	0.248796	0.241066	0.141717	0.5089	0.303465	0.149427
220314_at	HSFX1 /// HSFX2	pink	-0.316615	0.131714	0.539238	0.00654413	-0.357518	0.08631	0.176159	0.410283	-0.245644	0.247272	-0.00505496	0.981298	0.518575	0.0094253	-0.23015	0.279288	-0.222482	0.296059	0.0589143	0.784507	0.233877	0.271359	-0.0975988	0.650048	0.188013	0.378977	0.0181251	0.933008	0.0630923	0.769614	-0.266516	0.208075	0.227048	0.286	0.233115	0.272969	0.526149	0.00826701
221456_at	TAS2R3	pink	0.309355	0.141295	-0.114296	0.594871	0.421922	0.0400084	-0.148555	0.48845	0.174374	0.415117	-0.330875	0.114273	0.00408736	0.984877	0.0804422	0.708662	0.18116	0.396904	0.619496	0.00124548	0.539674	0.00649242	0.177332	0.407122	0.0722691	0.737185	0.640688	0.000743867	0.131679	0.539655	0.174377	0.415108	0.424634	0.0386147	0.0767029	0.721667	0.630648	0.00095405
218973_at	EFTUD1	pink	-0.308326	0.142693	0.413293	0.0447072	-0.298123	0.157084	-0.0309743	0.885756	-0.211858	0.32031	0.109536	0.610398	0.385691	0.0626893	-0.0393717	0.855069	0.214092	0.315114	-0.00785395	0.970945	0.205026	0.336523	-0.0620615	0.773282	-0.125621	0.558624	0.138932	0.517345	-0.00376885	0.986055	0.0467918	0.82812	0.128373	0.54997	0.0457235	0.831989	0.500444	0.0127531
201420_s_at	WDR77	pink	-0.305406	0.146711	0.379738	0.0672093	-0.0823972	0.701894	0.155541	0.467994	-0.388504	0.0606361	-0.166122	0.437869	0.613269	0.00143918	0.241088	0.256429	-0.398354	0.0538534	-0.0641389	0.765896	0.421661	0.0401442	-0.112287	0.601405	0.23944	0.259793	0.0765208	0.722302	0.256464	0.226393	-0.51099	0.0107171	0.156894	0.464081	0.355401	0.0883226	0.291911	0.166331
206224_at	CST1	pink	0.30415	0.148464	-0.16622	0.437593	0.251857	0.235136	-0.367309	0.0774468	0.409455	0.046931	-0.406323	0.0488093	0.0440213	0.838162	0.262425	0.215405	-0.252866	0.233202	0.451737	0.0266917	0.461356	0.0232533	0.236085	0.266729	0.0506693	0.81411	0.143922	0.502261	0.414501	0.0440247	-0.0302832	0.88829	-0.269567	0.202719	0.0181787	0.93281	0.331673	0.11335
219838_at	TTC23	pink	-0.299209	0.155505	0.374254	0.0715907	-0.226709	0.28674	0.0957113	0.656406	-0.240122	0.258398	-0.124105	0.563418	0.455825	0.0251837	-0.136881	0.52361	-0.0529572	0.805869	0.152232	0.477626	0.266154	0.208718	-0.0538104	0.802801	0.103958	0.628803	0.095398	0.657464	0.105794	0.622719	-0.11762	0.584129	-0.114979	0.592656	0.147134	0.492665	0.358623	0.0852737
205910_s_at	CEL	pink	0.298344	0.156762	-0.0192954	0.928693	0.350249	0.0933681	-0.103954	0.628815	0.0775526	0.718705	-0.415755	0.0433247	0.05226	0.808378	0.0101372	0.962504	0.148636	0.488211	0.641711	0.000724899	0.538583	0.00662262	0.0101364	0.962507	0.116912	0.58641	0.642151	0.00071687	0.216206	0.310244	0.105034	0.625235	0.409702	0.0467858	0.0465233	0.829092	0.646871	0.000635409
214968_at	DDX51	pink	0.28341	0.179593	-0.10282	0.632585	-0.0461565	0.830421	-0.432508	0.0347855	0.439738	0.0315407	-0.305859	0.146083	0.0544476	0.800511	0.353674	0.0899902	0.212444	0.318942	0.319288	0.128307	0.627013	0.00104179	0.232759	0.273723	-0.328798	0.116702	0.107372	0.61751	0.337758	0.106488	0.128278	0.550267	0.0763484	0.722904	0.0478921	0.824139	0.628891	0.000995639
221977_at	TBX2	pink	0.261349	0.217362	0.00707444	0.973828	0.0665584	0.757318	-0.303173	0.149838	0.228071	0.283776	-0.227623	0.28475	0.375535	0.0705487	0.379211	0.0676215	-0.106149	0.621547	0.395358	0.0558508	0.566202	0.00392395	0.314874	0.133968	-0.103098	0.631658	0.205678	0.334954	0.471746	0.01995	-0.0488082	0.820828	0.193345	0.365354	0.253515	0.231965	0.662866	0.000415762
204652_s_at	NRF1	pink	0.254757	0.229607	0.0242115	0.910589	0.219185	0.30346	-0.0760537	0.723933	0.274655	0.193996	-0.101199	0.637985	0.0827774	0.70058	0.136704	0.52415	-0.0688244	0.74931	0.275632	0.19235	0.359584	0.0843792	0.421476	0.0402412	0.114826	0.593152	0.190296	0.373107	0.0853855	0.691591	0.104014	0.628616	0.265532	0.209822	-0.0637309	0.767345	0.414695	0.0439154
220188_at	JPH3	pink	-0.254169	0.230722	0.387978	0.061016	0.110254	0.608046	0.210473	0.323556	-0.038062	0.859843	-0.235606	0.267731	0.252861	0.233212	-0.162957	0.446768	-0.104438	0.627209	0.471514	0.0200194	0.370616	0.0746147	-0.115218	0.591883	0.278729	0.1872	0.504855	0.011866	-0.010256	0.962065	0.0922701	0.668058	-0.0895427	0.677346	0.0171593	0.93657	0.667618	0.000364788
213976_at	CIZ1	pink	0.246249	0.246074	-0.248144	0.24234	0.0938794	0.662599	-0.467371	0.0212911	0.148617	0.488268	-0.132602	0.536789	-0.0157629	0.941723	0.334467	0.11016	0.393115	0.0573838	0.337537	0.106731	0.284437	0.177952	0.135601	0.527537	-0.26862	0.204372	0.298142	0.157056	0.309082	0.141666	0.243916	0.250719	0.0341232	0.874228	-0.116048	0.5892	0.437675	0.032441
212405_s_at	METTL13	pink	-0.244392	0.249768	0.493349	0.0142941	-0.573597	0.00338464	-0.104185	0.628048	-0.14576	0.49676	0.153945	0.472627	0.465723	0.0218148	-0.226278	0.287682	-0.0477612	0.824613	-0.0284647	0.89496	0.0619611	0.773639	-0.0420713	0.845244	-0.00771876	0.971445	-0.259594	0.220579	0.266469	0.208159	-0.326967	0.118874	0.131366	0.540627	0.18399	0.389444	0.563134	0.00416804
220655_at	TNIP3	pink	0.240372	0.257886	0.0212033	0.921662	0.136915	0.523506	-0.317701	0.130323	0.333533	0.111218	-0.309731	0.140787	0.162331	0.44854	0.135698	0.527237	-0.102272	0.634407	0.473893	0.0193174	0.397812	0.0542105	0.179014	0.402615	0.157857	0.461309	0.0888266	0.679792	0.445766	0.0290239	-0.30835	0.142661	-0.011816	0.956299	0.33235	0.112571	0.568917	0.0037181
206401_s_at	MAPT	pink	-0.237103	0.264613	0.438223	0.0321995	0.0895461	0.677334	0.0913723	0.67111	-0.154857	0.469976	-0.225458	0.289479	0.582263	0.00283374	0.0226778	0.916233	-0.329417	0.115974	0.371801	0.0736192	0.593803	0.00221959	0.322965	0.123725	0.431951	0.0350459	0.406964	0.0484204	0.201979	0.343908	-0.241404	0.255787	0.074058	0.730911	-0.0361178	0.866938	0.787664	4.91316e-06
205364_at	ACOX2	pink	-0.231434	0.27654	0.418563	0.0417887	-0.281468	0.182722	0.0344626	0.872987	0.0462451	0.830099	-0.0142372	0.947356	0.232237	0.274832	-0.00587762	0.978255	-0.21779	0.306625	0.219434	0.302898	0.143338	0.504014	-0.337222	0.107079	-0.0775652	0.718661	0.105504	0.62368	0.158692	0.458912	0.0738778	0.731543	-0.233201	0.272788	0.0672968	0.754706	0.573803	0.0033706
208202_s_at	JADE2	pink	0.230909	0.277663	0.109856	0.609349	-0.101525	0.636899	-0.261803	0.216536	0.0892389	0.678383	-0.0336014	0.876137	0.313669	0.135544	0.0593955	0.782788	-0.268233	0.205049	0.195845	0.359064	0.218612	0.304757	0.33753	0.106739	0.222961	0.294996	-0.112439	0.600909	0.337818	0.106421	-0.305879	0.146056	-0.0219636	0.918862	0.174374	0.415117	0.419137	0.04148
208604_s_at	HOXA3	pink	-0.225842	0.288637	0.551728	0.00519063	-0.1525	0.476842	0.246205	0.246161	-0.340888	0.103079	0.0588174	0.784854	0.54238	0.00617866	-0.311898	0.137884	-0.114398	0.594542	0.315613	0.133008	0.195262	0.360527	0.0827468	0.700686	0.307995	0.143145	0.250084	0.238558	-0.0695398	0.746787	-0.162492	0.448083	0.315824	0.132735	0.158989	0.458061	0.600783	0.00190625
202640_s_at	RANBP3	pink	-0.22	0.301621	0.566686	0.00388651	-0.361092	0.0829908	0.0849122	0.693219	-0.270937	0.200345	0.151542	0.479648	0.681113	0.000248406	-0.236191	0.266509	-0.277047	0.189985	-0.0917189	0.669931	0.175676	0.411588	0.313315	0.13601	0.500322	0.0127786	-0.28448	0.177884	0.171403	0.423232	-0.711516	9.68031e-05	0.368006	0.0768432	0.392198	0.0580198	0.500875	0.0126642
218903_s_at	NABP2	pink	0.214842	0.31338	-0.00956423	0.964622	0.14295	0.505181	-0.345876	0.0978153	0.35654	0.087236	-0.411508	0.045731	0.227622	0.28475	0.271196	0.199898	0.110621	0.606845	0.596296	0.00210297	0.587618	0.00253291	0.477422	0.018313	0.0924779	0.667352	0.185196	0.386288	0.395112	0.0560174	-0.0393409	0.855181	0.104026	0.628577	0.0674355	0.754216	0.705697	0.000116973
221762_s_at	PCIF1	pink	0.210847	0.322679	-0.142341	0.507015	0.011906	0.955967	-0.464883	0.022086	0.150757	0.481953	-0.203637	0.339876	0.217324	0.307686	0.125421	0.559257	-0.138516	0.518614	0.38954	0.0598936	0.281395	0.18284	0.486386	0.0159516	0.0897394	0.676675	-0.0630251	0.769853	0.411544	0.0457102	-0.173469	0.417581	-0.0817428	0.704157	-0.0625971	0.771376	0.359463	0.0844916
208843_s_at	GORASP2	pink	-0.207441	0.330735	0.321449	0.125599	0.144777	0.499698	-0.00053252	0.99803	-0.187494	0.380316	-0.213053	0.317524	0.702385	0.000130024	0.25156	0.235708	-0.319195	0.128425	0.143677	0.502996	0.526567	0.00820665	0.195797	0.359186	0.368218	0.0766607	0.175163	0.412976	0.346767	0.0968965	-0.495738	0.013759	0.407282	0.0482281	0.479779	0.017666	0.495161	0.0138868
207899_at	GIP	pink	-0.206416	0.333183	0.417141	0.0425612	-0.13926	0.516348	-0.121869	0.57052	-0.225263	0.289908	-0.166229	0.43757	0.656294	0.000496378	0.111607	0.603622	-0.0787922	0.714391	0.210298	0.32397	0.659166	0.000459623	0.194796	0.361696	0.153158	0.47492	0.260928	0.218131	0.342318	0.101549	-0.287392	0.173293	0.260159	0.21954	0.109362	0.61097	0.779376	7.18004e-06
205155_s_at	SPTBN2	pink	0.20274	0.342055	0.133246	0.534797	-0.0124708	0.95388	0.0722817	0.73714	-0.0562918	0.793894	-0.0705219	0.743328	0.0338387	0.875269	-0.0588398	0.784774	0.151206	0.480635	0.422123	0.0399039	0.370863	0.0744064	0.116326	0.588301	-0.016725	0.938173	0.54694	0.00567871	-0.0995187	0.643604	0.389956	0.0595971	0.0679024	0.752566	-0.327619	0.118097	0.652621	0.000547067
213905_x_at	BGN	pink	-0.200376	0.347832	0.292297	0.165747	0.00906205	0.966478	0.26266	0.21498	-0.239544	0.25958	-0.108747	0.612986	0.270382	0.201305	-0.357874	0.0859756	-0.0134528	0.950253	0.106605	0.62004	0.285114	0.176878	0.170912	0.424582	0.404051	0.0502086	0.248924	0.240815	-0.129062	0.547811	-0.230134	0.279323	0.377953	0.0686129	-0.0444855	0.836478	0.420531	0.040738
217675_at	ZBTB7C	pink	-0.196283	0.357971	0.361701	0.0824353	-0.132211	0.538004	-0.0804539	0.708621	-0.135655	0.527369	-0.231396	0.276621	0.480195	0.0175539	0.0865236	0.687681	0.0904285	0.674324	0.305614	0.146423	0.524384	0.00852567	0.0217898	0.919502	0.00693574	0.974341	0.338693	0.105461	0.210017	0.324632	0.0422668	0.844534	0.0588187	0.784849	-0.0152575	0.943589	0.690229	0.000189458
214466_at	GJA5	pink	-0.195825	0.359116	0.506311	0.0115847	-0.270712	0.200733	0.161963	0.449584	-0.250341	0.23806	0.068452	0.750625	0.420945	0.0405198	-0.216423	0.309746	-0.160902	0.452599	0.258328	0.222919	0.275339	0.192844	-0.0593902	0.782807	0.200694	0.347052	0.302767	0.150412	0.0497589	0.817395	-0.0708752	0.742084	0.0580607	0.78756	-0.0310731	0.885394	0.792761	3.8587e-06
207868_at	CHRNA2	pink	0.190241	0.373248	-0.115959	0.589487	0.0276756	0.897857	-0.500861	0.0126671	0.282892	0.180424	-0.413318	0.0446927	0.173031	0.418774	0.352918	0.090728	-0.00525974	0.98054	0.431589	0.0352163	0.444386	0.0295851	0.238922	0.260856	-0.024628	0.909057	-0.0271465	0.8998	0.442625	0.0303144	-0.174639	0.414396	-0.245913	0.246739	0.11151	0.603938	0.479296	0.0177973
207625_s_at	CBFA2T2	pink	-0.188917	0.376647	0.633332	0.00089339	-0.436828	0.0328163	0.116757	0.58691	-0.273893	0.195286	0.258229	0.223103	0.63701	0.000815695	-0.195867	0.35901	-0.175017	0.413371	-0.0171428	0.936631	0.184578	0.387904	0.102653	0.63314	0.125021	0.560519	-0.0858698	0.689926	0.108851	0.612645	-0.43575	0.0332992	0.300081	0.154246	0.338657	0.105501	0.615518	0.00136647
204609_at	CCDC85B	pink	0.188524	0.377659	0.258746	0.222145	0.149666	0.485168	-0.0769759	0.720715	0.0194262	0.928211	-0.209399	0.326088	0.408946	0.0472324	0.0491123	0.819729	-0.310651	0.139549	0.403862	0.0503261	0.569204	0.00369688	0.269984	0.201995	0.291992	0.166209	0.347236	0.0964161	0.257575	0.224317	-0.231078	0.277301	0.409316	0.0470136	0.109903	0.609193	0.731674	4.84521e-05
202808_at	WBP1L	pink	0.188009	0.378987	-0.0327137	0.879385	-0.131751	0.53943	-0.584182	0.00272261	0.335148	0.109393	-0.260985	0.218028	0.17952	0.401264	0.185422	0.385699	-0.0303219	0.888148	0.249721	0.239264	0.381885	0.0655515	0.261243	0.217556	-0.12825	0.550354	-0.193476	0.365022	0.55924	0.00449612	-0.281022	0.183446	-0.111472	0.604064	0.100213	0.641281	0.442807	0.0302385
207260_at	FEV	pink	0.186431	0.383073	-0.00112819	0.995826	0.0459567	0.831144	-0.352038	0.0915923	0.290458	0.168549	-0.377021	0.0693539	0.184862	0.38716	0.272849	0.197062	0.185063	0.386635	0.397751	0.0542507	0.718375	7.69939e-05	0.274319	0.194564	-0.0931519	0.665065	0.27607	0.191617	0.336285	0.108119	-0.013002	0.951918	0.0544471	0.800513	0.123668	0.564804	0.769769	1.09293e-05
215710_at	ST3GAL4	pink	0.185701	0.384971	0.171631	0.422606	0.35685	0.0869414	0.134531	0.53083	-0.0801249	0.709763	-0.15913	0.457657	0.325516	0.120617	0.0109012	0.95968	-0.23761	0.263562	0.560792	0.00436283	0.474893	0.0190282	0.383823	0.0640822	0.417026	0.0426238	0.619308	0.00125099	0.0085356	0.968425	0.0222207	0.917916	0.263148	0.214098	0.0412036	0.8484	0.692304	0.000177894
219884_at	LHX6	pink	-0.185683	0.385019	0.339658	0.104409	0.053937	0.802346	0.00716372	0.973498	-0.10173	0.636214	-0.16609	0.437957	0.403963	0.0502635	0.0600078	0.780602	-0.0492907	0.819085	0.233072	0.273061	0.389637	0.0598244	-0.00505312	0.981304	0.307115	0.14435	0.317479	0.130606	0.17096	0.424449	-0.271495	0.199384	0.022879	0.915492	0.14753	0.491489	0.606552	0.00167649
219707_at	CPNE7	pink	-0.183131	0.391701	0.34881	0.0948142	-0.359364	0.084584	0.038597	0.857892	-0.287328	0.173392	0.109444	0.6107	0.364526	0.0798928	-0.151282	0.480412	-0.0926384	0.666807	0.0615074	0.775255	0.127952	0.551288	-0.203311	0.340667	-0.160024	0.455102	0.0892818	0.678237	0.126261	0.556606	-0.189253	0.375782	0.155097	0.46928	0.130467	0.543426	0.468376	0.0209767
220362_at	PSORS1C1	pink	-0.17396	0.416243	0.358262	0.0856115	-0.198652	0.35208	-0.0369136	0.864033	-0.0232264	0.914213	-0.206036	0.334095	0.306406	0.145326	-0.0381731	0.859438	0.0354371	0.869425	0.274584	0.194116	0.428587	0.0366528	-0.051684	0.810453	0.0108028	0.960044	0.297882	0.157436	0.185422	0.3857	0.047262	0.826418	-0.0544871	0.800369	-0.0464824	0.82924	0.776234	8.25602e-06
215610_at	---	pink	-0.173878	0.416464	0.415253	0.0436035	-0.100927	0.638893	-0.0292604	0.892041	-0.0203101	0.924953	-0.102367	0.634091	0.54829	0.00553741	0.0892936	0.678197	-0.212403	0.319036	0.295808	0.160487	0.49378	0.0141963	0.134342	0.531411	0.285007	0.177047	0.207385	0.330869	0.280558	0.184201	-0.292995	0.164692	0.0924536	0.667435	0.19535	0.360306	0.848473	1.62444e-07
208510_s_at	PPARG	pink	0.173254	0.418166	0.0388211	0.857075	0.135994	0.526327	-0.114942	0.592775	0.154104	0.472165	-0.152236	0.477616	0.154091	0.472201	0.136647	0.524325	0.0835286	0.697987	0.45031	0.0272349	0.469763	0.0205492	0.137442	0.521891	-0.0108012	0.96005	0.465315	0.0219462	0.183639	0.390364	0.175629	0.411715	0.167456	0.434146	-0.0173502	0.935866	0.735261	4.25667e-05
217093_at	RNASE1	pink	0.172534	0.420133	0.0321254	0.881539	0.546072	0.00577116	-0.200461	0.347623	0.133549	0.533861	-0.670889	0.000332932	0.344152	0.0996123	0.467175	0.0213528	-0.189114	0.376139	0.665098	0.000391101	0.779379	7.17892e-06	0.228783	0.282235	0.285612	0.17609	0.633301	0.000894072	0.564516	0.00405655	-0.164491	0.442445	0.0877467	0.683487	0.0350584	0.870809	0.680951	0.000249579
217787_s_at	GALNT2	pink	0.171783	0.42219	-0.0792362	0.712848	-0.124517	0.562113	-0.387802	0.0611434	0.318861	0.128847	-0.308483	0.142479	0.128879	0.548386	0.133815	0.533038	0.138755	0.517885	0.0664273	0.757782	0.391674	0.0583855	0.268002	0.205455	-0.0872824	0.685078	-0.082652	0.701013	0.284847	0.177302	0.00181435	0.993287	-0.0636436	0.767655	0.0952147	0.658083	0.372141	0.0733357
221003_s_at	CAB39L	pink	-0.171146	0.423939	0.420047	0.0409944	-0.17213	0.42124	-0.0816571	0.704454	-0.0836452	0.697585	-0.18095	0.39746	0.62834	0.00100898	0.117499	0.584518	-0.114883	0.592969	0.232795	0.273647	0.651811	0.000558833	0.267798	0.205813	0.244355	0.249842	0.174726	0.414159	0.318206	0.129678	-0.291	0.167719	0.271418	0.199515	0.0763301	0.722968	0.825458	6.87027e-07
211580_s_at	PIK3R3	pink	-0.162283	0.448677	0.40807	0.0477548	0.112809	0.599704	0.13738	0.522083	-0.29457	0.162327	-0.139508	0.515592	0.559319	0.00448929	0.267653	0.206068	-0.463962	0.0223861	0.242352	0.253866	0.326077	0.119942	-0.0225742	0.916614	0.347558	0.0960863	0.210787	0.32282	0.263332	0.213765	-0.368285	0.0766027	0.219775	0.302126	0.165318	0.440122	0.386077	0.0624045
221330_at	CHRM2	pink	0.161859	0.44988	-0.00311729	0.988466	0.075328	0.726468	-0.450341	0.0272229	0.364285	0.0801076	-0.469637	0.0205879	0.128876	0.548395	0.16119	0.451779	0.178346	0.4044	0.470264	0.0203966	0.623794	0.00112523	0.0382305	0.859228	-0.104534	0.62689	0.292154	0.165963	0.496801	0.0135264	0.0354119	0.869517	0.091499	0.670679	0.0938151	0.662817	0.698392	0.000147431
216616_at	---	pink	0.159239	0.457346	-0.0108123	0.960009	-0.0579746	0.787868	-0.410265	0.046455	0.257749	0.223994	-0.379686	0.0672502	0.169373	0.428826	0.246741	0.245102	0.353443	0.0902154	0.347341	0.0963085	0.700834	0.000136558	0.199156	0.350836	-0.240479	0.257669	0.233599	0.271946	0.364412	0.0799944	0.117782	0.583606	0.076393	0.722748	0.00330472	0.987773	0.655124	0.000512061
207215_at	GSTTP1 /// GSTTP2	pink	0.159192	0.457479	0.029957	0.889486	0.135367	0.528256	-0.166704	0.436242	0.071332	0.740478	-0.292658	0.1652	0.00731691	0.972931	-0.0134672	0.9502	0.0453281	0.833422	0.518553	0.00942891	0.477271	0.018355	-0.189026	0.376366	-0.00138805	0.994864	0.545188	0.00586661	0.216547	0.309462	0.124019	0.563691	0.146345	0.495015	-0.0353035	0.869913	0.693754	0.000170179
216771_at	LOC101926997	pink	0.158475	0.459535	0.0400561	0.852576	-0.165333	0.440077	-0.140676	0.512048	0.109218	0.611439	0.0436948	0.839347	-0.0644024	0.76496	-0.153001	0.475378	0.0461011	0.830621	0.194265	0.363031	0.1643	0.44298	-0.076089	0.72381	-0.159412	0.456849	0.141076	0.510838	0.117566	0.584304	-0.00848462	0.968613	0.0419506	0.845683	-0.0277056	0.897747	0.500002	0.012845
214013_s_at	---	pink	0.156848	0.464215	-0.0454109	0.833122	0.0679423	0.752425	-0.587885	0.00251865	0.405562	0.0492748	-0.562264	0.00423952	0.368004	0.0768453	0.448773	0.02783	0.191234	0.370712	0.447985	0.0281389	0.70234	0.000130208	0.261937	0.216292	-0.074296	0.730078	0.104353	0.627492	0.665395	0.00038791	-0.160492	0.453766	-0.0624055	0.772057	0.286977	0.173941	0.655141	0.000511836
211298_s_at	ALB	pink	-0.154169	0.471974	0.154761	0.470254	0.254945	0.229252	0.0512165	0.812137	0.0591608	0.783627	-0.217746	0.306724	0.117388	0.584877	0.0897407	0.67667	0.0825985	0.701198	0.357212	0.0865992	0.41564	0.0433886	0.0166376	0.938495	0.180872	0.397667	0.572367	0.00346973	0.0176461	0.934775	0.179132	0.402298	-0.0540924	0.801787	-0.151385	0.48011	0.551084	0.00525417
202997_s_at	LOXL2	pink	-0.151291	0.480386	0.371406	0.0739498	-0.0599697	0.780738	0.175541	0.411953	-0.216173	0.310319	0.0911302	0.671934	0.282443	0.181146	0.0629413	0.770151	-0.0725759	0.736108	0.333918	0.110781	0.300999	0.152928	-0.0810492	0.706558	0.00182045	0.993264	0.512218	0.0104987	-0.0737323	0.732053	0.232895	0.273435	0.0230099	0.91501	-0.174538	0.41467	0.684487	0.000224951
215689_s_at	SHBG	pink	-0.15054	0.482591	0.410642	0.0462343	-0.19009	0.373636	-0.0660725	0.759039	-0.115266	0.591729	-0.156421	0.465447	0.365382	0.0791343	-0.0354963	0.869208	0.249807	0.239096	0.252818	0.233295	0.346212	0.0974689	-0.0287202	0.894023	0.109312	0.611132	0.247294	0.24401	0.206603	0.332735	-0.0664586	0.757672	0.117305	0.585145	-0.0420143	0.845452	0.672506	0.000318102
207568_at	CHRNA6	pink	0.149991	0.484208	0.148371	0.488995	-0.0449865	0.834661	-0.0302571	0.888385	0.0656525	0.760527	0.0736508	0.732338	0.128598	0.549266	-0.158307	0.460017	-0.048477	0.822025	0.300632	0.153454	0.304362	0.148167	0.334541	0.110076	0.139229	0.516441	0.220753	0.299926	0.00017801	0.999341	-0.0135404	0.949929	0.251947	0.234962	-0.0121004	0.955249	0.690171	0.00018979
214206_at	PPIL6	pink	-0.148834	0.487626	0.327556	0.118173	0.133143	0.535114	0.0373145	0.86257	-0.17854	0.403882	-0.28206	0.181764	0.474797	0.0190559	0.134207	0.531829	-0.0980184	0.648638	0.527081	0.00813302	0.6027	0.00182708	0.0114679	0.957586	0.21548	0.311911	0.652139	0.000554036	0.237871	0.263023	0.000142318	0.999473	0.0909377	0.672589	-0.0207434	0.923356	0.855296	1.01181e-07
202994_s_at	FBLN1	pink	0.147411	0.491843	0.160503	0.453734	-0.369422	0.0756279	-0.269648	0.202578	0.249403	0.239883	0.0196936	0.927225	0.171504	0.422955	0.0293822	0.891594	0.208373	0.328518	0.18567	0.385053	0.263915	0.212716	0.0971742	0.651476	-0.226114	0.288041	-0.127376	0.553098	0.229792	0.280059	-0.0132365	0.951052	0.097464	0.650501	0.218988	0.303906	0.63614	0.000833511
211391_s_at	PATZ1	pink	-0.146333	0.49505	0.363446	0.0808576	-0.0922705	0.668056	0.00617133	0.977168	-0.0447993	0.835339	-0.146541	0.49443	0.435334	0.0334868	-0.0309225	0.885946	-0.0292802	0.891968	0.349456	0.0941633	0.487736	0.0156183	0.321533	0.125496	0.199577	0.349798	0.344466	0.0992829	0.126883	0.554649	0.0440869	0.837924	0.000981038	0.99637	-0.120525	0.574811	0.845786	1.94511e-07
216436_at	PIK3R4	pink	0.146288	0.495183	-0.179439	0.401481	-0.0891223	0.678781	-0.486631	0.0158907	0.205938	0.33433	-0.293387	0.164101	0.0208707	0.922888	0.0658314	0.759893	0.485008	0.0162974	0.224545	0.291488	0.418621	0.0417575	0.398043	0.054058	-0.291736	0.166597	0.108159	0.614921	0.268467	0.204639	0.233701	0.27173	-0.0846054	0.694276	-0.314069	0.13502	0.347971	0.0956658
203444_s_at	MTA2	pink	0.144782	0.499683	0.168317	0.431754	-0.147038	0.492951	-0.26937	0.203062	0.0944074	0.660812	-0.191072	0.371126	0.436519	0.0329543	0.163892	0.444129	-0.067763	0.753058	0.305426	0.146684	0.647548	0.000624394	0.301664	0.151978	-0.0181685	0.932848	0.14851	0.488583	0.381975	0.065483	-0.180438	0.398821	0.142812	0.505596	0.316592	0.131744	0.802224	2.41976e-06
214344_at	LINC00950	pink	0.144689	0.49996	0.0695601	0.746715	0.315444	0.133227	-0.154547	0.470876	-0.131317	0.540778	-0.3841	0.0638737	0.392601	0.0577393	0.159636	0.456208	0.178923	0.402857	0.537916	0.00670324	0.697822	0.000150077	0.387443	0.0614046	0.236547	0.265768	0.611474	0.00149959	0.316558	0.131788	-0.0984364	0.647234	0.334081	0.110597	-0.0131304	0.951444	0.660401	0.000444555
210736_x_at	DTNA	pink	-0.142556	0.506367	-0.00989846	0.963386	0.0506409	0.814213	-0.399178	0.0533137	0.344669	0.0990712	-0.313932	0.1352	0.0782747	0.716191	0.210194	0.324214	0.274839	0.193686	0.455748	0.0252115	0.298171	0.157015	-0.0721984	0.737433	-0.266421	0.208244	0.322103	0.124789	0.42024	0.040892	0.32261	0.124162	-0.311404	0.138543	-0.156973	0.463855	0.546068	0.00577164
209955_s_at	FAP	pink	0.14253	0.506447	0.0683434	0.751008	0.163565	0.445053	-0.30173	0.151885	0.16345	0.445376	-0.536898	0.00682795	0.308607	0.142311	0.170851	0.42475	0.0191754	0.929135	0.495848	0.0137348	0.838893	3.04182e-07	0.267447	0.206432	0.0813281	0.705592	0.379381	0.0674886	0.424309	0.0387798	-0.130914	0.542034	0.247415	0.243772	0.100602	0.639981	0.761649	1.53545e-05
209982_s_at	NRXN2	pink	0.140819	0.511614	0.133387	0.534362	0.337386	0.106898	0.174746	0.414106	-0.0926493	0.66677	-0.179559	0.401159	0.137015	0.523199	-0.0519059	0.809653	-0.109749	0.6097	0.513757	0.0102301	0.41513	0.0436721	0.206146	0.33383	0.373301	0.0723739	0.66036	0.000445049	-0.0841275	0.695922	0.130118	0.544514	0.240848	0.256917	-0.197181	0.355732	0.612897	0.00145154
221408_x_at	PCDHB12	pink	0.136723	0.524092	-0.104342	0.627527	0.529774	0.00775582	-0.244481	0.249589	-0.0242297	0.910522	-0.571415	0.00353686	0.317731	0.130284	0.54059	0.00638475	-0.0648289	0.763447	0.529468	0.00779799	0.681586	0.00024499	0.00315679	0.98832	0.0947801	0.659552	0.561597	0.00429499	0.515188	0.0099853	-0.239379	0.259917	0.284528	0.177808	0.290163	0.169	0.425449	0.0382039
221669_s_at	ACAD8	pink	-0.136342	0.52526	0.31128	0.138708	0.181224	0.396736	0.303288	0.149677	-0.365658	0.0788911	-0.0954239	0.657376	0.389378	0.0600095	0.102969	0.632088	-0.477332	0.0183381	0.299795	0.154659	0.330158	0.115107	-0.219446	0.30287	0.21998	0.301665	0.503485	0.012136	0.0634577	0.768315	-0.190153	0.373474	0.147359	0.491996	0.259213	0.221282	0.451807	0.0266653
210562_at	GREB1	pink	0.135328	0.528374	-0.0101976	0.96228	0.451454	0.0267988	-0.241866	0.25485	0.2285	0.282847	-0.559334	0.00448798	0.156201	0.466083	0.112379	0.601103	0.0590829	0.783905	0.688235	0.000201189	0.560603	0.00437886	0.306036	0.145838	0.40396	0.0502653	0.510105	0.0108769	0.409063	0.0471633	-0.113597	0.597139	0.00365118	0.986491	-0.00290938	0.989235	0.647716	0.000621695
208931_s_at	ILF3	pink	-0.134557	0.530748	0.189133	0.376089	0.363204	0.0810752	-0.0041583	0.984615	0.113201	0.598428	-0.429457	0.0362316	0.480292	0.017528	0.37188	0.0735533	-0.245581	0.247399	0.326453	0.11949	0.534501	0.00712921	0.302719	0.150481	0.40009	0.0527219	0.20241	0.342857	0.356534	0.0872418	-0.345444	0.0982641	0.115714	0.59028	0.392838	0.0575752	0.419379	0.0413504
214739_at	LRCH3	pink	-0.133097	0.535259	0.207871	0.329711	0.12848	0.549633	-0.381707	0.0656879	0.183688	0.390235	-0.50266	0.0123009	0.381892	0.0655461	0.325152	0.121058	0.110948	0.605775	0.505763	0.0116898	0.43485	0.0337066	-0.184273	0.388702	-0.0395875	0.854283	0.245593	0.247375	0.629885	0.000971903	-0.145428	0.497749	-0.020312	0.924946	0.185527	0.385425	0.565144	0.00400667
220562_at	CYP2W1	pink	0.130258	0.544076	0.105644	0.623215	-0.0179446	0.933674	-0.035724	0.868377	0.0719636	0.738258	0.0417167	0.846534	-0.0279345	0.896907	0.0179771	0.933554	0.124334	0.562693	0.197081	0.355979	0.331911	0.113075	0.0196159	0.927512	-0.23643	0.26601	0.401076	0.0520873	-0.0669145	0.756058	0.324261	0.122139	-0.122723	0.567805	-0.196808	0.356661	0.477157	0.0183868
210199_at	CRYAA /// LOC102724652	pink	-0.12974	0.545694	0.429053	0.0364267	-0.203854	0.339351	0.0152678	0.943551	-0.154356	0.471431	-0.146326	0.495069	0.348882	0.0947414	-0.0140071	0.948206	-0.165666	0.439146	0.315136	0.133627	0.456706	0.0248678	-0.153357	0.47434	0.0811715	0.706135	0.298934	0.155904	0.15095	0.481387	-0.106596	0.620072	0.0313876	0.884242	0.0260614	0.903787	0.807942	1.80313e-06
220886_at	GABRQ	pink	0.129715	0.545772	0.110198	0.608228	0.066855	0.756269	-0.14688	0.493422	-0.00785608	0.970937	-0.343136	0.100682	0.106244	0.621232	-0.0855155	0.691144	0.190969	0.371388	0.376737	0.069581	0.581204	0.00289671	0.180633	0.398302	0.123158	0.566422	0.356001	0.0877486	0.110265	0.608008	-0.127721	0.552014	0.0366728	0.864912	0.0123679	0.95426	0.605632	0.00171144
204537_s_at	GABRE	pink	0.129335	0.54696	0.0639278	0.766645	0.450543	0.0271457	-0.132649	0.536645	-0.0276453	0.897969	-0.586711	0.00258186	0.258551	0.222506	0.140414	0.512843	-0.0248598	0.908204	0.599237	0.00197217	0.760653	1.59941e-05	0.244961	0.248632	0.390003	0.0595636	0.666187	0.000379535	0.383253	0.0645117	-0.175457	0.412179	0.255105	0.228949	-0.166556	0.436655	0.684354	0.000225839
205670_at	GAL3ST1	pink	0.122534	0.568406	0.0889591	0.679339	0.0234058	0.913553	-0.356721	0.0870643	0.0150117	0.944496	-0.358537	0.0853543	0.392697	0.0576732	0.136727	0.52408	0.0925106	0.667241	0.432848	0.0346273	0.707256	0.000111238	0.30965	0.140897	0.0800402	0.710056	0.340558	0.103435	0.392247	0.0579857	-0.0916778	0.670071	0.0839554	0.696515	0.0500042	0.816509	0.752988	2.17537e-05
206802_at	PAX5	pink	0.116352	0.588216	0.0699561	0.74532	0.110382	0.607625	-0.247064	0.244464	0.163339	0.445691	-0.287472	0.173169	0.381097	0.0661563	0.21383	0.315719	-0.1118	0.602992	0.628139	0.00101391	0.456555	0.0249217	0.395147	0.0559936	0.0968777	0.652474	0.191897	0.369024	0.264963	0.210838	-0.0361896	0.866676	0.0470065	0.827343	0.127749	0.551926	0.6395	0.00076644
217860_at	NDUFA10	pink	0.116161	0.588832	-0.0691603	0.748125	0.306523	0.145165	-0.179734	0.400695	0.272596	0.197495	-0.490159	0.0150351	0.23278	0.273679	0.610598	0.00152984	-0.258907	0.221846	0.203661	0.339818	0.506872	0.0114777	0.252285	0.234315	0.163375	0.445589	0.108248	0.614628	0.399095	0.0533683	-0.109481	0.610577	-0.172462	0.42033	0.240977	0.256654	0.291294	0.167271
215437_x_at	BAZ2A	pink	0.113221	0.598363	0.283833	0.178916	-0.142953	0.505172	-0.215799	0.311177	0.0606418	0.77834	0.0033818	0.987487	0.418114	0.0420314	0.211526	0.321087	-0.112907	0.599385	0.245284	0.247989	0.35829	0.0855852	0.323902	0.122577	0.114081	0.595569	0.0415294	0.847215	0.258707	0.222216	-0.176153	0.410297	0.0281248	0.896208	0.133875	0.532855	0.707437	0.000110589
212843_at	NCAM1	pink	0.113155	0.598579	-0.054506	0.800302	0.087541	0.684192	-0.322124	0.124763	0.320061	0.127333	-0.139796	0.514719	-0.124468	0.56227	0.341826	0.102074	0.0614651	0.775406	0.400816	0.0522536	0.324682	0.121627	-0.307628	0.143646	-0.35278	0.0908629	0.333184	0.111616	0.328082	0.117548	0.207674	0.33018	-0.0862899	0.688483	-0.0383371	0.85884	0.522593	0.00879508
205902_at	KCNN3	pink	0.111018	0.605545	0.0412951	0.848067	-0.0469168	0.827668	-0.145743	0.496809	0.133532	0.533914	-0.157343	0.462789	0.141796	0.508661	0.0952062	0.658112	0.0093998	0.96523	0.442317	0.0304432	0.478227	0.01809	0.139558	0.515443	-0.147744	0.490852	0.383438	0.0643714	0.0710755	0.741379	0.337952	0.106273	-0.0336539	0.875944	-0.1684	0.431522	0.702137	0.00013105
208434_at	MECOM	pink	0.107662	0.616556	0.107088	0.618447	0.281679	0.182381	-0.0818468	0.703797	-0.0664157	0.757824	-0.319634	0.127871	0.336579	0.107793	0.0828754	0.700242	-0.0766656	0.721797	0.60334	0.00180131	0.622463	0.00116135	0.140701	0.511974	0.216983	0.308465	0.669726	0.00034397	0.294199	0.162883	-0.0736678	0.732279	0.167948	0.432778	0.0665272	0.757429	0.788924	4.63107e-06
205814_at	GRM3	pink	0.107291	0.617779	0.27669	0.190581	0.00610527	0.977412	0.109842	0.609393	-0.106108	0.621682	-0.00730586	0.972972	0.407763	0.0479387	0.150256	0.483427	-0.455597	0.0252659	0.25067	0.237425	0.500845	0.0126703	0.366092	0.0785099	0.335407	0.109102	0.263841	0.212849	0.0696149	0.746522	-0.186999	0.381599	0.189688	0.374665	0.077551	0.718711	0.725633	5.99922e-05
211217_s_at	KCNQ1	pink	0.106457	0.620529	0.255527	0.228154	-0.17227	0.420854	-0.146778	0.493724	-0.15832	0.45998	-0.236703	0.265443	0.438979	0.0318696	-0.0674458	0.754179	-0.0163355	0.93961	0.221182	0.298964	0.37928	0.0675672	0.239597	0.259471	0.120148	0.576015	0.056184	0.79428	0.175511	0.412034	-0.247648	0.243314	0.211801	0.320441	0.0777924	0.71787	0.562038	0.00425824
205132_at	ACTC1	pink	-0.105911	0.622333	0.349116	0.0945054	0.00157714	0.994164	-0.200687	0.347067	-0.00721848	0.973295	-0.29551	0.160929	0.624166	0.00111529	0.145091	0.498757	-0.130613	0.542969	0.404482	0.0499406	0.592668	0.00227448	0.285188	0.176761	0.342554	0.101299	0.195028	0.361114	0.494657	0.0139991	-0.419461	0.0413068	0.224525	0.291532	0.214881	0.31329	0.854748	1.05193e-07
205293_x_at	BAIAP2	pink	0.105403	0.624014	0.131573	0.539982	-0.212769	0.318183	-0.120931	0.573515	0.140353	0.513028	0.105791	0.622731	0.0981453	0.648211	0.107975	0.615526	0.255593	0.22803	0.137348	0.52218	0.243497	0.251561	0.145181	0.498488	-0.21741	0.307492	0.148817	0.487676	-0.0505197	0.814649	0.355286	0.0884335	-0.0121909	0.954914	-0.102962	0.632111	0.504356	0.0119637
207893_at	SRY	pink	0.105077	0.625092	0.127593	0.552416	0.437551	0.0324957	0.00895315	0.966881	0.00733761	0.972855	-0.34305	0.100772	0.306502	0.145193	0.238513	0.261698	-0.0924568	0.667424	0.533246	0.00729128	0.651122	0.00056901	0.288611	0.171395	0.353344	0.0903124	0.6287	0.00100024	0.221205	0.298913	-0.0887131	0.68018	0.449279	0.0276329	-0.0967463	0.652917	0.705478	0.0001178
213066_at	RUSC2	pink	0.102979	0.632053	0.0866711	0.687175	0.1074	0.61742	-0.299925	0.154471	0.238622	0.261473	-0.431155	0.0354212	0.436386	0.0330136	0.258494	0.222611	0.023559	0.91299	0.514047	0.01018	0.54073	0.00636841	0.191696	0.369534	0.115857	0.589817	0.19557	0.359754	0.463075	0.0226784	-0.208806	0.327493	-0.0559418	0.795149	0.491148	0.014802	0.68707	0.000208331
211141_s_at	CNOT3	pink	-0.102195	0.634663	0.355998	0.0877517	-0.265007	0.210759	0.143338	0.504015	-0.0247641	0.908556	0.13392	0.532715	0.0943413	0.661036	-0.181141	0.396956	-0.040117	0.852354	0.208529	0.32815	0.148483	0.488663	0.0393403	0.855183	-0.0294243	0.891439	0.185267	0.386104	-0.216782	0.308924	0.267023	0.207179	-0.196682	0.356974	-0.119828	0.577039	0.601085	0.00189358
209522_s_at	CRAT	pink	-0.101458	0.63712	0.201715	0.344552	0.173619	0.417171	-0.163691	0.444697	-0.176235	0.410076	-0.350207	0.0934096	0.529102	0.00784859	0.351349	0.0922729	-0.0709107	0.741959	0.207136	0.331463	0.507415	0.011375	-0.168472	0.431322	0.165911	0.43846	0.305117	0.147114	0.493994	0.0141481	-0.447399	0.0283702	0.291749	0.166578	0.492993	0.0143753	0.441533	0.0307735
210888_s_at	ITIH1	pink	-0.100714	0.639606	0.394723	0.0562818	-0.0102276	0.96217	-0.133624	0.533627	0.00227946	0.991566	-0.231139	0.277171	0.611036	0.00151467	0.208221	0.32888	-0.120423	0.575137	0.398022	0.054072	0.504008	0.0120323	0.165468	0.439701	0.314767	0.134107	0.238239	0.262263	0.377041	0.0693375	-0.250413	0.23792	0.145289	0.498165	0.237218	0.264374	0.790336	4.3323e-06
215225_s_at	GPR17	pink	-0.09917	0.644773	0.229506	0.280674	0.0117021	0.95672	-0.00367691	0.986396	-0.0164015	0.939366	-0.197248	0.355566	0.461303	0.0232711	0.18207	0.394497	-0.256503	0.22632	0.305252	0.146926	0.666553	0.000375709	0.313571	0.135672	0.184433	0.388283	0.34374	0.100045	0.167909	0.432886	-0.0712395	0.740803	0.0422019	0.84477	0.0177195	0.934504	0.738591	3.76753e-05
[truncated: 530 more rows]

## Sheet: PTSD_TE
Suppl. Table 3B. The entire list of genes with their espective gene significance and module membership correaltion values across all modules identified in PTSD/TE comparison
[truncated: 1,705 more rows]

[truncated: 1 more sheets: TE_Controls]
