# Supplementary material for: Gene Expression Differences Between Young Adults Based on Trauma History and Post-traumatic Stress Disorder
Source: Front Psychiatry. 2021 Apr 8;12:581093. doi: 10.3389/fpsyt.2021.581093 (PMC8060466; doi:10.3389/fpsyt.2021.581093)
Supplement: Supplementary Table 4 — Identified hub genes for the three comparsions. Additional information such as correlation and p-values for gene significance (GS) and module membership (MM) are also presented. [file Table_4.XLSX]

## Sheet: Sheet1
Suppl. Table 4. Identified hub genes for the three compariosns. Additional infortmation such as correlation and p-values for gene significance (GS) and module membership (MM) are also presented
PTSD/TE
Probe_ID	GeneSymbol	moduleColor	GS.Diagnosis	p.GS.Diagnosis	MMbrown	p.MMbrown
201293_x_at	PPIA	brown	-0.41366	0.031964	0.724258	1.94514e-05
211978_x_at	PPIA	brown	-0.400453	0.0384637	0.71482	2.79805e-05
211378_x_at	PPIA	brown	-0.387897	0.0455803	0.711415	3.17909e-05
215162_at	RALGAPA1	brown	-0.221269	0.26736	0.700568	4.71975e-05
211765_x_at	PPIA	brown	-0.359649	0.065392	0.699283	4.94035e-05
212661_x_at	PPIA	brown	-0.402212	0.0375417	0.694666	5.8103e-05
216664_at	LOC101929148	purple	-0.370709	0.0569664	0.850059	2.00453e-08
211541_s_at	DYRK1A	purple	-0.390459	0.0440496	0.841304	3.87619e-08
206079_at	CHML	purple	-0.485077	0.0103305	0.827428	1.0207e-07
212654_at	TPM2	purple	-0.309882	0.115717	0.82639	1.09357e-07
220841_s_at	AHI1	purple	-0.43451	0.0235259	0.824537	1.23552e-07
218541_s_at	C8orf4	purple	-0.414619	0.0315288	0.805928	3.91122e-07
206810_at	ZNF44	purple	-0.324417	0.0987476	0.794457	7.49953e-07
221236_s_at	STMN4	purple	-0.543332	0.00340187	0.785399	1.21929e-06
208053_at	GUCY2F	purple	-0.453731	0.0174464	0.782866	1.39114e-06
216946_at	HLA-DOA	purple	-0.518835	0.00555609	0.752778	5.89601e-06
210390_s_at	CCL15 /// CCL15-CCL14	purple	-0.391712	0.0433163	0.748692	7.06253e-06
211550_at	EGFR	purple	-0.283429	0.151966	0.739952	1.02766e-05
214922_at	ZNF484	purple	-0.317566	0.106497	0.737803	1.12441e-05
206118_at	STAT4	purple	-0.501222	0.00773779	0.736903	1.16731e-05
214413_at	TAT	purple	-0.349547	0.0739021	0.73083	1.497e-05
216134_at	FRMD4B	purple	-0.693702	6.00818e-05	0.728411	1.64988e-05
211029_x_at	FGF18	purple	-0.390664	0.0439289	0.722115	2.11521e-05
215617_at	SPATS2L	purple	-0.358626	0.0662179	0.714817	2.79839e-05
213219_at	ADCY2	purple	-0.38721	0.0459978	0.712825	3.01608e-05
218651_s_at	LARP6	purple	-0.436316	0.0228899	0.70497	4.02883e-05
217895_at	PTCD3	purple	-0.414883	0.0314099	0.702209	4.45072e-05
215355_at	POU2F3	magenta	-0.538589	0.00375155	0.867524	4.70678e-09
211737_x_at	PTN	magenta	-0.507138	0.00693638	0.840275	4.17758e-08
217551_at	OR7E14P	magenta	-0.47944	0.0113912	0.817336	1.95953e-07
205185_at	SPINK5	magenta	-0.462152	0.015225	0.80332	4.55201e-07
208165_s_at	PRSS16	magenta	-0.320015	0.103677	0.802499	4.77233e-07
220170_at	FHL5	magenta	-0.50866	0.00674183	0.792483	8.35408e-07
219213_at	JAM2	magenta	-0.529126	0.00454129	0.789145	1.00011e-06
213544_at	ING2	magenta	-0.464747	0.0145895	0.78122	1.51407e-06
221362_at	HTR5A	magenta	-0.409764	0.0337821	0.771674	2.44102e-06
203698_s_at	FRZB	magenta	-0.465976	0.0142964	0.771192	2.49909e-06
221209_s_at	OTOR	magenta	-0.459739	0.0158362	0.767684	2.9607e-06
207012_at	MMP16	magenta	-0.346746	0.0764064	0.765897	3.22397e-06
220270_at	RNF17	magenta	-0.455153	0.0170537	0.758733	4.50365e-06
221682_s_at	PCDHGB6	magenta	-0.469701	0.0134372	0.75553	5.21063e-06
201842_s_at	EFEMP1	magenta	-0.459222	0.0159698	0.749866	6.70772e-06
221446_at	ADAM30	magenta	-0.521811	0.00524457	0.746611	7.73257e-06
214456_x_at	SAA1 /// SAA2	magenta	-0.486283	0.0101145	0.742897	9.07155e-06
215448_at	---	magenta	-0.540304	0.00362172	0.740829	9.90373e-06
205242_at	CXCL13	magenta	-0.482034	0.0108923	0.735933	1.21518e-05
212349_at	POFUT1	magenta	-0.555746	0.00261554	0.731354	1.46554e-05
221412_at	VN1R1	magenta	-0.4549	0.017123	0.725013	1.8882e-05
206957_at	AGXT	magenta	-0.443849	0.0203864	0.723408	2.01109e-05
208283_at	GAGE1	magenta	-0.502066	0.00761898	0.716442	2.63124e-05
210562_at	GREB1	magenta	-0.352413	0.071406	0.715747	2.70162e-05
218959_at	HOXC10	magenta	-0.428673	0.0256805	0.715451	2.73208e-05
206408_at	LRRTM2	magenta	-0.48539	0.0102741	0.712154	3.09275e-05
216185_at	FUT9	magenta	-0.384881	0.0474362	0.703102	4.31018e-05
215402_at	APPBP2	magenta	-0.395771	0.0410059	0.700739	4.69111e-05
206899_at	NTSR2	greenyellow	-0.56523	0.002125	0.805007	4.12743e-07
211843_x_at	CYP3A7-CYP3A51P	greenyellow	-0.350358	0.0731891	0.759211	4.40587e-06
221448_s_at	TEX15	greenyellow	-0.229818	0.248837	0.727011	1.74459e-05
216579_at	GJB4	greenyellow	-0.385606	0.0469844	0.726876	1.75399e-05
216494_at	---	greenyellow	-0.47016	0.0133344	0.716157	2.6599e-05
205350_at	CRABP1	greenyellow	-0.406101	0.0355658	0.708525	3.53807e-05
41553_at	OSGIN2	greenyellow	-0.460255	0.015704	0.697464	5.26821e-05
PTSD/Controls
Probe_ID	GeneSymbol	moduleColor	GS.Diagnosis	p.GS.Diagnosis	MMcyan	p.MMcyan
211694_at	TSSK1B	cyan	-0.507464	0.0113657	0.82965	5.36824e-07
208897_s_at	DDX18	cyan	-0.368495	0.0764222	0.750108	2.43511e-05
201583_s_at	SEC23B	cyan	-0.456451	0.0249588	0.729913	5.1595e-05
TE/Controls
Probe_ID	GeneSymbol	moduleColor	GS.Diagnosis	p.GS.Diagnosis	MMblack	p.MMblack
216193_at	---	black	0.454436	0.0196874	0.860719	1.69687e-08
216027_at	TMX4	black	0.391343	0.0480438	0.855351	2.59492e-08
220264_s_at	GPR107	black	0.396163	0.0451211	0.825258	2.12739e-07
210868_s_at	ELOVL6	black	0.363495	0.0679517	0.80245	8.17634e-07
220474_at	SLC25A21	black	0.477906	0.0135389	0.785125	2.03583e-06
209343_at	EFHD1	black	0.524784	0.00591453	0.763106	5.79977e-06
216716_at	ABO	black	0.34492	0.0844072	0.752274	9.32788e-06
217033_x_at	NTRK3	black	0.284326	0.15921	0.750375	1.01131e-05
220540_at	KCNK15	black	0.315263	0.116698	0.746386	1.1958e-05
211046_at	KCNH6	black	0.40398	0.0406807	0.740649	1.51364e-05
221364_at	GRID2	black	0.524605	0.0059346	0.736775	1.7688e-05
206950_at	SCN9A	black	0.394183	0.0463041	0.733507	2.0131e-05
216961_s_at	RPAIN	black	0.407465	0.0388165	0.728372	2.45775e-05
221132_at	CLDN18	black	0.290148	0.150476	0.717877	3.64635e-05
205579_at	HRH1	black	0.390158	0.0487846	0.706122	5.55963e-05
220910_at	FRAS1	black	0.302634	0.132907	0.704379	5.90847e-05
220471_s_at	MYCT1	black	0.323897	0.106486	0.703222	6.15052e-05
208102_s_at	PSD	blue	-0.513438	0.00730379	0.908689	1.3821e-10
215610_at	---	blue	-0.510331	0.00772879	0.90548	2.05679e-10
207940_x_at	CNR1	blue	-0.379227	0.0560491	0.870366	7.55352e-09
221461_at	TAS2R9	blue	-0.474444	0.0143304	0.869139	8.40218e-09
217093_at	RNASE1	blue	-0.398	0.0440446	0.864199	1.27626e-08
218931_at	RAB17	blue	-0.539905	0.00441459	0.848718	4.28726e-08
214200_s_at	COL6A1	blue	-0.415829	0.0346186	0.835377	1.09915e-07
204515_at	HSD3B1	blue	-0.256227	0.20642	0.834044	1.20199e-07
205208_at	ALDH1L1	blue	-0.412908	0.0360413	0.832088	1.36878e-07
204673_at	MUC2	blue	-0.371574	0.0616177	0.830643	1.50503e-07
214886_s_at	N4BP2L1	blue	-0.352167	0.0776626	0.829621	1.60869e-07
215833_s_at	SPPL2B	blue	-0.294553	0.144097	0.827212	1.87887e-07
213955_at	MYOZ3	blue	-0.230718	0.256811	0.825515	2.09311e-07
207894_s_at	TCL6	blue	-0.375456	0.0587418	0.824686	2.20562e-07
213796_at	SPRR1A	blue	-0.39467	0.0460107	0.820824	2.80455e-07
211870_s_at	PCDHA3	blue	-0.305449	0.12916	0.817811	3.36952e-07
216616_at	---	blue	-0.399267	0.0433142	0.814184	4.18424e-07
211233_x_at	ESR1	blue	-0.266743	0.187754	0.810887	5.07426e-07
218717_s_at	P3H2	blue	-0.459428	0.0182183	0.808317	5.88236e-07
210917_at	YES1	blue	-0.410767	0.0371134	0.807811	6.05446e-07
220487_at	SNTG2	blue	-0.406207	0.0394813	0.806829	6.40143e-07
212909_at	LYPD1	blue	-0.461037	0.0177641	0.806618	6.47818e-07
211741_x_at	PSG3	blue	-0.292479	0.147077	0.800222	9.23924e-07
209209_s_at	FERMT2	blue	-0.369921	0.0628754	0.799948	9.37821e-07
206780_at	GAD2	blue	-0.363541	0.0679144	0.799347	9.68917e-07
214854_at	LOC105372239	blue	-0.376736	0.0578173	0.796485	1.1303e-06
222124_at	HIF3A	blue	-0.228442	0.261664	0.790623	1.53815e-06
208400_at	GLP1R	blue	-0.535394	0.00482385	0.787696	1.78753e-06
207028_at	MYCNOS	blue	-0.345444	0.0839049	0.786939	1.85764e-06
220513_at	KHDC1L	blue	-0.411869	0.0365583	0.784585	2.09179e-06
204846_at	CP	blue	-0.436105	0.025935	0.783056	2.25773e-06
214075_at	NENF	blue	-0.332166	0.0973423	0.782818	2.2846e-06
216530_at	---	blue	-0.286187	0.15638	0.782378	2.33498e-06
213909_at	LRRC15	blue	-0.396661	0.0448268	0.778575	2.81386e-06
211689_s_at	TMPRSS2	blue	-0.28865	0.15269	0.778078	2.88259e-06
221623_at	BCAN	blue	-0.444058	0.0230521	0.777265	2.99824e-06
208518_s_at	PER2	blue	-0.354731	0.0753767	0.775367	3.2844e-06
221395_at	TAS2R13	blue	-0.331492	0.0980644	0.768959	4.43996e-06
220955_x_at	RAB23	blue	-0.243828	0.23	0.767584	4.73089e-06
201452_at	RHEB	blue	-0.392734	0.0471855	0.766874	4.88758e-06
217546_at	MT1M	blue	-0.382676	0.0536713	0.761066	6.35464e-06
213066_at	RUSC2	blue	-0.347212	0.0822274	0.758968	6.97431e-06
218726_at	HJURP	blue	-0.326042	0.104056	0.757185	7.5426e-06
204537_s_at	GABRE	blue	-0.271668	0.179426	0.753084	9.00967e-06
201815_s_at	TBC1D5	blue	-0.418614	0.0333042	0.751855	9.49624e-06
203072_at	MYO1E	blue	-0.300529	0.13576	0.750795	9.93465e-06
222116_s_at	TBC1D16	blue	-0.383125	0.0533675	0.750541	1.00423e-05
205892_s_at	FABP1	blue	-0.408703	0.0381707	0.748994	1.0721e-05
218484_at	NDUFA4L2	blue	-0.579983	0.00189843	0.748792	1.08127e-05
219936_s_at	GPR87	blue	-0.342013	0.0872338	0.744784	1.27793e-05
216301_at	---	blue	-0.380901	0.0548855	0.744478	1.29419e-05
214978_s_at	PPFIA4	blue	-0.472289	0.0148422	0.744301	1.30367e-05
204468_s_at	TIE1	blue	-0.557644	0.0030779	0.742199	1.42109e-05
212444_at	GPRC5A	blue	-0.37394	0.0598523	0.74041	1.52837e-05
214350_at	SNTB2	blue	-0.300054	0.136408	0.738694	1.638e-05
221997_s_at	MRPL52	blue	-0.302862	0.1326	0.738594	1.6446e-05
207082_at	CSF1	blue	-0.326778	0.103231	0.736608	1.78062e-05
221161_at	ASCL3	blue	-0.433339	0.0270034	0.736415	1.79438e-05
205553_s_at	CSRP3	blue	-0.379914	0.0555695	0.734564	1.93094e-05
206836_at	SLC6A3	blue	-0.445276	0.0226344	0.724698	2.82731e-05
215938_s_at	PLA2G6	blue	-0.590373	0.00149841	0.722277	3.09706e-05
205491_s_at	GJB3	blue	-0.315568	0.116325	0.721174	3.22739e-05
210534_s_at	B9D1	blue	-0.409002	0.0380163	0.721145	3.23081e-05
208312_s_at	PRAMEF1 /// PRAMEF13 /// PRAMEF2	blue	-0.249408	0.219177	0.720571	3.30069e-05
209983_s_at	NRXN2	blue	-0.469264	0.0155856	0.719316	3.45787e-05
205303_at	KCNJ8	blue	-0.219885	0.280438	0.718381	3.5793e-05
211223_at	PROP1	blue	-0.444487	0.0229044	0.717714	3.66819e-05
213609_s_at	SEZ6L	blue	-0.215549	0.29027	0.716652	3.81377e-05
202768_at	FOSB	blue	-0.33078	0.0988319	0.71659	3.82254e-05
207893_at	SRY	blue	-0.403687	0.0408408	0.715342	4.00053e-05
216184_s_at	RIMS1	blue	-0.286175	0.156398	0.713072	4.34315e-05
220580_at	BICC1	blue	-0.127721	0.534087	0.711923	4.52628e-05
218045_x_at	PTMS	blue	-0.507098	0.00819273	0.711486	4.59782e-05
215689_s_at	SHBG	blue	-0.417589	0.0337831	0.710527	4.758e-05
208153_s_at	FAT2	blue	-0.379793	0.0556534	0.71024	4.80698e-05
221204_s_at	CRTAC1	blue	-0.363758	0.0677381	0.708331	5.14387e-05
215334_at	EFR3B	blue	-0.285258	0.157789	0.707151	5.36244e-05
219114_at	C3orf18	blue	-0.440049	0.024471	0.70638	5.50967e-05
220283_at	HHIPL2	blue	-0.382145	0.0540322	0.705663	5.64962e-05
209260_at	SFN	blue	-0.19224	0.346785	0.705388	5.70424e-05
212104_s_at	RBFOX2	blue	-0.293404	0.145743	0.704952	5.79169e-05
209866_s_at	ADGRL3	blue	-0.212205	0.297999	0.704457	5.89239e-05
207372_s_at	ENTPD2	blue	-0.405402	0.0399117	0.704257	5.93345e-05
216270_at	ILVBL	blue	-0.483939	0.012246	0.70369	6.0514e-05
207293_s_at	AGTR2	blue	-0.154994	0.449627	0.703155	6.16473e-05
206354_at	SLCO1B3	blue	-0.252458	0.213407	0.702695	6.26356e-05
206298_at	ARHGAP22	blue	-0.546717	0.00385247	0.701431	6.54247e-05
213482_at	DOCK3	blue	-0.21921	0.281956	0.701373	6.55546e-05
220645_at	NXPE4	blue	-0.440139	0.0244381	0.701058	6.62689e-05
214036_at	EFNA5	blue	-0.367063	0.0650954	0.7005	6.75478e-05
211765_x_at	PPIA	pink	-0.34514	0.084196	0.85638	2.39527e-08
201293_x_at	PPIA	pink	-0.322677	0.107887	0.804179	7.42852e-07
212661_x_at	PPIA	pink	-0.311665	0.12116	0.77985	2.64437e-06
211378_x_at	PPIA	pink	-0.320554	0.110358	0.76712	4.8327e-06
208804_s_at	SRSF6	pink	-0.603206	0.00110625	0.755844	7.99692e-06
216929_x_at	ABO	pink	-0.392421	0.0473772	0.748514	1.09395e-05
219800_s_at	THNSL1	pink	-0.320609	0.110294	0.743815	1.33e-05
211978_x_at	PPIA	pink	-0.380312	0.0552924	0.719855	3.38954e-05
202892_at	CDC23	pink	-0.393424	0.046764	0.711488	4.59747e-05
204103_at	CCL4	pink	-0.423248	0.0312059	0.703674	6.05476e-05
206373_at	ZIC1	red	-0.300092	0.136357	0.797446	1.07363e-06
221442_at	MC3R	red	-0.358468	0.0721385	0.792989	1.35992e-06
41037_at	TEAD4	red	-0.297043	0.140579	0.771113	4.01637e-06
216410_at	---	red	-0.293094	0.146188	0.770991	4.03938e-06
207547_s_at	FAM107A	red	-0.399988	0.0429028	0.767336	4.78502e-06
205321_at	EIF2S3	red	-0.478794	0.0133419	0.748832	1.07944e-05
207736_s_at	TNP2	red	-0.235768	0.246254	0.742156	1.42362e-05
204631_at	MYH2	red	-0.325709	0.10443	0.727065	2.58391e-05
211029_x_at	FGF18	red	-0.209788	0.303664	0.713761	4.23655e-05
216163_at	---	red	-0.311573	0.121276	0.712953	4.36183e-05
204548_at	STAR	red	-0.418202	0.0334961	0.708818	5.05602e-05
215841_at	GUCA1B	red	-0.192221	0.346834	0.700999	6.64034e-05
219533_at	---	red	-0.33783	0.0914263	0.697689	7.43335e-05
