# Supplementary material for: Gene Expression Differences Between Young Adults Based on Trauma History and Post-traumatic Stress Disorder
Source: Front Psychiatry. 2021 Apr 8;12:581093. doi: 10.3389/fpsyt.2021.581093 (PMC8060466; doi:10.3389/fpsyt.2021.581093)
Supplement: Supplementary Table 5 — The set of genes overlapping between the civilian and veteran samples at single gene expression level of p ≤ 0.005. [file Table_5.XLSX]

## Sheet: Sheet1
	Suppl. Table. The set of genes overlapping between the civilian and veteran samples at single gene expression level of p≤0.005.
	Gene Symbol	b(i)	SEb(i)	T-Value	p-Value	q-value	Gene Title
	SLC1A2	0.02	0.003	6.13	1.92e-05	0.0483	solute carrier family 1 (glial high affinity glutamate transporter), member 2
	OPN1SW	0.011	0.002	5.52	5.84e-05	0.0687	opsin 1 (cone pigments), short-wave-sensitive
	RAPSN	0.024	0.005	5.3	8.92e-05	0.0687	receptor-associated protein of the synapse
	F11R	0.135	0.026	5.11	0.000126853	0.0818522	F11 receptor
	MBNL2	0.021	0.004	4.86	0.00020986	0.0930404	muscleblind-like splicing regulator 2
	SNX13	-0.03	0.006	-4.77	0.000249591	0.100276	sorting nexin 13
	PPFIBP1	0.047	0.01	4.71	0.000278901	0.107977	PTPRF interacting protein, binding protein 1 (liprin beta 1)
	CCHCR1	-0.079	0.017	-4.64	0.00032036	0.110588	coiled-coil alpha-helical rod protein 1
	KIF25	0.018	0.004	4.59	0.000350809	0.117615	kinesin family member 25
	ATXN1	0.443	0.103	4.32	0.000610247	0.151095	ataxin 1
	HLCS	0.012	0.003	4	0.00116383	0.192501	holocarboxylase synthetase (biotin-(proprionyl-CoA-carboxylase (ATP-hydrolysing)) ligas
	FAM134A	-0.1	0.026	-3.88	0.00149435	0.217944	family with sequence similarity 134, member A
	INPP4A	0.137	0.036	3.84	0.00161442	0.22616	inositol polyphosphate-4-phosphatase type I A
	YES1	0.023	0.006	3.68	0.00221784	0.260782	YES proto-oncogene 1, Src family tyrosine kinase
	ESR2	0.011	0.003	3.64	0.00240024	0.267587	estrogen receptor 2 (ER beta)
	PML	0.024	0.007	3.54	0.00295774	0.290388	promyelocytic leukemia
	EHMT1	0.016	0.005	3.41	0.00388311	0.321259	euchromatic histone-lysine N-methyltransferase 1
	XIAP	0.082	0.024	3.4	0.00399504	0.321259	X-linked inhibitor of apoptosis, E3 ubiquitin protein ligase
	UMPS	0.141	0.042	3.39	0.00401128	0.321259	uridine monophosphate synthetase
